# Supplementary material for: Phylogenetic‐Pheromone Associations Obscured by Stabilising Selection and Natal Tree Effect in a Tree‐Killing Bark Beetle
Source: Mol Ecol. 2026 Jan 12;35(1):e70226. doi: 10.1111/mec.70226 (PMC12794122; doi:10.1111/mec.70226)
Supplement: Supplementary file 1 — Data S1: mec70226‐sup‐0001‐Supinfo.zip. [file MEC-35-e70226-s001.zip]

Archive with 15 entries (15 files):
- 01.combine-fasta-sources.R
- 02.determine-clades.R
- 03.determine-pheromone-profiles.R
- 04.figures.R
- 05.analyses-i.R
- 06.analyses-ii.R
- achiral.csv
- clades.csv
- maketree.bat
- metadata.csv
- phero-clades-merged.csv
- README.txt
- SBCOI-aligned-present-study.fa
- SBCOI-aligned-unique.fa.mldist
- SBCOI-aligned-unique.fa.treefile
