# Supplementary material for: Phylogenetic‐Pheromone Associations Obscured by Stabilising Selection and Natal Tree Effect in a Tree‐Killing Bark Beetle
Source: Mol Ecol. 2026 Jan 12;35(1):e70226. doi: 10.1111/mec.70226 (PMC12794122; doi:10.1111/mec.70226)
Supplement: Supplementary file 1 — Data S1: mec70226‐sup‐0001‐Supinfo.zip. [file MEC-35-e70226-s001.zip › achiral.csv]

ID	Site	Tree	Verbenene	Frontalin	MCOL	Seudenol	Seudenone
FNP-W3-1	FNP	W3	0	0	0.0201	0.0345	0.1182
FNP-W3-2	FNP	W3	0	0	0	0	0.0568
FNP-W3-3	FNP	W3	0	0	0	0	0.0205
FNP-W3-4	FNP	W3	0	0	0	0	0.1554
FNP-W3-5	FNP	W3	0	0	0.1764	0.0344	2.4185
FNP-W5-1	FNP	W5	0	0	0	0	0.0123
FNP-W5-2	FNP	W5	0	0	0	0	0.0124
FNP-W5-3	FNP	W5	0	0	0	0.0262	0
FNP-W5-4	FNP	W5	0.0141	0	0.0184	0.0161	0.0582
FNP-W5-5	FNP	W5	0.013	0	0.0195	0.0174	0.0637
FNP-W5-8	FNP	W5	0.0129	0	0	0.0155	0.0134
FNP-W5-9	FNP	W5	0.0124	0	0.0245	0.0178	0.1233
FNP-W5-10	FNP	W5	0	0	0	0.0158	0.0349
FNP-W5-11	FNP	W5	0.0138	0	0	0.0159	0.0129
FNP-W5-12	FNP	W5	0.0133	0	0.0495	0.0201	0.4743
FNP-W5-13	FNP	W5	0.0123	0	0	0.016	0.0472
FNP-W5-16	FNP	W5	0.0166	0	0.0335	0.0182	0.2735
FNP-W5-17	FNP	W5	0.0133	0	0	0.0158	0.0354
FNP-W5-18	FNP	W5	0.0144	0	0.0192	0.0206	0.0921
FNP-W5-19	FNP	W5	0.02	0	0.019	0.0168	0.1143
FNP-W5-20	FNP	W5	0.0257	0	0.018	0.0158	0.0478
FNP-W5-21	FNP	W5	0.0137	0	0.0178	0.0168	0.0334
FNP-W6-1	FNP	W6	0.0316	0	0.0637	0.0246	4.6252
FNP-W6-2	FNP	W6	0	0	0	0.0169	0.0515
FNP-W6-3	FNP	W6	0	0	0	0.0156	0.0129
FNP-W6-4	FNP	W6	0	0	0	0.0159	0.0215
FNP-W7-1	FNP	W7	0.0593	0	0	0.0157	0.0144
FNP-W7-2	FNP	W7	0	0	0.0252	0.0292	0.157
FNP-W7-3	FNP	W7	0.0164	0	0	0.0194	0.0952
FNP-W10-1	FNP	W10	0	0	0	0.0161	0.0201
FNP-W10-2	FNP	W10	0	0	0.0182	0.0158	0.0449
FNP-W10-3	FNP	W10	0	0	0	0.0163	0.015
FNP-W10-4	FNP	W10	0.0174	0	0.0343	0.0197	0.3971
FNP-W10-5	FNP	W10	0	0	0.023	0.0168	0.1878
FNP-X-1	FNP	X	0	0	0	0	0
FNP-X-2	FNP	X	0	0	0	0.0154	0
FNP-X-3	FNP	X	0	0	0	0.0158	0
FNP-X-4	FNP	X	0	0	0	0	0
FNP-X-5	FNP	X	0	0	0	0	0
FNP-X-6	FNP	X	0.0329	0	0	0	0
FNP-X-7	FNP	X	0	0	0	0.0153	0
FNP-X-7	FNP	X	0	0	0	0.0154	0
FNP-X-8	FNP	X	0	0	0	0.0154	0.0122
FNP-X-9	FNP	X	0	0	0	0	0
FNP-X-10	FNP	X	0	0	0	0.0154	0
FNP-X-11	FNP	X	0	0	0	0.0153	0
WC-X-1	WC	X	0	0	0	0.0077	0
WC-X-2	WC	X	0	0	0	0.0076	0.0019
WC-X-3	WC	X	0	0	0	0	0.0019
WC-X-4	WC	X	0	0	0	0.0075	0.0018
WC-X-5	WC	X	0	0	0	0.0077	0
WC-X-6	WC	X	0	0	0	0.0076	0
WC-X-7	WC	X	0	0	0	0.0077	0
WC-X-8	WC	X	0	0	0	0.0076	0.0019
WC-X-9	WC	X	0	0	0	0.0076	0
WC-X-10	WC	X	0	0	0	0.0075	0
WC-X-11	WC	X	0	0	0	0.0075	0
WC-X-12	WC	X	0	0	0	0.0075	0.0018
WC-X-13	WC	X	0	0	0	0	0.0022
WC-X-14	WC	X	0	0	0	0	0
WC-X-15	WC	X	0	0	0	0.0075	0.0018
WC-X-16	WC	X	0	0	0	0.0074	0.0019
WC-X-17	WC	X	0	0	0	0.0075	0
WC-X-18	WC	X	0	0	0	0.0076	0.0021
WC-X-19	WC	X	0	0	0	0.0074	0.0019
WC-X-20	WC	X	0	0	0	0	0.0019
WC-X-21	WC	X	0	0	0	0.0075	0
WC-X-22	WC	X	0	0	0	0.0075	0.0018
WC-X-23	WC	X	0	0	0	0	0
WC-X-24	WC	X	0	0	0	0.0075	0.0019
WC-5-1	WC	5	0.1025	0.0235	0	0.0087	0.0367
WC-5-2	WC	5	0.0192	0.0144	0	0.0096	0.0093
WC-5-3	WC	5	0.0516	0.0199	0	0	0.0874
WC-5-4	WC	5	0.0088	0.02	0	0	0.0022
WC-5-5	WC	5	0.0179	0.0071	0	0.0079	0.008
WC-5-6	WC	5	0.3641	0	0.0022	0.0163	0.1778
WC-5-7	WC	5	0	0	0.01	0	0.8372
WC-5-9	WC	5	0.0074	0	0	0	0.0022
WC-5-10	WC	5	0.0398	0.0159	0	0.0085	0.058
WC-5-11	WC	5	0.0659	0	0.0364	0.0132	1.3659
WC-5-12	WC	5	0.0332	0	0	0.0086	0.0304
WC-5-13	WC	5	0.0553	0.0072	0	0	0.0249
WC-5-14	WC	5	0.0782	0.0189	0	0.0079	0.0084
WC-5-15	WC	5	0.0338	0.0158	0	0.0084	0.0074
WC-5-16	WC	5	0.0076	0	0	0.0076	0.0021
WC-5-17	WC	5	0.0159	0.0045	0	0.0077	0.0073
WC-5-18	WC	5	0.0846	0	0	0.0083	0.0486
WC-5-19	WC	5	0.0139	0	0	0.0076	0.0055
WC-5-20	WC	5	0.2753	0.0235	0	0.009	0.0345
WC-5-21	WC	5	0.015	0	0	0.0076	0.0049
WC-5-22	WC	5	0.0098	0.0045	0	0	0.0059
WC-5-23	WC	5	0.0331	0.0144	0	0	0.0157
WC-5-24	WC	5	0.0417	0.015	0	0.008	0.0066
WC-5-25	WC	5	0.0424	0.0567	0	0.0083	0.0114
WC-5-26	WC	5	0	0.024	0	0.0115	0.0114
WC-5-27	WC	5	0.0418	0	0	0.0096	0.0059
WC-5-28	WC	5	0.1816	0	0	0.0083	0.0065
WC-5-29	WC	5	0.0496	0	0	0	0.0184
WC-5-30	WC	5	0.1673	0	0	0.0103	0.0841
WC-5-31	WC	5	0.1287	0.0281	0	0	0.0124
WC-5-32	WC	5	0.0718	0	0	0.0079	0.0059
WC-5-33	WC	5	0.0206	0.0243	0	0.0086	0.0133
WC-5-34	WC	5	0.011	0	0	0.0094	0.0089
WC-5-35	WC	5	0.0112	0.0072	0	0.0089	0.0067
WC-5-36	WC	5	0	0.0022	0	0	0.0029
WC-5-37	WC	5	0.0116	0.0027	0	0.0078	0.007
WC-5-38	WC	5	0.0196	0.0055	0	0.0084	0.0108
WC-5-39	WC	5	0.0244	0.0145	0	0.0083	0.0058
WC-5-40	WC	5	0.0163	0	0	0.0081	0.0095
WC-5-41	WC	5	0.0228	0.0118	0	0.0081	0.0186
WC-5-42	WC	5	0.0373	0	0	0	0.0075
WC-5-43	WC	5	0.0308	0.0091	0	0.0083	0.014
WC-5-44	WC	5	0.0127	0	0	0.0079	0.0039
WC-5-45	WC	5	0.0244	0.0102	0.0022	0.01	0.3053
WC-5-46	WC	5	0.06	0.009	0	0.0087	0.0036
WC-5-48	WC	5	0.0236	0	0	0.0087	0.0039
WC-5-49	WC	5	0.0473	0.0152	0	0.0087	0.0124
WC-5-50	WC	5	0.0204	0.0176	0	0	0.005
WC-5-51	WC	5	0.1813	0.0138	0	0.009	0.0312
WC-5-52	WC	5	0.0127	0.0174	0	0.0089	0.0078
WC-5-53	WC	5	0.0133	0.0046	0	0.008	0.0053
WC-5-54	WC	5	0.0187	0	0	0.0081	0.0069
WC-10-1	WC	10	0.018	0.0056	0	0.0085	0.0584
WC-10-2	WC	10	0.0105	0	0	0.0088	0.0448
WC-10-3	WC	10	0.0114	0.0045	0	0.0077	0.02
WC-10-4	WC	10	0.0096	0.0042	0	0	0.0028
WC-10-5	WC	10	0.0094	0.0071	0	0.0082	0.0357
WC-10-6	WC	10	0.0195	0.0066	0	0.0078	0.0839
WC-10-7	WC	10	0.0096	0	0	0.0078	0.0025
WC-10-8	WC	10	0.0163	0.0068	0	0	0.0326
WC-10-9	WC	10	0.0081	0.0103	0	0.0077	0.0279
WC-10-10	WC	10	0.0062	0	0	0.0076	0.004
WC-10-11	WC	10	0.0093	0.0084	0.0018	0.0085	0.0589
WC-10-12	WC	10	0.0108	0.0038	0	0.0077	0.0043
WC-10-13	WC	10	0.0263	0.0115	0	0	0.0123
WC-10-14	WC	10	0.0111	0.0165	0	0.0093	0.0127
WC-10-15	WC	10	0.037	0.0238	0	0.0092	0.0938
WC-10-17	WC	10	0.021	0	0	0.008	0.0164
WC-10-18	WC	10	0.011	0.0025	0	0.0077	0.0032
WC-10-19	WC	10	0.0094	0	0	0.0078	0.0106
WC-10-20	WC	10	0.011	0	0	0	0.0066
WC-10-21	WC	10	0.0088	0	0	0.0076	0.0027
WC-10-22	WC	10	0.0092	0.0054	0	0	0.0249
WC-10-23	WC	10	0.007	0.01	0	0.0076	0.003
WC-10-24	WC	10	0.014	0.0138	0	0.0079	0.0693
WC-10-25	WC	10	0.0268	0	0.0007	0.0081	0.0906
WC-10-26	WC	10	0.0335	0.0095	0	0.0085	0.007
WC-10-27	WC	10	0.018	0.0147	0	0	0.0137
WC-10-28	WC	10	0.0066	0.0061	0	0	0.0022
WC-10-29	WC	10	0.0057	0	0	0	0
WC-10-30	WC	10	0.017	0	0	0.0084	0.0207
WC-10-31	WC	10	0.0194	0.0051	0	0	0.0036
WC-10-32	WC	10	0.0178	0.0167	0	0.0098	0.006
WC-10-33	WC	10	0.0136	0.0074	0	0	0.0117
WC-10-34	WC	10	0.0307	0.0156	0	0	0.0045
WC-10-35	WC	10	0.0578	0	0	0.0083	0.0754
WC-10-36	WC	10	0.071	0.0469	0.0151	0	0.5926
WC-10-37	WC	10	0.0158	0.0129	0	0.0086	0.0345
WC-10-38	WC	10	0.0133	0.0172	0	0.0083	0.0119
WC-10-39	WC	10	0.0438	0	0	0	0.0747
WC-10-40	WC	10	0.0063	0.0098	0	0	0.0027
WC-10-41	WC	10	0.0549	0.0086	0	0	0.0779
WC-10-42	WC	10	0.0151	0.0038	0	0	0.0046
WC-10-43	WC	10	0.0463	0.0032	0	0	0.0063
WC-10-44	WC	10	0.0571	0.0268	0	0	0.0526
WC-10-45	WC	10	0.1156	0.0045	0	0.0084	0.0504
WC-10-46	WC	10	0.0393	0	0	0.009	0.0119
WC-10-47	WC	10	0.0593	0	0	0	0.0183
WC-10-48	WC	10	0.0187	0	0	0.0078	0.0067
WC-10-49	WC	10	0.011	0	0	0.0078	0.0029
WC-10-50	WC	10	0.017	0.0082	0	0.0078	0.0041
PR-X-1	PR	X	0	0	0	0.0075	0
PR-X-2	PR	X	0	0	0	0	0.0019
PR-X-3	PR	X	0	0	0	0.0074	0
PR-X-4	PR	X	0	0	0	0	0.0018
PR-X-5	PR	X	0	0	0	0	0.0033
PR-X-6	PR	X	0	0	0	0.0076	0.0018
PR-X-7	PR	X	0	0	0	0.0075	0.0019
PR-X-8	PR	X	0	0	0	0.0076	0.0019
PR-X-9	PR	X	0	0	0	0	0.0018
PR-X-10	PR	X	0	0	0	0.0075	0
PR-X-11	PR	X	0	0	0	0.0076	0.0019
PR-X-12	PR	X	0	0	0	0	0.002
PR-X-13	PR	X	0	0	0	0.0075	0.0018
PR-X-14	PR	X	0	0	0	0	0.0018
PR-5-1	PR	5	0.0232	0	0	0.0086	0.2595
PR-5-2	PR	5	0.0151	0.0026	0	0	0.0587
PR-5-3	PR	5	0.0294	0	0	0.0085	0.0029
PR-5-4	PR	5	0.0189	0.0475	0	0	0.0111
PR-5-5	PR	5	0.0074	0	0	0	0.0077
PR-5-6	PR	5	0.0566	0	0.0003	0.0083	0.3275
PR-5-8	PR	5	0.0191	0	0	0.0088	0.0492
PR-5-9	PR	5	0.2429	0	0	0.0086	0.0673
PR-5-10	PR	5	0.239	0	0	0.009	0.0111
PR-5-11	PR	5	0.0271	0.0127	0	0.0084	0.04
PR-5-13	PR	5	0.0621	0.0091	0	0.0082	0.0241
PR-5-14	PR	5	0.0702	0	0	0	0.0043
PR-5-15	PR	5	0.0117	0	0	0	0.0033
PR-5-16	PR	5	0.04	0	0	0.0096	0.0089
PR-5-17	PR	5	0.0131	0	0	0.0078	0.0067
PR-5-18	PR	5	0.0548	0.0194	0	0.0079	0.0076
PR-5-19	PR	5	0.0481	0.009	0	0.0079	0.0025
PR-5-20	PR	5	0.0445	0	0	0.0087	0.0693
PR-5-21	PR	5	0.0391	0	0	0.0087	0.0571
PR-5-22	PR	5	0.1841	0	0	0	0.0143
PR-5-23	PR	5	0.0776	0.0072	0	0.0086	0.0207
PR-5-24	PR	5	0.0137	0	0	0.0078	0.0033
PR-5-25	PR	5	0.1675	0	0	0	0.0069
PR-4-1	PR	4	0.0063	0.0021	0	0.0075	0.0027
WC-4-1	WC	4	0.0265	0	0	0	0.0573
WC-4-2	WC	4	0.0101	0	0	0.0107	0.101
WC-4-3	WC	4	0.0003	0	0	0.0093	0.0326
WC-4-4	WC	4	0.0005	0	0	0	0.0182
WC-4-5	WC	4	0.0129	0	0	0	0.0145
WC-4-6	WC	4	0.0055	0	0	0	0.0207
WC-4-7	WC	4	0.0092	0	0	0	0.0135
WC-4-8	WC	4	0.0045	0	0	0	0.0125
WC-4-9	WC	4	0.01	0	0	0	0.0195
WC-4-10	WC	4	0.0084	0	0	0	0.0439
WC-4-11	WC	4	0.0098	0	0	0	0.0259
WC-4-12	WC	4	0.0038	0	0	0	0.0091
WC-4-13	WC	4	0.0016	0	0	0	0.0059
WC-4-14	WC	4	0.0223	0	0	0	0.0934
WC-4-15	WC	4	0	0	0	0	0.0383
WC-4-16	WC	4	0.0064	0	0	0	0.0308
WC-4-17	WC	4	0	0	0.0185	0.0121	0.5974
WC-4-18	WC	4	0	0	0	0	0.0108
WC-4-19	WC	4	0.0026	0	0	0	0.0553
WC-4-20	WC	4	0.0057	0	0	0	0.0142
WC-4-21	WC	4	0.0007	0	0	0	0.0149
WC-4-22	WC	4	0.0015	0	0	0	0.0164
WC-4-23	WC	4	0.0011	0	0	0	0.0197
WC-4-24	WC	4	0.001	0	0	0	0.0132
WC-4-25	WC	4	0.0004	0	0	0	0.0056
WC-4-26	WC	4	0.0107	0.0299	0.024	0	0.3378
WC-4-27	WC	4	0.0006	0	0	0	0.0091
WC-4-28	WC	4	0.0194	0	0	0	0.0099
WC-4-29	WC	4	0	0	0	0	0.0085
WC-4-30	WC	4	0	0	0	0	0.0057
WC-4-31	WC	4	0	0	0	0	0.0098
WC-4-32	WC	4	0.0392	0.0207	0	0	0.0251
WC-4-33	WC	4	0.0401	0.0137	0	0	0.039
WC-4-34	WC	4	0.0147	0	0	0	0.0123
WC-4-35	WC	4	0.004	0	0	0	0.0119
WC-4-36	WC	4	0.0022	0	0	0	0.0061
WC-4-37	WC	4	0.0168	0	0	0	0.0135
WC-4-38	WC	4	0.0054	0	0	0	0.0581
WC-4-39	WC	4	0.0051	0	0	0	0.0124
WC-4-40	WC	4	0.0022	0	0	0	0.0084
WC-4-41	WC	4	0.046	0	0	0	0.0098
WC-4-42	WC	4	0.0205	0	0	0	0.0488
WC-4-43	WC	4	0.0002	0	0	0	0.0051
WC-4-44	WC	4	0.0143	0	0.0003	0	0.3308
WC-4-46	WC	4	0	0	0	0	0.0171
WC-4-47	WC	4	0.0044	0	0	0	0.0535
WC-4-48	WC	4	0.0034	0	0	0	0.0091
WC-4-49	WC	4	0.0006	0	0	0	0.0119
WC-4-50	WC	4	0.0321	0	0	0	0.0376
WC-4-51	WC	4	0.0205	0	0	0	0.0046
WC-4-52	WC	4	0.008	0	0.0033	0	0.2591
WC-6-1	WC	6	0	0	0	0.0095	0.0119
WC-6-2	WC	6	0.0001	0	0	0	0.004
WC-6-3	WC	6	0	0	0	0	0.0063
WC-6-4	WC	6	0	0	0.0082	0.0111	0.0708
WC-6-5	WC	6	0	0	0	0	0.0052
WC-6-6	WC	6	0	0	0	0	0.0056
WC-6-7	WC	6	0	0	0	0	0.0038
WC-6-8	WC	6	0.0015	0	0	0	0.0231
WC-6-9	WC	6	0	0	0	0	0.0063
WC-6-10	WC	6	0.0006	0	0	0	0.0104
WC-6-11	WC	6	0	0	0	0	0.0074
WC-6-12	WC	6	0.0012	0	0	0	0.0071
WC-6-13	WC	6	0	0	0	0	0.0074
WC-6-14	WC	6	0.0002	0	0	0	0.037
WC-6-15	WC	6	0	0	0	0	0.0039
WC-7-1	WC	7	0	0	0	0	0.0101
WC-7-2	WC	7	0.0013	0	0	0	0.096
WC-7-3	WC	7	0.0015	0	0	0	0.042
WC-7-4	WC	7	0.0021	0	0	0	0.0052
WC-7-5	WC	7	0.0003	0	0	0	0.0048
WC-7-6	WC	7	0.004	0	0	0	0.0093
WC-7-7	WC	7	0.0062	0	0	0	0.0078
WC-7-8	WC	7	0.0017	0	0	0	0.0126
WC-7-9	WC	7	0.0062	0	0	0	0.0191
WC-7-10	WC	7	0.012	0.0034	0	0	0.0247
WC-7-11	WC	7	0.0019	0	0.0011	0	0.2989
WC-7-13	WC	7	0.094	0	0	0	0.0142
WC-7-14	WC	7	0.0301	0.0204	0	0	0.1137
WC-7-15	WC	7	0.0116	0	0	0	0.0137
WC-7-16	WC	7	0.0379	0	0	0	0.1203
WC-7-17	WC	7	0.0179	0	0	0	0.0069
WC-7-19	WC	7	0.013	0	0	0	0.0051
WC-7-20	WC	7	0	0	0	0	0.0077
WC-7-21	WC	7	0.0113	0	0	0	0.0545
WC-7-22	WC	7	0.01	0	0	0	0.0765
WC-7-23	WC	7	0.0065	0	0	0	0.0332
WC-7-24	WC	7	0.0098	0	0	0	0.0416
WC-7-25	WC	7	0.0213	0	0	0	0.0052
WC-7-26	WC	7	0.0091	0	0	0	0.0118
WC-7-27	WC	7	0.0087	0	0	0	0.0173
WC-X-25	WC	X	0	0	0	0	0
WC-X-26	WC	X	0	0	0	0	0
WC-X-27	WC	X	0	0	0	0	0
WC-X-28	WC	X	0	0	0	0	0
WC-X-29	WC	X	0	0	0	0	0
WC-X-30	WC	X	0	0	0	0	0
WC-X-31	WC	X	0	0	0	0	0
WC-X-32	WC	X	0	0	0	0	0
WC-X-33	WC	X	0	0	0	0	0
WC-X-34	WC	X	0	0	0	0	0
WC-X-35	WC	X	0	0	0	0	0
WC-X-36	WC	X	0	0	0	0	0
WC-X-37	WC	X	0	0	0	0	0
WC-X-38	WC	X	0	0	0	0	0
WC-X-39	WC	X	0	0	0	0	0
WC-X-40	WC	X	0	0	0	0	0
WC-X-41	WC	X	0	0	0	0	0
WC-X-42	WC	X	0	0	0	0.0091	0
WC-X-43	WC	X	0	0	0	0	0
PR-1-1	PR	1	0.0006	0	0	0	0.0081
PR-1-2	PR	1	0.0037	0	0	0	0.1531
PR-1-3	PR	1	0.0025	0	0	0	0.0337
PR-1-4	PR	1	0.0003	0	0	0	0.0186
PR-1-5	PR	1	0.0086	0	0	0	0.0318
PR-1-6	PR	1	0.0442	0	0	0	0.0194
PR-1-7	PR	1	0.0082	0	0	0	0.0281
PR-1-8	PR	1	0.0046	0.0083	0	0	0.0129
PR-1-9	PR	1	0.0009	0	0	0	0.0122
PR-2-1	PR	2	0	0	0	0	0.0042
PR-2-3	PR	2	0.0012	0	0	0	0.0055
PR-2-4	PR	2	0.0004	0	0	0.0091	0.0623
PR-2-5	PR	2	0.0042	0	0	0	0.0543
PR-2-6	PR	2	0.0653	0	0	0	0.0108
PR-2-8	PR	2	0.0049	0	0	0	0.052
PR-2-9	PR	2	0	0	0	0	0.0065
PR-2-10	PR	2	0.0124	0	0	0	0.0201
PR-2-11	PR	2	0.0045	0.0011	0	0	0.0774
PR-2-12	PR	2	0	0	0	0	0.0045
PR-2-13	PR	2	0.0018	0	0	0	0.0109
PR-2-14	PR	2	0.023	0	0	0	0.0118
PR-2-15	PR	2	0.002	0	0	0	0.0404
PR-3-1	PR	3	0.0005	0	0	0	0.0059
PR-3-2	PR	3	0.001	0	0	0	0.0069
PR-3-3	PR	3	0.0009	0	0	0	0.0054
PR-3-4	PR	3	0.0027	0.0341	0.0099	0.0098	0.2884
PR-3-5	PR	3	0	0	0	0	0.0041
PR-3-6	PR	3	0	0	0	0	0.0645
PR-3-7	PR	3	0	0	0	0	0.0047
PR-3-8	PR	3	0.0003	0	0	0	0.033
PR-3-9	PR	3	0.0069	0	0	0	0.0254
PR-3-10	PR	3	0.0129	0	0	0	0.0105
PR-3-12	PR	3	0	0	0	0	0.0043
PR-3-13	PR	3	0.0039	0	0	0	0.0073
PR-3-14	PR	3	0.0066	0	0	0	0.1249
PR-3-15	PR	3	0.0116	0	0	0	0.014
PR-3-16	PR	3	0.0882	0	0.0072	0.0097	0.4164
PR-3-17	PR	3	0.0051	0	0	0	0.0327
PR-3-18	PR	3	0.0959	0	0	0	0.0384
PR-3-19	PR	3	0.0047	0	0	0	0.0192
PR-3-20	PR	3	0.0118	0.0429	0.055	0.0174	1.1285
PR-X-15	PR	X	0	0	0	0	0
PR-X-16	PR	X	0	0	0	0	0
PR-X-17	PR	X	0	0	0	0	0
PR-X-18	PR	X	0	0	0	0	0
PR-X-19	PR	X	0	0	0	0	0
PR-X-20	PR	X	0	0	0	0	0
PR-X-21	PR	X	0	0	0	0	0
PR-X-22	PR	X	0	0	0	0	0
PR-X-27	PR	X	0	0	0	0	0
PR-X-28	PR	X	0	0	0	0	0
PR-X-29	PR	X	0	0	0	0	0
PR-X-30	PR	X	0	0	0	0	0
PR-X-31	PR	X	0	0	0	0	0
PR-X-32	PR	X	0	0	0	0	0
PR-X-33	PR	X	0	0	0	0	0
PR-X-34	PR	X	0	0	0	0	0
PR-X-35	PR	X	0	0	0	0	0
PR-X-36	PR	X	0	0	0	0	0
PR-X-37	PR	X	0	0	0	0	0
PR-X-38	PR	X	0	0	0	0	0
PR-X-39	PR	X	0	0	0	0	0
PR-X-40	PR	X	0	0	0	0	0
PR-X-42	PR	X	0	0	0	0	0
PR-X-43	PR	X	0	0	0	0	0
PR-X-44	PR	X	0	0	0	0	0
PR-X-45	PR	X	0	0	0	0	0
PR-X-46	PR	X	0	0	0	0	0
PR-X-47	PR	X	0	0	0	0	0
PR-X-48	PR	X	0	0	0	0	0
PR-X-49	PR	X	0	0	0	0	0
PR-X-50	PR	X	0	0	0	0	0
PR-X-51	PR	X	0	0	0	0	0
PR-X-52	PR	X	0	0	0	0	0
PR-X-53	PR	X	0	0	0	0	0
PR-X-54	PR	X	0	0	0	0	0
PR-X-55	PR	X	0	0	0	0	0
PR-X-56	PR	X	0	0	0	0	0
PR-X-57	PR	X	0	0	0	0	0
PR-X-58	PR	X	0	0	0	0	0
