# Supplementary material for: Phylogenetic‐Pheromone Associations Obscured by Stabilising Selection and Natal Tree Effect in a Tree‐Killing Bark Beetle
Source: Mol Ecol. 2026 Jan 12;35(1):e70226. doi: 10.1111/mec.70226 (PMC12794122; doi:10.1111/mec.70226)
Supplement: Supplementary file 1 — Data S1: mec70226‐sup‐0001‐Supinfo.zip. [file MEC-35-e70226-s001.zip › clades.csv]

id	clade	dataSource
FP-03-01	NII	Present study
FP-05-01	NI	Present study
FP-05-02	NII	Present study
FP-05-03	NII	Present study
FP-05-08	NII	Present study
FP-05-10	NI	Present study
FP-05-12	NII	Present study
FP-05-16	NII	Present study
FP-05-19	NI	Present study
FP-06-01	NII	Present study
FP-06-02	NII	Present study
FP-06-03	NII	Present study
FP-07-01	NII	Present study
FP-10-02	NI	Present study
PR-01-01	RM	Present study
PR-01-02	RM	Present study
PR-01-03	RM	Present study
PR-01-05	RM	Present study
PR-01-06	NI	Present study
PR-01-07	RM	Present study
PR-01-09	RM	Present study
PR-02-01	RM	Present study
PR-02-03	RM	Present study
PR-02-04	NI	Present study
PR-02-05	RM	Present study
PR-02-08	RM	Present study
PR-02-09	RM	Present study
PR-02-10	NI	Present study
PR-02-11	RM	Present study
PR-02-12	RM	Present study
PR-02-13	RM	Present study
PR-02-15	RM	Present study
PR-03-01	RM	Present study
PR-03-02	RM	Present study
PR-03-03	RM	Present study
PR-03-04	RM	Present study
PR-03-05	RM	Present study
PR-03-07	RM	Present study
PR-03-08	RM	Present study
PR-03-09	RM	Present study
PR-03-18	RM	Present study
PR-03-20	RM	Present study
PR-04-01	RM	Present study
PR-05-01	RM	Present study
PR-05-02	RM	Present study
PR-05-03	RM	Present study
PR-05-04	RM	Present study
PR-05-05	RM	Present study
PR-05-06	NI	Present study
PR-05-08	RM	Present study
PR-05-11	RM	Present study
PR-05-13	RM	Present study
PR-05-14	RM	Present study
PR-05-15	NI	Present study
PR-05-16	RM	Present study
PR-05-17	RM	Present study
PR-05-19	RM	Present study
PR-05-22	RM	Present study
PR-05-24	RM	Present study
PR-05-25	RM	Present study
WC-04-01	RM	Present study
WC-04-02	RM	Present study
WC-04-04	RM	Present study
WC-04-06	NI	Present study
WC-04-08	RM	Present study
WC-04-09	RM	Present study
WC-04-12	RM	Present study
WC-04-15	RM	Present study
WC-04-23	RM	Present study
WC-04-29	RM	Present study
WC-04-30	RM	Present study
WC-04-31	RM	Present study
WC-04-35	RM	Present study
WC-04-39	RM	Present study
WC-04-43	RM	Present study
WC-04-44	RM	Present study
WC-04-50	RM	Present study
WC-04-52	RM	Present study
WC-05-02	RM	Present study
WC-05-09	RM	Present study
WC-05-10	RM	Present study
WC-05-11	RM	Present study
WC-05-12	RM	Present study
WC-05-13	RM	Present study
WC-05-16	RM	Present study
WC-05-19	RM	Present study
WC-05-20	RM	Present study
WC-05-21	RM	Present study
WC-05-25	RM	Present study
WC-05-26	RM	Present study
WC-05-34	RM	Present study
WC-06-02	RM	Present study
WC-06-03	RM	Present study
WC-06-05	RM	Present study
WC-06-06	RM	Present study
WC-06-09	RM	Present study
WC-06-13	RM	Present study
WC-07-01	RM	Present study
WC-07-02	RM	Present study
WC-07-03	RM	Present study
WC-07-04	RM	Present study
WC-07-05	RM	Present study
WC-07-06	RM	Present study
WC-07-13	RM	Present study
WC-07-21	RM	Present study
WC-07-24	RM	Present study
WC-10-01	RM	Present study
WC-10-02	RM	Present study
WC-10-05	RM	Present study
WC-10-06	RM	Present study
WC-10-09	RM	Present study
WC-10-11	RM	Present study
WC-10-12	RM	Present study
WC-10-13	RM	Present study
WC-10-17	RM	Present study
WC-10-18	RM	Present study
WC-10-21	RM	Present study
WC-10-23	RM	Present study
WC-10-29	RM	Present study
WC-10-30	RM	Present study
WC-10-31	RM	Present study
WC-10-34	RM	Present study
WC-10-39	RM	Present study
WC-10-43	RM	Present study
DQ165383.1	NII	Maroja et al. 2007
DQ165384.1	NII	Maroja et al. 2007
DQ165385.1	NI	Maroja et al. 2007
DQ165386.1	NII	Maroja et al. 2007
DQ165387.1	NII	Maroja et al. 2007
DQ165388.1	NII	Maroja et al. 2007
DQ165389.1	NII	Maroja et al. 2007
DQ165390.1	NII	Maroja et al. 2007
DQ165391.1	NII	Maroja et al. 2007
DQ165392.1	NII	Maroja et al. 2007
DQ165393.1	NII	Maroja et al. 2007
DQ165394.1	NII	Maroja et al. 2007
DQ165395.1	NII	Maroja et al. 2007
DQ165396.1	RM	Maroja et al. 2007
DQ165397.1	RM	Maroja et al. 2007
DQ165398.1	RM	Maroja et al. 2007
DQ165399.1	NI	Maroja et al. 2007
DQ165400.1	NI	Maroja et al. 2007
DQ165401.1	RM	Maroja et al. 2007
DQ165402.1	RM	Maroja et al. 2007
DQ165403.1	RM	Maroja et al. 2007
DQ165404.1	RM	Maroja et al. 2007
DQ165407.1	RM	Maroja et al. 2007
DQ165408.1	NI	Maroja et al. 2007
DQ165409.1	RM	Maroja et al. 2007
DQ165411.1	RM	Maroja et al. 2007
DQ165412.1	RM	Maroja et al. 2007
DQ165413.1	Outgroup	Maroja et al. 2007
DQ165415.1	NII	Maroja et al. 2007
DQ165416.1	NI	Maroja et al. 2007
DQ165417.1	NII	Maroja et al. 2007
DQ165418.1	NII	Maroja et al. 2007
DQ165419.1	NII	Maroja et al. 2007
DQ165420.1	NII	Maroja et al. 2007
DQ165421.1	NII	Maroja et al. 2007
DQ165422.1	NI	Maroja et al. 2007
DQ165424.1	NII	Maroja et al. 2007
DQ165425.1	RM	Maroja et al. 2007
DQ165426.1	RM	Maroja et al. 2007
DQ165427.1	NII	Maroja et al. 2007
DQ165429.1	NII	Maroja et al. 2007
DQ165430.1	NI	Maroja et al. 2007
DQ165431.1	RM	Maroja et al. 2007
DQ165432.1	RM	Maroja et al. 2007
DQ165433.1	RM	Maroja et al. 2007
DQ165434.1	RM	Maroja et al. 2007
DQ165435.1	RM	Maroja et al. 2007
DQ165436.1	RM	Maroja et al. 2007
DQ165437.1	RM	Maroja et al. 2007
DQ165438.1	RM	Maroja et al. 2007
DQ165439.1	RM	Maroja et al. 2007
DQ165440.1	RM	Maroja et al. 2007
DQ165441.1	RM	Maroja et al. 2007
DQ165442.1	RM	Maroja et al. 2007
DQ165444.1	NII	Maroja et al. 2007
DQ165445.1	NII	Maroja et al. 2007
DQ165446.1	NII	Maroja et al. 2007
DQ165447.1	NII	Maroja et al. 2007
DQ165448.1	NI	Maroja et al. 2007
DQ165449.1	NII	Maroja et al. 2007
FP-03-02	NII	Present study
FP-03-03	NII	Present study
FP-03-04	NII	Present study
FP-03-05	NII	Present study
FP-05-04	NII	Present study
FP-05-05	NII	Present study
FP-05-09	NI	Present study
FP-05-11	NII	Present study
FP-05-13	NI	Present study
FP-05-17	NII	Present study
FP-05-18	NII	Present study
FP-05-20	NII	Present study
FP-05-21	NII	Present study
FP-06-04	NII	Present study
FP-07-03	NII	Present study
FP-10-01	NII	Present study
FP-10-03	NI	Present study
FP-10-04	NI	Present study
FP-10-05	NI	Present study
PR-01-04	RM	Present study
PR-01-08	RM	Present study
PR-02-06	RM	Present study
PR-02-14	RM	Present study
PR-03-06	RM	Present study
PR-03-10	NI	Present study
PR-03-12	RM	Present study
PR-03-13	RM	Present study
PR-03-14	RM	Present study
PR-03-16	NI	Present study
PR-03-17	RM	Present study
PR-03-19	RM	Present study
PR-05-09	RM	Present study
PR-05-10	RM	Present study
PR-05-18	RM	Present study
PR-05-20	RM	Present study
PR-05-21	NI	Present study
PR-05-23	RM	Present study
WC-04-03	RM	Present study
WC-04-05	RM	Present study
WC-04-07	RM	Present study
WC-04-10	RM	Present study
WC-04-11	RM	Present study
WC-04-13	RM	Present study
WC-04-14	RM	Present study
WC-04-16	RM	Present study
WC-04-17	RM	Present study
WC-04-18	RM	Present study
WC-04-19	RM	Present study
WC-04-20	RM	Present study
WC-04-21	RM	Present study
WC-04-22	RM	Present study
WC-04-24	RM	Present study
WC-04-25	RM	Present study
WC-04-26	RM	Present study
WC-04-27	RM	Present study
WC-04-28	RM	Present study
WC-04-32	NI	Present study
WC-04-33	RM	Present study
WC-04-34	RM	Present study
WC-04-36	RM	Present study
WC-04-37	RM	Present study
WC-04-38	RM	Present study
WC-04-40	RM	Present study
WC-04-41	RM	Present study
WC-04-42	RM	Present study
WC-04-46	RM	Present study
WC-04-47	RM	Present study
WC-04-48	RM	Present study
WC-04-49	RM	Present study
WC-04-51	RM	Present study
WC-05-01	RM	Present study
WC-05-03	RM	Present study
WC-05-04	RM	Present study
WC-05-05	RM	Present study
WC-05-06	RM	Present study
WC-05-07	RM	Present study
WC-05-15	NI	Present study
WC-05-17	RM	Present study
WC-05-18	RM	Present study
WC-05-22	RM	Present study
WC-05-23	RM	Present study
WC-05-24	RM	Present study
WC-05-27	RM	Present study
WC-05-28	RM	Present study
WC-05-29	RM	Present study
WC-05-30	RM	Present study
WC-05-31	RM	Present study
WC-05-32	RM	Present study
WC-05-33	RM	Present study
WC-05-35	RM	Present study
WC-05-36	RM	Present study
WC-05-37	RM	Present study
WC-05-38	RM	Present study
WC-05-39	RM	Present study
WC-05-40	RM	Present study
WC-05-41	RM	Present study
WC-05-42	RM	Present study
WC-05-43	RM	Present study
WC-05-44	RM	Present study
WC-05-46	RM	Present study
WC-05-48	RM	Present study
WC-05-49	RM	Present study
WC-05-50	RM	Present study
WC-05-51	RM	Present study
WC-05-52	RM	Present study
WC-05-53	RM	Present study
WC-05-54	RM	Present study
WC-06-01	RM	Present study
WC-06-04	RM	Present study
WC-06-07	RM	Present study
WC-06-08	RM	Present study
WC-06-10	RM	Present study
WC-06-11	RM	Present study
WC-06-12	RM	Present study
WC-06-14	RM	Present study
WC-06-15	RM	Present study
WC-07-07	RM	Present study
WC-07-08	RM	Present study
WC-07-09	RM	Present study
WC-07-10	RM	Present study
WC-07-11	RM	Present study
WC-07-14	RM	Present study
WC-07-16	RM	Present study
WC-07-19	RM	Present study
WC-07-20	RM	Present study
WC-07-22	RM	Present study
WC-07-23	RM	Present study
WC-07-25	RM	Present study
WC-07-26	RM	Present study
WC-07-27	RM	Present study
WC-10-03	RM	Present study
WC-10-04	RM	Present study
WC-10-07	RM	Present study
WC-10-08	RM	Present study
WC-10-10	NI	Present study
WC-10-14	RM	Present study
WC-10-15	RM	Present study
WC-10-19	RM	Present study
WC-10-20	RM	Present study
WC-10-22	NI	Present study
WC-10-24	RM	Present study
WC-10-25	RM	Present study
WC-10-26	RM	Present study
WC-10-27	RM	Present study
WC-10-28	RM	Present study
WC-10-32	RM	Present study
WC-10-33	RM	Present study
WC-10-35	RM	Present study
WC-10-36	RM	Present study
WC-10-37	RM	Present study
WC-10-38	RM	Present study
WC-10-40	NI	Present study
WC-10-41	NI	Present study
WC-10-42	RM	Present study
WC-10-44	RM	Present study
WC-10-45	NI	Present study
WC-10-46	RM	Present study
WC-10-47	RM	Present study
WC-10-48	RM	Present study
WC-10-49	RM	Present study
WC-10-50	NI	Present study
FP-07-02	NII	Present study
PR-03-15	NI	Present study
WC-05-14	RM	Present study
WC-05-45	RM	Present study
WC-07-17	RM	Present study
