# Supplementary material for: Phylogenetic‐Pheromone Associations Obscured by Stabilising Selection and Natal Tree Effect in a Tree‐Killing Bark Beetle
Source: Mol Ecol. 2026 Jan 12;35(1):e70226. doi: 10.1111/mec.70226 (PMC12794122; doi:10.1111/mec.70226)
Supplement: Supplementary file 1 — Data S1: mec70226‐sup‐0001‐Supinfo.zip. [file MEC-35-e70226-s001.zip › maketree.bat]

REM -s sets the sequence alignment file
REM -st specifies the type of sequence (DNA in this case)
REM -m specifies the evolutionary model
REM -o specifies the outgroup ID
REM -bb does bootstrapping with x replicates to estimate branch support

REM Best-fit model, TIM+F+I+R2
REM Transition model with unequal base frequencies, invariant sites, and a FreeRate model of rate variation
c:\iqtree\bin\iqtree3.exe -s .\SBCOI-aligned-unique.fa -st DNA -m TIM+F+I+R2 --opt-gamma-inv -o DQ165413.1 -nt AUTO -bb 5000 -redo
