# Supplementary material for: Phylogenetic‐Pheromone Associations Obscured by Stabilising Selection and Natal Tree Effect in a Tree‐Killing Bark Beetle
Source: Mol Ecol. 2026 Jan 12;35(1):e70226. doi: 10.1111/mec.70226 (PMC12794122; doi:10.1111/mec.70226)
Supplement: Supplementary file 1 — Data S1: mec70226‐sup‐0001‐Supinfo.zip. [file MEC-35-e70226-s001.zip › metadata.csv]

SampleID	SequenceID	NatalTreeID	Site	NatalTreeCoords	EmergeDate
FP-03-01	FP-03-01	FP-03	Canada: Fundy National Park, NB	45.5660 N, 64.9838 W	12-Oct-2020
FP-03-02	FP-03-01	FP-03	Canada: Fundy National Park, NB	45.5660 N, 64.9838 W	12-Oct-2020
FP-03-03	FP-03-01	FP-03	Canada: Fundy National Park, NB	45.5660 N, 64.9838 W	14-Oct-2020
FP-03-04	FP-03-01	FP-03	Canada: Fundy National Park, NB	45.5660 N, 64.9838 W	14-Oct-2020
FP-03-05	FP-03-01	FP-03	Canada: Fundy National Park, NB	45.5660 N, 64.9838 W	18-Oct-2020
FP-05-01	FP-05-01	FP-05	Canada: Fundy National Park, NB	45.5660 N, 64.9836 W	10-Aug-2020
FP-05-02	FP-05-02	FP-05	Canada: Fundy National Park, NB	45.5660 N, 64.9836 W	10-Aug-2020
FP-05-03	FP-05-03	FP-05	Canada: Fundy National Park, NB	45.5660 N, 64.9836 W	13-Aug-2020
FP-05-04	FP-03-01	FP-05	Canada: Fundy National Park, NB	45.5660 N, 64.9836 W	13-Aug-2020
FP-05-05	FP-03-01	FP-05	Canada: Fundy National Park, NB	45.5660 N, 64.9836 W	14-Aug-2020
FP-05-08	FP-05-08	FP-05	Canada: Fundy National Park, NB	45.5660 N, 64.9836 W	17-Aug-2020
FP-05-09	FP-05-01	FP-05	Canada: Fundy National Park, NB	45.5660 N, 64.9836 W	17-Aug-2020
FP-05-10	FP-05-10	FP-05	Canada: Fundy National Park, NB	45.5660 N, 64.9836 W	16-Aug-2020
FP-05-11	FP-05-08	FP-05	Canada: Fundy National Park, NB	45.5660 N, 64.9836 W	16-Aug-2020
FP-05-12	FP-05-12	FP-05	Canada: Fundy National Park, NB	45.5660 N, 64.9836 W	18-Aug-2020
FP-05-13	FP-05-01	FP-05	Canada: Fundy National Park, NB	45.5660 N, 64.9836 W	18-Aug-2020
FP-05-16	FP-05-16	FP-05	Canada: Fundy National Park, NB	45.5660 N, 64.9836 W	20-Aug-2020
FP-05-17	FP-05-08	FP-05	Canada: Fundy National Park, NB	45.5660 N, 64.9836 W	20-Aug-2020
FP-05-18	FP-05-12	FP-05	Canada: Fundy National Park, NB	45.5660 N, 64.9836 W	20-Aug-2020
FP-05-19	FP-05-19	FP-05	Canada: Fundy National Park, NB	45.5660 N, 64.9836 W	21-Aug-2020
FP-05-20	FP-05-12	FP-05	Canada: Fundy National Park, NB	45.5660 N, 64.9836 W	21-Aug-2020
FP-05-21	FP-05-12	FP-05	Canada: Fundy National Park, NB	45.5660 N, 64.9836 W	22-Aug-2020
FP-06-01	FP-06-01	FP-06	Canada: Fundy National Park, NB	45.5659 N, 64.9842 W	15-Sep-2020
FP-06-02	FP-06-02	FP-06	Canada: Fundy National Park, NB	45.5659 N, 64.9842 W	15-Sep-2020
FP-06-03	FP-06-03	FP-06	Canada: Fundy National Park, NB	45.5659 N, 64.9842 W	17-Sep-2020
FP-06-04	FP-05-08	FP-06	Canada: Fundy National Park, NB	45.5659 N, 64.9842 W	20-Sep-2020
FP-07-01	FP-07-01	FP-07	Canada: Fundy National Park, NB	45.5659 N, 64.9841 W	7-Sep-2020
FP-07-02	FP-07-01	FP-07	Canada: Fundy National Park, NB	45.5659 N, 64.9841 W	15-Sep-2020
FP-07-03	FP-07-01	FP-07	Canada: Fundy National Park, NB	45.5659 N, 64.9841 W	15-Sep-2020
FP-10-01	FP-06-01	FP-10	Canada: Fundy National Park, NB	45.5659 N, 64.9837 W	8-Oct-2020
FP-10-02	FP-10-02	FP-10	Canada: Fundy National Park, NB	45.5659 N, 64.9837 W	10-Oct-2020
FP-10-03	FP-10-02	FP-10	Canada: Fundy National Park, NB	45.5659 N, 64.9837 W	10-Oct-2020
FP-10-04	FP-10-02	FP-10	Canada: Fundy National Park, NB	45.5659 N, 64.9837 W	11-Oct-2020
FP-10-05	FP-10-02	FP-10	Canada: Fundy National Park, NB	45.5659 N, 64.9837 W	11-Oct-2020
PR-01-01	PR-01-01	PR-01	Canada: Peace River, AB	56.6216 N, 118.6385 W	19-Mar-2021
PR-01-02	PR-01-02	PR-01	Canada: Peace River, AB	56.6216 N, 118.6385 W	19-Mar-2021
PR-01-03	PR-01-03	PR-01	Canada: Peace River, AB	56.6216 N, 118.6385 W	20-Mar-2021
PR-01-04	PR-01-02	PR-01	Canada: Peace River, AB	56.6216 N, 118.6385 W	21-Mar-2021
PR-01-05	PR-01-05	PR-01	Canada: Peace River, AB	56.6216 N, 118.6385 W	21-Mar-2021
PR-01-06	PR-01-06	PR-01	Canada: Peace River, AB	56.6216 N, 118.6385 W	22-Mar-2021
PR-01-07	PR-01-07	PR-01	Canada: Peace River, AB	56.6216 N, 118.6385 W	23-Mar-2021
PR-01-08	PR-01-02	PR-01	Canada: Peace River, AB	56.6216 N, 118.6385 W	23-Mar-2021
PR-01-09	PR-01-09	PR-01	Canada: Peace River, AB	56.6216 N, 118.6385 W	23-Mar-2021
PR-02-01	PR-02-01	PR-02	Canada: Peace River, AB	56.6211 N, 118.6371 W	13-Apr-2021
PR-02-03	PR-02-03	PR-02	Canada: Peace River, AB	56.6211 N, 118.6371 W	15-Apr-2021
PR-02-04	PR-02-04	PR-02	Canada: Peace River, AB	56.6211 N, 118.6371 W	15-Apr-2021
PR-02-05	PR-02-05	PR-02	Canada: Peace River, AB	56.6211 N, 118.6371 W	15-Apr-2021
PR-02-06	PR-02-05	PR-02	Canada: Peace River, AB	56.6211 N, 118.6371 W	15-Apr-2021
PR-02-08	PR-02-08	PR-02	Canada: Peace River, AB	56.6211 N, 118.6371 W	15-Apr-2021
PR-02-09	PR-02-09	PR-02	Canada: Peace River, AB	56.6211 N, 118.6371 W	15-Apr-2021
PR-02-10	PR-02-10	PR-02	Canada: Peace River, AB	56.6211 N, 118.6371 W	16-Apr-2021
PR-02-11	PR-02-11	PR-02	Canada: Peace River, AB	56.6211 N, 118.6371 W	16-Apr-2021
PR-02-12	PR-02-12	PR-02	Canada: Peace River, AB	56.6211 N, 118.6371 W	16-Apr-2021
PR-02-13	PR-02-13	PR-02	Canada: Peace River, AB	56.6211 N, 118.6371 W	17-Apr-2021
PR-02-14	PR-02-05	PR-02	Canada: Peace River, AB	56.6211 N, 118.6371 W	17-Apr-2021
PR-02-15	PR-02-15	PR-02	Canada: Peace River, AB	56.6211 N, 118.6371 W	18-Apr-2021
PR-03-01	PR-03-01	PR-03	Canada: Peace River, AB	56.6213 N, 118.6371 W	18-Feb-2021
PR-03-02	PR-03-02	PR-03	Canada: Peace River, AB	56.6213 N, 118.6371 W	19-Feb-2021
PR-03-03	PR-03-03	PR-03	Canada: Peace River, AB	56.6213 N, 118.6371 W	20-Feb-2021
PR-03-04	PR-03-04	PR-03	Canada: Peace River, AB	56.6213 N, 118.6371 W	20-Feb-2021
PR-03-05	PR-03-05	PR-03	Canada: Peace River, AB	56.6213 N, 118.6371 W	20-Feb-2021
PR-03-06	PR-03-05	PR-03	Canada: Peace River, AB	56.6213 N, 118.6371 W	21-Feb-2021
PR-03-07	PR-03-07	PR-03	Canada: Peace River, AB	56.6213 N, 118.6371 W	21-Feb-2021
PR-03-08	PR-03-08	PR-03	Canada: Peace River, AB	56.6213 N, 118.6371 W	21-Feb-2021
PR-03-09	PR-03-09	PR-03	Canada: Peace River, AB	56.6213 N, 118.6371 W	21-Feb-2021
PR-03-10	PR-02-10	PR-03	Canada: Peace River, AB	56.6213 N, 118.6371 W	21-Feb-2021
PR-03-12	PR-03-03	PR-03	Canada: Peace River, AB	56.6213 N, 118.6371 W	22-Feb-2021
PR-03-13	PR-03-03	PR-03	Canada: Peace River, AB	56.6213 N, 118.6371 W	22-Feb-2021
PR-03-14	PR-03-08	PR-03	Canada: Peace River, AB	56.6213 N, 118.6371 W	22-Feb-2021
PR-03-15	PR-02-10	PR-03	Canada: Peace River, AB	56.6213 N, 118.6371 W	22-Feb-2021
PR-03-16	PR-02-10	PR-03	Canada: Peace River, AB	56.6213 N, 118.6371 W	23-Feb-2021
PR-03-17	PR-03-03	PR-03	Canada: Peace River, AB	56.6213 N, 118.6371 W	23-Feb-2021
PR-03-18	PR-03-18	PR-03	Canada: Peace River, AB	56.6213 N, 118.6371 W	24-Feb-2021
PR-03-19	PR-03-05	PR-03	Canada: Peace River, AB	56.6213 N, 118.6371 W	24-Feb-2021
PR-03-20	PR-03-20	PR-03	Canada: Peace River, AB	56.6213 N, 118.6371 W	24-Feb-2021
PR-04-01	PR-04-01	PR-04	Canada: Peace River, AB	56.6239 N, 118.6374 W	19-Jan-2021
PR-05-01	PR-05-01	PR-05	Canada: Peace River, AB	56.6239 N, 118.6377 W	24-Nov-2020
PR-05-02	PR-05-02	PR-05	Canada: Peace River, AB	56.6239 N, 118.6377 W	24-Nov-2020
PR-05-03	PR-05-03	PR-05	Canada: Peace River, AB	56.6239 N, 118.6377 W	23-Nov-2020
PR-05-04	PR-05-04	PR-05	Canada: Peace River, AB	56.6239 N, 118.6377 W	25-Nov-2020
PR-05-05	PR-05-05	PR-05	Canada: Peace River, AB	56.6239 N, 118.6377 W	25-Nov-2020
PR-05-06	PR-05-06	PR-05	Canada: Peace River, AB	56.6239 N, 118.6377 W	26-Nov-2020
PR-05-08	PR-05-08	PR-05	Canada: Peace River, AB	56.6239 N, 118.6377 W	28-Nov-2020
PR-05-09	PR-05-05	PR-05	Canada: Peace River, AB	56.6239 N, 118.6377 W	28-Nov-2020
PR-05-10	PR-05-01	PR-05	Canada: Peace River, AB	56.6239 N, 118.6377 W	28-Nov-2020
PR-05-11	PR-05-11	PR-05	Canada: Peace River, AB	56.6239 N, 118.6377 W	28-Nov-2020
PR-05-13	PR-05-13	PR-05	Canada: Peace River, AB	56.6239 N, 118.6377 W	29-Nov-2020
PR-05-14	PR-05-14	PR-05	Canada: Peace River, AB	56.6239 N, 118.6377 W	29-Nov-2020
PR-05-15	PR-05-15	PR-05	Canada: Peace River, AB	56.6239 N, 118.6377 W	30-Nov-2020
PR-05-16	PR-05-16	PR-05	Canada: Peace River, AB	56.6239 N, 118.6377 W	30-Nov-2020
PR-05-17	PR-05-17	PR-05	Canada: Peace River, AB	56.6239 N, 118.6377 W	1-Dec-2020
PR-05-18	PR-05-14	PR-05	Canada: Peace River, AB	56.6239 N, 118.6377 W	1-Dec-2020
PR-05-19	PR-05-19	PR-05	Canada: Peace River, AB	56.6239 N, 118.6377 W	1-Dec-2020
PR-05-20	PR-03-05	PR-05	Canada: Peace River, AB	56.6239 N, 118.6377 W	1-Dec-2020
PR-05-21	PR-05-06	PR-05	Canada: Peace River, AB	56.6239 N, 118.6377 W	2-Dec-2020
PR-05-22	PR-05-22	PR-05	Canada: Peace River, AB	56.6239 N, 118.6377 W	3-Dec-2020
PR-05-23	PR-05-05	PR-05	Canada: Peace River, AB	56.6239 N, 118.6377 W	4-Dec-2020
PR-05-24	PR-05-24	PR-05	Canada: Peace River, AB	56.6239 N, 118.6377 W	5-Dec-2020
PR-05-25	PR-05-25	PR-05	Canada: Peace River, AB	56.6239 N, 118.6377 W	5-Dec-2020
WC-04-01	WC-04-01	WC-04	Canada: Whitecourt, AB	54.0079 N, 115.9038 W	17-Feb-2021
WC-04-02	WC-04-02	WC-04	Canada: Whitecourt, AB	54.0079 N, 115.9038 W	17-Feb-2021
WC-04-03	WC-04-01	WC-04	Canada: Whitecourt, AB	54.0079 N, 115.9038 W	17-Feb-2021
WC-04-04	WC-04-04	WC-04	Canada: Whitecourt, AB	54.0079 N, 115.9038 W	17-Feb-2021
WC-04-05	PR-02-15	WC-04	Canada: Whitecourt, AB	54.0079 N, 115.9038 W	18-Feb-2021
WC-04-06	WC-04-06	WC-04	Canada: Whitecourt, AB	54.0079 N, 115.9038 W	18-Feb-2021
WC-04-07	PR-02-15	WC-04	Canada: Whitecourt, AB	54.0079 N, 115.9038 W	18-Feb-2021
WC-04-08	WC-04-08	WC-04	Canada: Whitecourt, AB	54.0079 N, 115.9038 W	18-Feb-2021
WC-04-09	WC-04-09	WC-04	Canada: Whitecourt, AB	54.0079 N, 115.9038 W	18-Feb-2021
WC-04-10	WC-04-01	WC-04	Canada: Whitecourt, AB	54.0079 N, 115.9038 W	19-Feb-2021
WC-04-11	PR-02-15	WC-04	Canada: Whitecourt, AB	54.0079 N, 115.9038 W	19-Feb-2021
WC-04-12	WC-04-12	WC-04	Canada: Whitecourt, AB	54.0079 N, 115.9038 W	19-Feb-2021
WC-04-13	WC-04-02	WC-04	Canada: Whitecourt, AB	54.0079 N, 115.9038 W	19-Feb-2021
WC-04-14	WC-04-01	WC-04	Canada: Whitecourt, AB	54.0079 N, 115.9038 W	19-Feb-2021
WC-04-15	WC-04-15	WC-04	Canada: Whitecourt, AB	54.0079 N, 115.9038 W	19-Feb-2021
WC-04-16	PR-03-04	WC-04	Canada: Whitecourt, AB	54.0079 N, 115.9038 W	19-Feb-2021
WC-04-17	PR-02-15	WC-04	Canada: Whitecourt, AB	54.0079 N, 115.9038 W	19-Feb-2021
WC-04-18	PR-02-15	WC-04	Canada: Whitecourt, AB	54.0079 N, 115.9038 W	19-Feb-2021
WC-04-19	WC-04-01	WC-04	Canada: Whitecourt, AB	54.0079 N, 115.9038 W	20-Feb-2021
WC-04-20	WC-04-01	WC-04	Canada: Whitecourt, AB	54.0079 N, 115.9038 W	20-Feb-2021
WC-04-21	WC-04-08	WC-04	Canada: Whitecourt, AB	54.0079 N, 115.9038 W	20-Feb-2021
WC-04-22	WC-04-15	WC-04	Canada: Whitecourt, AB	54.0079 N, 115.9038 W	20-Feb-2021
WC-04-23	WC-04-23	WC-04	Canada: Whitecourt, AB	54.0079 N, 115.9038 W	20-Feb-2021
WC-04-24	WC-04-04	WC-04	Canada: Whitecourt, AB	54.0079 N, 115.9038 W	20-Feb-2021
WC-04-25	PR-02-15	WC-04	Canada: Whitecourt, AB	54.0079 N, 115.9038 W	20-Feb-2021
WC-04-26	WC-04-15	WC-04	Canada: Whitecourt, AB	54.0079 N, 115.9038 W	20-Feb-2021
WC-04-27	PR-03-05	WC-04	Canada: Whitecourt, AB	54.0079 N, 115.9038 W	20-Feb-2021
WC-04-28	PR-02-15	WC-04	Canada: Whitecourt, AB	54.0079 N, 115.9038 W	20-Feb-2021
WC-04-29	WC-04-29	WC-04	Canada: Whitecourt, AB	54.0079 N, 115.9038 W	20-Feb-2021
WC-04-30	WC-04-30	WC-04	Canada: Whitecourt, AB	54.0079 N, 115.9038 W	21-Feb-2021
WC-04-31	WC-04-31	WC-04	Canada: Whitecourt, AB	54.0079 N, 115.9038 W	21-Feb-2021
WC-04-32	WC-04-06	WC-04	Canada: Whitecourt, AB	54.0079 N, 115.9038 W	21-Feb-2021
WC-04-33	WC-04-08	WC-04	Canada: Whitecourt, AB	54.0079 N, 115.9038 W	21-Feb-2021
WC-04-34	WC-04-15	WC-04	Canada: Whitecourt, AB	54.0079 N, 115.9038 W	21-Feb-2021
WC-04-35	WC-04-35	WC-04	Canada: Whitecourt, AB	54.0079 N, 115.9038 W	21-Feb-2021
WC-04-36	PR-03-04	WC-04	Canada: Whitecourt, AB	54.0079 N, 115.9038 W	21-Feb-2021
WC-04-37	WC-04-15	WC-04	Canada: Whitecourt, AB	54.0079 N, 115.9038 W	21-Feb-2021
WC-04-38	WC-04-15	WC-04	Canada: Whitecourt, AB	54.0079 N, 115.9038 W	21-Feb-2021
WC-04-39	WC-04-39	WC-04	Canada: Whitecourt, AB	54.0079 N, 115.9038 W	21-Feb-2021
WC-04-40	WC-04-29	WC-04	Canada: Whitecourt, AB	54.0079 N, 115.9038 W	21-Feb-2021
WC-04-41	WC-04-12	WC-04	Canada: Whitecourt, AB	54.0079 N, 115.9038 W	22-Feb-2021
WC-04-42	WC-04-08	WC-04	Canada: Whitecourt, AB	54.0079 N, 115.9038 W	22-Feb-2021
WC-04-43	WC-04-43	WC-04	Canada: Whitecourt, AB	54.0079 N, 115.9038 W	22-Feb-2021
WC-04-44	WC-04-44	WC-04	Canada: Whitecourt, AB	54.0079 N, 115.9038 W	22-Feb-2021
WC-04-46	WC-04-01	WC-04	Canada: Whitecourt, AB	54.0079 N, 115.9038 W	22-Feb-2021
WC-04-47	WC-04-44	WC-04	Canada: Whitecourt, AB	54.0079 N, 115.9038 W	22-Feb-2021
WC-04-48	WC-04-15	WC-04	Canada: Whitecourt, AB	54.0079 N, 115.9038 W	22-Feb-2021
WC-04-49	WC-04-01	WC-04	Canada: Whitecourt, AB	54.0079 N, 115.9038 W	22-Feb-2021
WC-04-50	WC-04-50	WC-04	Canada: Whitecourt, AB	54.0079 N, 115.9038 W	22-Feb-2021
WC-04-51	WC-04-12	WC-04	Canada: Whitecourt, AB	54.0079 N, 115.9038 W	23-Feb-2021
WC-04-52	WC-04-52	WC-04	Canada: Whitecourt, AB	54.0079 N, 115.9038 W	23-Feb-2021
WC-05-01	WC-04-15	WC-05	Canada: Whitecourt, AB	54.0079 N, 115.9036 W	24-Nov-2020
WC-05-02	WC-05-02	WC-05	Canada: Whitecourt, AB	54.0079 N, 115.9036 W	24-Nov-2020
WC-05-03	WC-04-15	WC-05	Canada: Whitecourt, AB	54.0079 N, 115.9036 W	23-Nov-2020
WC-05-04	WC-05-02	WC-05	Canada: Whitecourt, AB	54.0079 N, 115.9036 W	23-Nov-2020
WC-05-05	WC-04-15	WC-05	Canada: Whitecourt, AB	54.0079 N, 115.9036 W	23-Nov-2020
WC-05-06	WC-04-15	WC-05	Canada: Whitecourt, AB	54.0079 N, 115.9036 W	25-Nov-2020
WC-05-07	WC-04-15	WC-05	Canada: Whitecourt, AB	54.0079 N, 115.9036 W	25-Nov-2020
WC-05-09	WC-05-09	WC-05	Canada: Whitecourt, AB	54.0079 N, 115.9036 W	27-Nov-2020
WC-05-10	WC-05-10	WC-05	Canada: Whitecourt, AB	54.0079 N, 115.9036 W	27-Nov-2020
WC-05-11	WC-05-11	WC-05	Canada: Whitecourt, AB	54.0079 N, 115.9036 W	27-Nov-2020
WC-05-12	WC-05-12	WC-05	Canada: Whitecourt, AB	54.0079 N, 115.9036 W	27-Nov-2020
WC-05-13	WC-05-13	WC-05	Canada: Whitecourt, AB	54.0079 N, 115.9036 W	27-Nov-2020
WC-05-14	WC-04-15	WC-05	Canada: Whitecourt, AB	54.0079 N, 115.9036 W	27-Nov-2020
WC-05-15	PR-02-10	WC-05	Canada: Whitecourt, AB	54.0079 N, 115.9036 W	28-Nov-2020
WC-05-16	WC-05-16	WC-05	Canada: Whitecourt, AB	54.0079 N, 115.9036 W	28-Nov-2020
WC-05-17	WC-05-09	WC-05	Canada: Whitecourt, AB	54.0079 N, 115.9036 W	28-Nov-2020
WC-05-18	WC-05-13	WC-05	Canada: Whitecourt, AB	54.0079 N, 115.9036 W	28-Nov-2020
WC-05-19	WC-05-19	WC-05	Canada: Whitecourt, AB	54.0079 N, 115.9036 W	28-Nov-2020
WC-05-20	WC-05-20	WC-05	Canada: Whitecourt, AB	54.0079 N, 115.9036 W	28-Nov-2020
WC-05-21	WC-05-21	WC-05	Canada: Whitecourt, AB	54.0079 N, 115.9036 W	28-Nov-2020
WC-05-22	WC-05-09	WC-05	Canada: Whitecourt, AB	54.0079 N, 115.9036 W	28-Nov-2020
WC-05-23	WC-05-09	WC-05	Canada: Whitecourt, AB	54.0079 N, 115.9036 W	28-Nov-2020
WC-05-24	WC-05-13	WC-05	Canada: Whitecourt, AB	54.0079 N, 115.9036 W	28-Nov-2020
WC-05-25	WC-05-25	WC-05	Canada: Whitecourt, AB	54.0079 N, 115.9036 W	28-Nov-2020
WC-05-26	WC-05-26	WC-05	Canada: Whitecourt, AB	54.0079 N, 115.9036 W	28-Nov-2020
WC-05-27	WC-05-13	WC-05	Canada: Whitecourt, AB	54.0079 N, 115.9036 W	28-Nov-2020
WC-05-28	WC-05-10	WC-05	Canada: Whitecourt, AB	54.0079 N, 115.9036 W	28-Nov-2020
WC-05-29	PR-05-22	WC-05	Canada: Whitecourt, AB	54.0079 N, 115.9036 W	28-Nov-2020
WC-05-30	WC-05-11	WC-05	Canada: Whitecourt, AB	54.0079 N, 115.9036 W	28-Nov-2020
WC-05-31	WC-04-15	WC-05	Canada: Whitecourt, AB	54.0079 N, 115.9036 W	28-Nov-2020
WC-05-32	WC-05-09	WC-05	Canada: Whitecourt, AB	54.0079 N, 115.9036 W	28-Nov-2020
WC-05-33	WC-05-02	WC-05	Canada: Whitecourt, AB	54.0079 N, 115.9036 W	29-Nov-2020
WC-05-34	WC-05-34	WC-05	Canada: Whitecourt, AB	54.0079 N, 115.9036 W	29-Nov-2020
WC-05-35	WC-04-15	WC-05	Canada: Whitecourt, AB	54.0079 N, 115.9036 W	29-Nov-2020
WC-05-36	WC-05-11	WC-05	Canada: Whitecourt, AB	54.0079 N, 115.9036 W	29-Nov-2020
WC-05-37	WC-05-09	WC-05	Canada: Whitecourt, AB	54.0079 N, 115.9036 W	29-Nov-2020
WC-05-38	PR-05-22	WC-05	Canada: Whitecourt, AB	54.0079 N, 115.9036 W	29-Nov-2020
WC-05-39	PR-05-22	WC-05	Canada: Whitecourt, AB	54.0079 N, 115.9036 W	29-Nov-2020
WC-05-40	WC-05-13	WC-05	Canada: Whitecourt, AB	54.0079 N, 115.9036 W	29-Nov-2020
WC-05-41	WC-05-21	WC-05	Canada: Whitecourt, AB	54.0079 N, 115.9036 W	29-Nov-2020
WC-05-42	WC-05-09	WC-05	Canada: Whitecourt, AB	54.0079 N, 115.9036 W	29-Nov-2020
WC-05-43	WC-05-11	WC-05	Canada: Whitecourt, AB	54.0079 N, 115.9036 W	29-Nov-2020
WC-05-44	WC-05-09	WC-05	Canada: Whitecourt, AB	54.0079 N, 115.9036 W	29-Nov-2020
WC-05-45	WC-05-11	WC-05	Canada: Whitecourt, AB	54.0079 N, 115.9036 W	29-Nov-2020
WC-05-46	WC-05-16	WC-05	Canada: Whitecourt, AB	54.0079 N, 115.9036 W	29-Nov-2020
WC-05-48	WC-05-09	WC-05	Canada: Whitecourt, AB	54.0079 N, 115.9036 W	29-Nov-2020
WC-05-49	WC-04-15	WC-05	Canada: Whitecourt, AB	54.0079 N, 115.9036 W	29-Nov-2020
WC-05-50	PR-05-22	WC-05	Canada: Whitecourt, AB	54.0079 N, 115.9036 W	30-Nov-2020
WC-05-51	WC-05-25	WC-05	Canada: Whitecourt, AB	54.0079 N, 115.9036 W	30-Nov-2020
WC-05-52	WC-05-09	WC-05	Canada: Whitecourt, AB	54.0079 N, 115.9036 W	30-Nov-2020
WC-05-53	WC-05-20	WC-05	Canada: Whitecourt, AB	54.0079 N, 115.9036 W	30-Nov-2020
WC-05-54	WC-05-09	WC-05	Canada: Whitecourt, AB	54.0079 N, 115.9036 W	30-Nov-2020
WC-06-01	PR-05-22	WC-06	Canada: Whitecourt, AB	54.0075 N, 115.9032 W	13-Apr-2021
WC-06-02	WC-06-02	WC-06	Canada: Whitecourt, AB	54.0075 N, 115.9032 W	13-Apr-2021
WC-06-03	WC-06-03	WC-06	Canada: Whitecourt, AB	54.0075 N, 115.9032 W	14-Apr-2021
WC-06-04	PR-02-09	WC-06	Canada: Whitecourt, AB	54.0075 N, 115.9032 W	14-Apr-2021
WC-06-05	WC-06-05	WC-06	Canada: Whitecourt, AB	54.0075 N, 115.9032 W	15-Apr-2021
WC-06-06	WC-06-06	WC-06	Canada: Whitecourt, AB	54.0075 N, 115.9032 W	16-Apr-2021
WC-06-07	WC-06-06	WC-06	Canada: Whitecourt, AB	54.0075 N, 115.9032 W	16-Apr-2021
WC-06-08	PR-05-22	WC-06	Canada: Whitecourt, AB	54.0075 N, 115.9032 W	17-Apr-2021
WC-06-09	WC-06-09	WC-06	Canada: Whitecourt, AB	54.0075 N, 115.9032 W	18-Apr-2021
WC-06-10	PR-02-09	WC-06	Canada: Whitecourt, AB	54.0075 N, 115.9032 W	18-Apr-2021
WC-06-11	PR-02-09	WC-06	Canada: Whitecourt, AB	54.0075 N, 115.9032 W	19-Apr-2021
WC-06-12	WC-06-09	WC-06	Canada: Whitecourt, AB	54.0075 N, 115.9032 W	19-Apr-2021
WC-06-13	WC-06-13	WC-06	Canada: Whitecourt, AB	54.0075 N, 115.9032 W	20-Apr-2021
WC-06-14	WC-06-13	WC-06	Canada: Whitecourt, AB	54.0075 N, 115.9032 W	20-Apr-2021
WC-06-15	WC-06-02	WC-06	Canada: Whitecourt, AB	54.0075 N, 115.9032 W	20-Apr-2021
WC-07-01	WC-07-01	WC-07	Canada: Whitecourt, AB	54.0078 N, 115.9031 W	17-Mar-2021
WC-07-02	WC-07-02	WC-07	Canada: Whitecourt, AB	54.0078 N, 115.9031 W	17-Mar-2021
WC-07-03	WC-07-03	WC-07	Canada: Whitecourt, AB	54.0078 N, 115.9031 W	18-Mar-2021
WC-07-04	WC-07-04	WC-07	Canada: Whitecourt, AB	54.0078 N, 115.9031 W	18-Mar-2021
WC-07-05	WC-07-05	WC-07	Canada: Whitecourt, AB	54.0078 N, 115.9031 W	18-Mar-2021
WC-07-06	WC-07-06	WC-07	Canada: Whitecourt, AB	54.0078 N, 115.9031 W	18-Mar-2021
WC-07-07	WC-06-09	WC-07	Canada: Whitecourt, AB	54.0078 N, 115.9031 W	18-Mar-2021
WC-07-08	PR-05-22	WC-07	Canada: Whitecourt, AB	54.0078 N, 115.9031 W	19-Mar-2021
WC-07-09	WC-04-15	WC-07	Canada: Whitecourt, AB	54.0078 N, 115.9031 W	19-Mar-2021
WC-07-10	PR-05-22	WC-07	Canada: Whitecourt, AB	54.0078 N, 115.9031 W	19-Mar-2021
WC-07-11	WC-06-09	WC-07	Canada: Whitecourt, AB	54.0078 N, 115.9031 W	19-Mar-2021
WC-07-13	WC-07-13	WC-07	Canada: Whitecourt, AB	54.0078 N, 115.9031 W	20-Mar-2021
WC-07-14	PR-02-15	WC-07	Canada: Whitecourt, AB	54.0078 N, 115.9031 W	20-Mar-2021
WC-07-16	PR-03-08	WC-07	Canada: Whitecourt, AB	54.0078 N, 115.9031 W	20-Mar-2021
WC-07-17	WC-07-05	WC-07	Canada: Whitecourt, AB	54.0078 N, 115.9031 W	20-Mar-2021
WC-07-19	PR-03-08	WC-07	Canada: Whitecourt, AB	54.0078 N, 115.9031 W	21-Mar-2021
WC-07-20	WC-07-05	WC-07	Canada: Whitecourt, AB	54.0078 N, 115.9031 W	21-Mar-2021
WC-07-21	WC-07-21	WC-07	Canada: Whitecourt, AB	54.0078 N, 115.9031 W	21-Mar-2021
WC-07-22	PR-03-08	WC-07	Canada: Whitecourt, AB	54.0078 N, 115.9031 W	22-Mar-2021
WC-07-23	WC-06-09	WC-07	Canada: Whitecourt, AB	54.0078 N, 115.9031 W	22-Mar-2021
WC-07-24	WC-07-24	WC-07	Canada: Whitecourt, AB	54.0078 N, 115.9031 W	22-Mar-2021
WC-07-25	WC-04-15	WC-07	Canada: Whitecourt, AB	54.0078 N, 115.9031 W	23-Mar-2021
WC-07-26	WC-06-09	WC-07	Canada: Whitecourt, AB	54.0078 N, 115.9031 W	25-Mar-2021
WC-07-27	WC-04-15	WC-07	Canada: Whitecourt, AB	54.0078 N, 115.9031 W	25-Mar-2021
WC-10-01	WC-10-01	WC-10	Canada: Whitecourt, AB	54.0084 N, 115.9022 W	19-Jan-2021
WC-10-02	WC-10-02	WC-10	Canada: Whitecourt, AB	54.0084 N, 115.9022 W	19-Jan-2021
WC-10-03	WC-10-01	WC-10	Canada: Whitecourt, AB	54.0084 N, 115.9022 W	19-Jan-2021
WC-10-04	WC-10-01	WC-10	Canada: Whitecourt, AB	54.0084 N, 115.9022 W	19-Jan-2021
WC-10-05	WC-10-05	WC-10	Canada: Whitecourt, AB	54.0084 N, 115.9022 W	19-Jan-2021
WC-10-06	WC-10-06	WC-10	Canada: Whitecourt, AB	54.0084 N, 115.9022 W	19-Jan-2021
WC-10-07	PR-02-15	WC-10	Canada: Whitecourt, AB	54.0084 N, 115.9022 W	19-Jan-2021
WC-10-08	WC-04-15	WC-10	Canada: Whitecourt, AB	54.0084 N, 115.9022 W	19-Jan-2021
WC-10-09	WC-10-09	WC-10	Canada: Whitecourt, AB	54.0084 N, 115.9022 W	19-Jan-2021
WC-10-10	PR-02-10	WC-10	Canada: Whitecourt, AB	54.0084 N, 115.9022 W	19-Jan-2021
WC-10-11	WC-10-11	WC-10	Canada: Whitecourt, AB	54.0084 N, 115.9022 W	19-Jan-2021
WC-10-12	WC-10-12	WC-10	Canada: Whitecourt, AB	54.0084 N, 115.9022 W	20-Jan-2021
WC-10-13	WC-10-13	WC-10	Canada: Whitecourt, AB	54.0084 N, 115.9022 W	20-Jan-2021
WC-10-14	WC-10-06	WC-10	Canada: Whitecourt, AB	54.0084 N, 115.9022 W	20-Jan-2021
WC-10-15	WC-10-11	WC-10	Canada: Whitecourt, AB	54.0084 N, 115.9022 W	20-Jan-2021
WC-10-17	WC-10-17	WC-10	Canada: Whitecourt, AB	54.0084 N, 115.9022 W	20-Jan-2021
WC-10-18	WC-10-18	WC-10	Canada: Whitecourt, AB	54.0084 N, 115.9022 W	20-Jan-2021
WC-10-19	WC-10-18	WC-10	Canada: Whitecourt, AB	54.0084 N, 115.9022 W	20-Jan-2021
WC-10-20	WC-10-11	WC-10	Canada: Whitecourt, AB	54.0084 N, 115.9022 W	20-Jan-2021
WC-10-21	WC-10-21	WC-10	Canada: Whitecourt, AB	54.0084 N, 115.9022 W	20-Jan-2021
WC-10-22	PR-02-10	WC-10	Canada: Whitecourt, AB	54.0084 N, 115.9022 W	20-Jan-2021
WC-10-23	WC-10-23	WC-10	Canada: Whitecourt, AB	54.0084 N, 115.9022 W	20-Jan-2021
WC-10-24	WC-10-06	WC-10	Canada: Whitecourt, AB	54.0084 N, 115.9022 W	20-Jan-2021
WC-10-25	WC-10-09	WC-10	Canada: Whitecourt, AB	54.0084 N, 115.9022 W	21-Jan-2021
WC-10-26	WC-10-13	WC-10	Canada: Whitecourt, AB	54.0084 N, 115.9022 W	21-Jan-2021
WC-10-27	WC-10-11	WC-10	Canada: Whitecourt, AB	54.0084 N, 115.9022 W	21-Jan-2021
WC-10-28	WC-10-06	WC-10	Canada: Whitecourt, AB	54.0084 N, 115.9022 W	21-Jan-2021
WC-10-29	WC-10-29	WC-10	Canada: Whitecourt, AB	54.0084 N, 115.9022 W	21-Jan-2021
WC-10-30	WC-10-30	WC-10	Canada: Whitecourt, AB	54.0084 N, 115.9022 W	21-Jan-2021
WC-10-31	WC-10-31	WC-10	Canada: Whitecourt, AB	54.0084 N, 115.9022 W	21-Jan-2021
WC-10-32	WC-04-15	WC-10	Canada: Whitecourt, AB	54.0084 N, 115.9022 W	22-Jan-2021
WC-10-33	WC-10-13	WC-10	Canada: Whitecourt, AB	54.0084 N, 115.9022 W	22-Jan-2021
WC-10-34	WC-10-34	WC-10	Canada: Whitecourt, AB	54.0084 N, 115.9022 W	22-Jan-2021
WC-10-35	WC-10-34	WC-10	Canada: Whitecourt, AB	54.0084 N, 115.9022 W	22-Jan-2021
WC-10-36	WC-10-09	WC-10	Canada: Whitecourt, AB	54.0084 N, 115.9022 W	22-Jan-2021
WC-10-37	WC-10-11	WC-10	Canada: Whitecourt, AB	54.0084 N, 115.9022 W	22-Jan-2021
WC-10-38	WC-10-06	WC-10	Canada: Whitecourt, AB	54.0084 N, 115.9022 W	22-Jan-2021
WC-10-39	WC-10-39	WC-10	Canada: Whitecourt, AB	54.0084 N, 115.9022 W	22-Jan-2021
WC-10-40	PR-05-15	WC-10	Canada: Whitecourt, AB	54.0084 N, 115.9022 W	22-Jan-2021
WC-10-41	PR-02-10	WC-10	Canada: Whitecourt, AB	54.0084 N, 115.9022 W	22-Jan-2021
WC-10-42	WC-10-02	WC-10	Canada: Whitecourt, AB	54.0084 N, 115.9022 W	22-Jan-2021
WC-10-43	WC-10-43	WC-10	Canada: Whitecourt, AB	54.0084 N, 115.9022 W	23-Jan-2021
WC-10-44	WC-10-11	WC-10	Canada: Whitecourt, AB	54.0084 N, 115.9022 W	23-Jan-2021
WC-10-45	PR-02-10	WC-10	Canada: Whitecourt, AB	54.0084 N, 115.9022 W	23-Jan-2021
WC-10-46	WC-10-11	WC-10	Canada: Whitecourt, AB	54.0084 N, 115.9022 W	23-Jan-2021
WC-10-47	WC-10-34	WC-10	Canada: Whitecourt, AB	54.0084 N, 115.9022 W	23-Jan-2021
WC-10-48	WC-10-06	WC-10	Canada: Whitecourt, AB	54.0084 N, 115.9022 W	23-Jan-2021
WC-10-49	WC-10-06	WC-10	Canada: Whitecourt, AB	54.0084 N, 115.9022 W	23-Jan-2021
WC-10-50	PR-05-15	WC-10	Canada: Whitecourt, AB	54.0084 N, 115.9022 W	23-Jan-2021
