# Supplementary material for: Phylogenetic‐Pheromone Associations Obscured by Stabilising Selection and Natal Tree Effect in a Tree‐Killing Bark Beetle
Source: Mol Ecol. 2026 Jan 12;35(1):e70226. doi: 10.1111/mec.70226 (PMC12794122; doi:10.1111/mec.70226)
Supplement: Supplementary file 1 — Data S1: mec70226‐sup‐0001‐Supinfo.zip. [file MEC-35-e70226-s001.zip › phero-clades-merged.csv]

id	clade	dataSource	Site	Tree	Verbenene	Frontalin	MCOL	Seudenol	pherotype
FP-03-01	NII	Present study	FNP	W3	0	0	0.3681318681318681	0.6318681318681318	MSV
FP-05-01	NI	Present study	FNP	W5	NA	NA	NA	NA	NA
FP-05-02	NII	Present study	FNP	W5	NA	NA	NA	NA	NA
FP-05-03	NII	Present study	FNP	W5	0	0	0	1	S
FP-05-08	NII	Present study	FNP	W5	0.454225352112676	0	0	0.5457746478873239	VS
FP-05-10	NI	Present study	FNP	W5	0	0	0	1	S
FP-05-12	NII	Present study	FNP	W5	0.16043425814234016	0	0.5971049457177322	0.2424607961399276	MSV
FP-05-16	NII	Present study	FNP	W5	0.2430453879941435	0	0.49048316251830165	0.2664714494875549	MSV
FP-05-19	NI	Present study	FNP	W5	0.35842293906810035	0	0.34050179211469533	0.30107526881720426	MSV
FP-06-01	NII	Present study	FNP	W6	0.26355296080066726	0	0.5312760633861552	0.20517097581317764	MSV
FP-06-02	NII	Present study	FNP	W6	0	0	0	1	S
FP-06-03	NII	Present study	FNP	W6	0	0	0	1	S
FP-07-01	NII	Present study	FNP	W7	0.7906666666666666	0	0	0.20933333333333332	V
FP-10-02	NI	Present study	FNP	W10	0	0	0.5352941176470588	0.4647058823529412	MSV
PR-01-01	RM	Present study	PR	1	1	0	0	0	V
PR-01-02	RM	Present study	PR	1	1	0	0	0	V
PR-01-03	RM	Present study	PR	1	1	0	0	0	V
PR-01-05	RM	Present study	PR	1	1	0	0	0	V
PR-01-06	NI	Present study	PR	1	1	0	0	0	V
PR-01-07	RM	Present study	PR	1	1	0	0	0	V
PR-01-09	RM	Present study	PR	1	1	0	0	0	V
PR-02-01	RM	Present study	PR	2	NA	NA	NA	NA	NA
PR-02-03	RM	Present study	PR	2	1	0	0	0	V
PR-02-04	NI	Present study	PR	2	0.04210526315789474	0	0	0.9578947368421054	S
PR-02-05	RM	Present study	PR	2	1	0	0	0	V
PR-02-08	RM	Present study	PR	2	1	0	0	0	V
PR-02-09	RM	Present study	PR	2	NA	NA	NA	NA	NA
PR-02-10	NI	Present study	PR	2	1	0	0	0	V
PR-02-11	RM	Present study	PR	2	0.8035714285714285	0.19642857142857145	0	0	V
PR-02-12	RM	Present study	PR	2	NA	NA	NA	NA	NA
PR-02-13	RM	Present study	PR	2	1	0	0	0	V
PR-02-15	RM	Present study	PR	2	1	0	0	0	V
PR-03-01	RM	Present study	PR	3	1	0	0	0	V
PR-03-02	RM	Present study	PR	3	1	0	0	0	V
PR-03-03	RM	Present study	PR	3	1	0	0	0	V
PR-03-04	RM	Present study	PR	3	0.04778761061946903	0.6035398230088496	0.17522123893805314	0.17345132743362832	VFS
PR-03-05	RM	Present study	PR	3	NA	NA	NA	NA	NA
PR-03-07	RM	Present study	PR	3	NA	NA	NA	NA	NA
PR-03-08	RM	Present study	PR	3	1	0	0	0	V
PR-03-09	RM	Present study	PR	3	1	0	0	0	V
PR-03-18	RM	Present study	PR	3	1	0	0	0	V
PR-03-20	RM	Present study	PR	3	0.0928402832415421	0.3375295043273014	0.43273013375295044	0.13690007867820614	MSV
PR-04-01	RM	Present study	PR	4	0.3962264150943397	0.13207547169811323	0	0.47169811320754723	VS
PR-05-01	RM	Present study	PR	5	0.729559748427673	0	0	0.2704402515723271	VS
PR-05-02	RM	Present study	PR	5	0.8531073446327684	0.14689265536723162	0	0	V
PR-05-03	RM	Present study	PR	5	0.7757255936675461	0	0	0.22427440633245382	VS
PR-05-04	RM	Present study	PR	5	0.28463855421686746	0.7153614457831325	0	0	VFS
PR-05-05	RM	Present study	PR	5	1	0	0	0	V
PR-05-06	NI	Present study	PR	5	0.8680981595092025	0	0.004601226993865031	0.12730061349693253	V
PR-05-08	RM	Present study	PR	5	0.6845878136200716	0	0	0.3154121863799283	VS
PR-05-11	RM	Present study	PR	5	0.5622406639004149	0.26348547717842324	0	0.17427385892116182	VFS
PR-05-13	RM	Present study	PR	5	0.7821158690176323	0.1146095717884131	0	0.10327455919395467	V
PR-05-14	RM	Present study	PR	5	1	0	0	0	V
PR-05-15	NI	Present study	PR	5	1	0	0	0	V
PR-05-16	RM	Present study	PR	5	0.8064516129032259	0	0	0.1935483870967742	V
PR-05-17	RM	Present study	PR	5	0.6267942583732057	0	0	0.3732057416267942	VS
PR-05-19	RM	Present study	PR	5	0.7399999999999999	0.13846153846153844	0	0.12153846153846154	V
PR-05-22	RM	Present study	PR	5	1	0	0	0	V
PR-05-24	RM	Present study	PR	5	0.6372093023255815	0	0	0.3627906976744186	VS
PR-05-25	RM	Present study	PR	5	1	0	0	0	V
WC-04-01	RM	Present study	WC	4	1	0	0	0	V
WC-04-02	RM	Present study	WC	4	0.4855769230769231	0	0	0.5144230769230769	VS
WC-04-04	RM	Present study	WC	4	1	0	0	0	V
WC-04-06	NI	Present study	WC	4	1	0	0	0	V
WC-04-08	RM	Present study	WC	4	1	0	0	0	V
WC-04-09	RM	Present study	WC	4	1	0	0	0	V
WC-04-12	RM	Present study	WC	4	1	0	0	0	V
WC-04-15	RM	Present study	WC	4	NA	NA	NA	NA	NA
WC-04-23	RM	Present study	WC	4	1	0	0	0	V
WC-04-29	RM	Present study	WC	4	NA	NA	NA	NA	NA
WC-04-30	RM	Present study	WC	4	NA	NA	NA	NA	NA
WC-04-31	RM	Present study	WC	4	NA	NA	NA	NA	NA
WC-04-35	RM	Present study	WC	4	1	0	0	0	V
WC-04-39	RM	Present study	WC	4	1	0	0	0	V
WC-04-43	RM	Present study	WC	4	1	0	0	0	V
WC-04-44	RM	Present study	WC	4	0.9794520547945206	0	0.02054794520547945	0	V
WC-04-50	RM	Present study	WC	4	1	0	0	0	V
WC-04-52	RM	Present study	WC	4	0.7079646017699115	0	0.29203539823008845	0	V
WC-05-02	RM	Present study	WC	5	0.4444444444444445	0.33333333333333337	0	0.22222222222222224	VFS
WC-05-09	RM	Present study	WC	5	1	0	0	0	V
WC-05-10	RM	Present study	WC	5	0.6199376947040498	0.24766355140186916	0	0.13239875389408098	VFS
WC-05-11	RM	Present study	WC	5	0.5705627705627705	0	0.3151515151515151	0.11428571428571428	VS
WC-05-12	RM	Present study	WC	5	0.7942583732057416	0	0	0.20574162679425836	V
WC-05-13	RM	Present study	WC	5	0.8848	0.1152	0	0	V
WC-05-16	RM	Present study	WC	5	0.5	0	0	0.5	VS
WC-05-19	RM	Present study	WC	5	0.6465116279069768	0	0	0.3534883720930233	VS
WC-05-20	RM	Present study	WC	5	0.8944119558154645	0.07634827810266406	0	0.02923976608187134	V
WC-05-21	RM	Present study	WC	5	0.6637168141592921	0	0	0.336283185840708	VS
WC-05-25	RM	Present study	WC	5	0.3947858472998138	0.5279329608938548	0	0.07728119180633147	VFS
WC-05-26	RM	Present study	WC	5	0	0.676056338028169	0	0.32394366197183094	VFS
WC-05-34	RM	Present study	WC	5	0.5392156862745098	0	0	0.46078431372549017	VS
WC-06-02	RM	Present study	WC	6	1	0	0	0	V
WC-06-03	RM	Present study	WC	6	NA	NA	NA	NA	NA
WC-06-05	RM	Present study	WC	6	NA	NA	NA	NA	NA
WC-06-06	RM	Present study	WC	6	NA	NA	NA	NA	NA
WC-06-09	RM	Present study	WC	6	NA	NA	NA	NA	NA
WC-06-13	RM	Present study	WC	6	NA	NA	NA	NA	NA
WC-07-01	RM	Present study	WC	7	NA	NA	NA	NA	NA
WC-07-02	RM	Present study	WC	7	1	0	0	0	V
WC-07-03	RM	Present study	WC	7	1	0	0	0	V
WC-07-04	RM	Present study	WC	7	1	0	0	0	V
WC-07-05	RM	Present study	WC	7	1	0	0	0	V
WC-07-06	RM	Present study	WC	7	1	0	0	0	V
WC-07-13	RM	Present study	WC	7	1	0	0	0	V
WC-07-21	RM	Present study	WC	7	1	0	0	0	V
WC-07-24	RM	Present study	WC	7	1	0	0	0	V
WC-10-01	RM	Present study	WC	10	0.5607476635514018	0.17445482866043613	0	0.26479750778816197	VS
WC-10-02	RM	Present study	WC	10	0.5440414507772021	0	0	0.45595854922279794	VS
WC-10-05	RM	Present study	WC	10	0.38056680161943324	0.2874493927125506	0	0.3319838056680162	VFS
WC-10-06	RM	Present study	WC	10	0.5752212389380531	0.19469026548672566	0	0.23008849557522124	VS
WC-10-09	RM	Present study	WC	10	0.3103448275862069	0.39463601532567055	0	0.29501915708812265	VFS
WC-10-11	RM	Present study	WC	10	0.33214285714285713	0.3	0.06428571428571428	0.3035714285714286	VFS
WC-10-12	RM	Present study	WC	10	0.484304932735426	0.17040358744394618	0	0.3452914798206278	VS
WC-10-13	RM	Present study	WC	10	0.6957671957671958	0.30423280423280424	0	0	VFS
WC-10-17	RM	Present study	WC	10	0.7241379310344828	0	0	0.27586206896551724	VS
WC-10-18	RM	Present study	WC	10	0.5188679245283019	0.1179245283018868	0	0.36320754716981135	VS
WC-10-21	RM	Present study	WC	10	0.5365853658536586	0	0	0.46341463414634143	VS
WC-10-23	RM	Present study	WC	10	0.2845528455284553	0.4065040650406504	0	0.3089430894308943	VFS
WC-10-29	RM	Present study	WC	10	1	0	0	0	V
WC-10-30	RM	Present study	WC	10	0.6692913385826772	0	0	0.3307086614173228	VS
WC-10-31	RM	Present study	WC	10	0.7918367346938775	0.20816326530612245	0	0	V
WC-10-34	RM	Present study	WC	10	0.6630669546436285	0.3369330453563715	0	0	VFS
WC-10-39	RM	Present study	WC	10	1	0	0	0	V
WC-10-43	RM	Present study	WC	10	0.9353535353535354	0.06464646464646465	0	0	V
DQ165383.1	NII	Maroja et al. 2007	NA	NA	NA	NA	NA	NA	NA
DQ165384.1	NII	Maroja et al. 2007	NA	NA	NA	NA	NA	NA	NA
DQ165385.1	NI	Maroja et al. 2007	NA	NA	NA	NA	NA	NA	NA
DQ165386.1	NII	Maroja et al. 2007	NA	NA	NA	NA	NA	NA	NA
DQ165387.1	NII	Maroja et al. 2007	NA	NA	NA	NA	NA	NA	NA
DQ165388.1	NII	Maroja et al. 2007	NA	NA	NA	NA	NA	NA	NA
DQ165389.1	NII	Maroja et al. 2007	NA	NA	NA	NA	NA	NA	NA
DQ165390.1	NII	Maroja et al. 2007	NA	NA	NA	NA	NA	NA	NA
DQ165391.1	NII	Maroja et al. 2007	NA	NA	NA	NA	NA	NA	NA
DQ165392.1	NII	Maroja et al. 2007	NA	NA	NA	NA	NA	NA	NA
DQ165393.1	NII	Maroja et al. 2007	NA	NA	NA	NA	NA	NA	NA
DQ165394.1	NII	Maroja et al. 2007	NA	NA	NA	NA	NA	NA	NA
DQ165395.1	NII	Maroja et al. 2007	NA	NA	NA	NA	NA	NA	NA
DQ165396.1	RM	Maroja et al. 2007	NA	NA	NA	NA	NA	NA	NA
DQ165397.1	RM	Maroja et al. 2007	NA	NA	NA	NA	NA	NA	NA
DQ165398.1	RM	Maroja et al. 2007	NA	NA	NA	NA	NA	NA	NA
DQ165399.1	NI	Maroja et al. 2007	NA	NA	NA	NA	NA	NA	NA
DQ165400.1	NI	Maroja et al. 2007	NA	NA	NA	NA	NA	NA	NA
DQ165401.1	RM	Maroja et al. 2007	NA	NA	NA	NA	NA	NA	NA
DQ165402.1	RM	Maroja et al. 2007	NA	NA	NA	NA	NA	NA	NA
DQ165403.1	RM	Maroja et al. 2007	NA	NA	NA	NA	NA	NA	NA
DQ165404.1	RM	Maroja et al. 2007	NA	NA	NA	NA	NA	NA	NA
DQ165407.1	RM	Maroja et al. 2007	NA	NA	NA	NA	NA	NA	NA
DQ165408.1	NI	Maroja et al. 2007	NA	NA	NA	NA	NA	NA	NA
DQ165409.1	RM	Maroja et al. 2007	NA	NA	NA	NA	NA	NA	NA
DQ165411.1	RM	Maroja et al. 2007	NA	NA	NA	NA	NA	NA	NA
DQ165412.1	RM	Maroja et al. 2007	NA	NA	NA	NA	NA	NA	NA
DQ165413.1	Outgroup	Maroja et al. 2007	NA	NA	NA	NA	NA	NA	NA
DQ165415.1	NII	Maroja et al. 2007	NA	NA	NA	NA	NA	NA	NA
DQ165416.1	NI	Maroja et al. 2007	NA	NA	NA	NA	NA	NA	NA
DQ165417.1	NII	Maroja et al. 2007	NA	NA	NA	NA	NA	NA	NA
DQ165418.1	NII	Maroja et al. 2007	NA	NA	NA	NA	NA	NA	NA
DQ165419.1	NII	Maroja et al. 2007	NA	NA	NA	NA	NA	NA	NA
DQ165420.1	NII	Maroja et al. 2007	NA	NA	NA	NA	NA	NA	NA
DQ165421.1	NII	Maroja et al. 2007	NA	NA	NA	NA	NA	NA	NA
DQ165422.1	NI	Maroja et al. 2007	NA	NA	NA	NA	NA	NA	NA
DQ165424.1	NII	Maroja et al. 2007	NA	NA	NA	NA	NA	NA	NA
DQ165425.1	RM	Maroja et al. 2007	NA	NA	NA	NA	NA	NA	NA
DQ165426.1	RM	Maroja et al. 2007	NA	NA	NA	NA	NA	NA	NA
DQ165427.1	NII	Maroja et al. 2007	NA	NA	NA	NA	NA	NA	NA
DQ165429.1	NII	Maroja et al. 2007	NA	NA	NA	NA	NA	NA	NA
DQ165430.1	NI	Maroja et al. 2007	NA	NA	NA	NA	NA	NA	NA
DQ165431.1	RM	Maroja et al. 2007	NA	NA	NA	NA	NA	NA	NA
DQ165432.1	RM	Maroja et al. 2007	NA	NA	NA	NA	NA	NA	NA
DQ165433.1	RM	Maroja et al. 2007	NA	NA	NA	NA	NA	NA	NA
DQ165434.1	RM	Maroja et al. 2007	NA	NA	NA	NA	NA	NA	NA
DQ165435.1	RM	Maroja et al. 2007	NA	NA	NA	NA	NA	NA	NA
DQ165436.1	RM	Maroja et al. 2007	NA	NA	NA	NA	NA	NA	NA
DQ165437.1	RM	Maroja et al. 2007	NA	NA	NA	NA	NA	NA	NA
DQ165438.1	RM	Maroja et al. 2007	NA	NA	NA	NA	NA	NA	NA
DQ165439.1	RM	Maroja et al. 2007	NA	NA	NA	NA	NA	NA	NA
DQ165440.1	RM	Maroja et al. 2007	NA	NA	NA	NA	NA	NA	NA
DQ165441.1	RM	Maroja et al. 2007	NA	NA	NA	NA	NA	NA	NA
DQ165442.1	RM	Maroja et al. 2007	NA	NA	NA	NA	NA	NA	NA
DQ165444.1	NII	Maroja et al. 2007	NA	NA	NA	NA	NA	NA	NA
DQ165445.1	NII	Maroja et al. 2007	NA	NA	NA	NA	NA	NA	NA
DQ165446.1	NII	Maroja et al. 2007	NA	NA	NA	NA	NA	NA	NA
DQ165447.1	NII	Maroja et al. 2007	NA	NA	NA	NA	NA	NA	NA
DQ165448.1	NI	Maroja et al. 2007	NA	NA	NA	NA	NA	NA	NA
DQ165449.1	NII	Maroja et al. 2007	NA	NA	NA	NA	NA	NA	NA
FP-03-02	NII	Present study	FNP	W3	NA	NA	NA	NA	NA
FP-03-03	NII	Present study	FNP	W3	NA	NA	NA	NA	NA
FP-03-04	NII	Present study	FNP	W3	NA	NA	NA	NA	NA
FP-03-05	NII	Present study	FNP	W3	0	0	0.8368121442125238	0.1631878557874763	MSV
FP-05-04	NII	Present study	FNP	W5	0.2901234567901234	0	0.37860082304526743	0.33127572016460904	MSV
FP-05-05	NII	Present study	FNP	W5	0.2605210420841683	0	0.3907815631262525	0.3486973947895791	MSV
FP-05-09	NI	Present study	FNP	W5	0.226691042047532	0	0.44789762340036565	0.32541133455210236	MSV
FP-05-11	NII	Present study	FNP	W5	0.46464646464646464	0	0	0.5353535353535354	VS
FP-05-13	NI	Present study	FNP	W5	0.4346289752650177	0	0	0.5653710247349824	VS
FP-05-17	NII	Present study	FNP	W5	0.4570446735395189	0	0	0.5429553264604812	VS
FP-05-18	NII	Present study	FNP	W5	0.2656826568265683	0	0.35424354243542433	0.3800738007380074	MSV
FP-05-20	NII	Present study	FNP	W5	0.43193277310924366	0	0.3025210084033613	0.26554621848739496	VS
FP-05-21	NII	Present study	FNP	W5	0.28364389233954457	0	0.36853002070393376	0.34782608695652173	MSV
FP-06-04	NII	Present study	FNP	W6	0	0	0	1	S
FP-07-03	NII	Present study	FNP	W7	0.45810055865921795	0	0	0.5418994413407822	VS
FP-10-01	NII	Present study	FNP	W10	0	0	0	1	S
FP-10-03	NI	Present study	FNP	W10	0	0	0	1	S
FP-10-04	NI	Present study	FNP	W10	0.24369747899159666	0	0.4803921568627451	0.2759103641456583	MSV
FP-10-05	NI	Present study	FNP	W10	0	0	0.5778894472361809	0.42211055276381904	MSV
PR-01-04	RM	Present study	PR	1	1	0	0	0	V
PR-01-08	RM	Present study	PR	1	0.3565891472868217	0.6434108527131783	0	0	VFS
PR-02-06	RM	Present study	PR	2	1	0	0	0	V
PR-02-14	RM	Present study	PR	2	1	0	0	0	V
PR-03-06	RM	Present study	PR	3	NA	NA	NA	NA	NA
PR-03-10	NI	Present study	PR	3	1	0	0	0	V
PR-03-12	RM	Present study	PR	3	NA	NA	NA	NA	NA
PR-03-13	RM	Present study	PR	3	1	0	0	0	V
PR-03-14	RM	Present study	PR	3	1	0	0	0	V
PR-03-16	NI	Present study	PR	3	0.8392007611798288	0	0.06850618458610847	0.0922930542340628	V
PR-03-17	RM	Present study	PR	3	1	0	0	0	V
PR-03-19	RM	Present study	PR	3	1	0	0	0	V
PR-05-09	RM	Present study	PR	5	0.9658051689860835	0	0	0.0341948310139165	V
PR-05-10	RM	Present study	PR	5	0.9637096774193548	0	0	0.03629032258064516	V
PR-05-18	RM	Present study	PR	5	0.6674786845310596	0.23629719853836784	0	0.09622411693057248	VFS
PR-05-20	RM	Present study	PR	5	0.8364661654135338	0	0	0.16353383458646617	V
PR-05-21	NI	Present study	PR	5	0.8179916317991632	0	0	0.1820083682008368	V
PR-05-23	RM	Present study	PR	5	0.8308351177730193	0.07708779443254818	0	0.09207708779443255	V
WC-04-03	RM	Present study	WC	4	0.03125	0	0	0.96875	S
WC-04-05	RM	Present study	WC	4	1	0	0	0	V
WC-04-07	RM	Present study	WC	4	1	0	0	0	V
WC-04-10	RM	Present study	WC	4	1	0	0	0	V
WC-04-11	RM	Present study	WC	4	1	0	0	0	V
WC-04-13	RM	Present study	WC	4	1	0	0	0	V
WC-04-14	RM	Present study	WC	4	1	0	0	0	V
WC-04-16	RM	Present study	WC	4	1	0	0	0	V
WC-04-17	RM	Present study	WC	4	0	0	0.6045751633986928	0.3954248366013072	MSV
WC-04-18	RM	Present study	WC	4	NA	NA	NA	NA	NA
WC-04-19	RM	Present study	WC	4	1	0	0	0	V
WC-04-20	RM	Present study	WC	4	1	0	0	0	V
WC-04-21	RM	Present study	WC	4	1	0	0	0	V
WC-04-22	RM	Present study	WC	4	1	0	0	0	V
WC-04-24	RM	Present study	WC	4	1	0	0	0	V
WC-04-25	RM	Present study	WC	4	1	0	0	0	V
WC-04-26	RM	Present study	WC	4	0.16563467492260064	0.46284829721362236	0.37151702786377716	0	VFS
WC-04-27	RM	Present study	WC	4	1	0	0	0	V
WC-04-28	RM	Present study	WC	4	1	0	0	0	V
WC-04-32	NI	Present study	WC	4	0.654424040066778	0.34557595993322204	0	0	VFS
WC-04-33	RM	Present study	WC	4	0.745353159851301	0.25464684014869887	0	0	V
WC-04-34	RM	Present study	WC	4	1	0	0	0	V
WC-04-36	RM	Present study	WC	4	1	0	0	0	V
WC-04-37	RM	Present study	WC	4	1	0	0	0	V
WC-04-38	RM	Present study	WC	4	1	0	0	0	V
WC-04-40	RM	Present study	WC	4	1	0	0	0	V
WC-04-41	RM	Present study	WC	4	1	0	0	0	V
WC-04-42	RM	Present study	WC	4	1	0	0	0	V
WC-04-46	RM	Present study	WC	4	NA	NA	NA	NA	NA
WC-04-47	RM	Present study	WC	4	1	0	0	0	V
WC-04-48	RM	Present study	WC	4	1	0	0	0	V
WC-04-49	RM	Present study	WC	4	1	0	0	0	V
WC-04-51	RM	Present study	WC	4	1	0	0	0	V
WC-05-01	RM	Present study	WC	5	0.7609502598366741	0.17446176688938383	0	0.0645879732739421	V
WC-05-03	RM	Present study	WC	5	0.7216783216783216	0.2783216783216783	0	0	VFS
WC-05-04	RM	Present study	WC	5	0.3055555555555556	0.6944444444444445	0	0	VFS
WC-05-05	RM	Present study	WC	5	0.5440729483282675	0.2158054711246201	0	0.2401215805471125	VS
WC-05-06	RM	Present study	WC	5	0.9516466283324622	0	0.005750130684788292	0.04260324098274961	V
WC-05-07	RM	Present study	WC	5	0	0	1	0	MSV
WC-05-15	NI	Present study	WC	5	0.5827586206896551	0.2724137931034483	0	0.14482758620689656	VFS
WC-05-17	RM	Present study	WC	5	0.5658362989323844	0.16014234875444838	0	0.27402135231316727	VS
WC-05-18	RM	Present study	WC	5	0.9106566200215285	0	0	0.08934337997847148	V
WC-05-22	RM	Present study	WC	5	0.6853146853146853	0.31468531468531463	0	0	VFS
WC-05-23	RM	Present study	WC	5	0.6968421052631578	0.30315789473684207	0	0	VFS
WC-05-24	RM	Present study	WC	5	0.6445131375579598	0.231839258114374	0	0.12364760432766614	VFS
WC-05-27	RM	Present study	WC	5	0.8132295719844358	0	0	0.1867704280155642	V
WC-05-28	RM	Present study	WC	5	0.956292785676672	0	0	0.04370721432332807	V
WC-05-29	RM	Present study	WC	5	1	0	0	0	V
WC-05-30	RM	Present study	WC	5	0.9420045045045045	0	0	0.05799549549549549	V
WC-05-31	RM	Present study	WC	5	0.8207908163265307	0.17920918367346939	0	0	V
WC-05-32	RM	Present study	WC	5	0.9008782936010037	0	0	0.09912170639899624	V
WC-05-33	RM	Present study	WC	5	0.3850467289719627	0.4542056074766356	0	0.16074766355140188	VFS
WC-05-35	RM	Present study	WC	5	0.4102564102564103	0.26373626373626374	0	0.326007326007326	VFS
WC-05-36	RM	Present study	WC	5	0	1	0	0	VFS
WC-05-37	RM	Present study	WC	5	0.5248868778280542	0.12217194570135746	0	0.3529411764705882	VS
WC-05-38	RM	Present study	WC	5	0.5850746268656717	0.16417910447761194	0	0.25074626865671645	VS
WC-05-39	RM	Present study	WC	5	0.5169491525423728	0.30720338983050843	0	0.17584745762711862	VFS
WC-05-40	RM	Present study	WC	5	0.6680327868852459	0	0	0.33196721311475413	VS
WC-05-41	RM	Present study	WC	5	0.5339578454332553	0.27634660421545665	0	0.18969555035128804	VFS
WC-05-42	RM	Present study	WC	5	1	0	0	0	V
WC-05-43	RM	Present study	WC	5	0.6390041493775933	0.1887966804979253	0	0.1721991701244813	VS
WC-05-44	RM	Present study	WC	5	0.616504854368932	0	0	0.383495145631068	VS
WC-05-46	RM	Present study	WC	5	0.7722007722007722	0.11583011583011583	0	0.11196911196911197	V
WC-05-48	RM	Present study	WC	5	0.7306501547987617	0	0	0.2693498452012384	VS
WC-05-49	RM	Present study	WC	5	0.6643258426966292	0.21348314606741572	0	0.12219101123595505	VFS
WC-05-50	RM	Present study	WC	5	0.5368421052631579	0.46315789473684205	0	0	VFS
WC-05-51	RM	Present study	WC	5	0.8882900538951494	0.06761391474767271	0	0.04409603135717785	V
WC-05-52	RM	Present study	WC	5	0.32564102564102565	0.4461538461538461	0	0.2282051282051282	VFS
WC-05-53	RM	Present study	WC	5	0.5135135135135135	0.1776061776061776	0	0.3088803088803089	VS
WC-05-54	RM	Present study	WC	5	0.6977611940298508	0	0	0.30223880597014924	VS
WC-06-01	RM	Present study	WC	6	0	0	0	1	S
WC-06-04	RM	Present study	WC	6	0	0	0.42487046632124353	0.5751295336787565	MSV
WC-06-07	RM	Present study	WC	6	NA	NA	NA	NA	NA
WC-06-08	RM	Present study	WC	6	1	0	0	0	V
WC-06-10	RM	Present study	WC	6	1	0	0	0	V
WC-06-11	RM	Present study	WC	6	NA	NA	NA	NA	NA
WC-06-12	RM	Present study	WC	6	1	0	0	0	V
WC-06-14	RM	Present study	WC	6	1	0	0	0	V
WC-06-15	RM	Present study	WC	6	NA	NA	NA	NA	NA
WC-07-07	RM	Present study	WC	7	1	0	0	0	V
WC-07-08	RM	Present study	WC	7	1	0	0	0	V
WC-07-09	RM	Present study	WC	7	1	0	0	0	V
WC-07-10	RM	Present study	WC	7	0.7792207792207793	0.22077922077922077	0	0	V
WC-07-11	RM	Present study	WC	7	0.6333333333333333	0	0.3666666666666667	0	V
WC-07-14	RM	Present study	WC	7	0.596039603960396	0.403960396039604	0	0	VFS
WC-07-16	RM	Present study	WC	7	1	0	0	0	V
WC-07-19	RM	Present study	WC	7	1	0	0	0	V
WC-07-20	RM	Present study	WC	7	NA	NA	NA	NA	NA
WC-07-22	RM	Present study	WC	7	1	0	0	0	V
WC-07-23	RM	Present study	WC	7	1	0	0	0	V
WC-07-25	RM	Present study	WC	7	1	0	0	0	V
WC-07-26	RM	Present study	WC	7	1	0	0	0	V
WC-07-27	RM	Present study	WC	7	1	0	0	0	V
WC-10-03	RM	Present study	WC	10	0.48305084745762705	0.19067796610169488	0	0.32627118644067793	VS
WC-10-04	RM	Present study	WC	10	0.6956521739130435	0.3043478260869565	0	0	VFS
WC-10-07	RM	Present study	WC	10	0.5517241379310345	0	0	0.4482758620689655	VS
WC-10-08	RM	Present study	WC	10	0.7056277056277056	0.29437229437229434	0	0	VFS
WC-10-10	NI	Present study	WC	10	0.4492753623188406	0	0	0.5507246376811594	VS
WC-10-14	RM	Present study	WC	10	0.30081300813008127	0.44715447154471544	0	0.25203252032520324	VFS
WC-10-15	RM	Present study	WC	10	0.5285714285714285	0.33999999999999997	0	0.13142857142857142	VFS
WC-10-19	RM	Present study	WC	10	0.5465116279069767	0	0	0.45348837209302323	VS
WC-10-20	RM	Present study	WC	10	1	0	0	0	V
WC-10-22	NI	Present study	WC	10	0.6301369863013698	0.36986301369863017	0	0	VFS
WC-10-24	RM	Present study	WC	10	0.3921568627450981	0.3865546218487395	0	0.2212885154061625	VFS
WC-10-25	RM	Present study	WC	10	0.752808988764045	0	0.019662921348314606	0.22752808988764045	VS
WC-10-26	RM	Present study	WC	10	0.6504854368932038	0.1844660194174757	0	0.1650485436893204	VS
WC-10-27	RM	Present study	WC	10	0.5504587155963302	0.4495412844036697	0	0	VFS
WC-10-28	RM	Present study	WC	10	0.5196850393700787	0.4803149606299213	0	0	VFS
WC-10-32	RM	Present study	WC	10	0.40180586907449206	0.3769751693002257	0	0.22121896162528212	VFS
WC-10-33	RM	Present study	WC	10	0.6476190476190476	0.3523809523809524	0	0	VFS
WC-10-35	RM	Present study	WC	10	0.8744326777609683	0	0	0.12556732223903178	V
WC-10-36	RM	Present study	WC	10	0.5338345864661654	0.35263157894736846	0.11353383458646618	0	VFS
WC-10-37	RM	Present study	WC	10	0.4235924932975872	0.34584450402144773	0	0.23056300268096516	VFS
WC-10-38	RM	Present study	WC	10	0.3427835051546391	0.44329896907216493	0	0.21391752577319587	VFS
WC-10-40	NI	Present study	WC	10	0.391304347826087	0.6086956521739131	0	0	VFS
WC-10-41	NI	Present study	WC	10	0.8645669291338582	0.13543307086614173	0	0	V
WC-10-42	RM	Present study	WC	10	0.798941798941799	0.20105820105820105	0	0	V
WC-10-44	RM	Present study	WC	10	0.6805721096543503	0.3194278903456496	0	0	VFS
WC-10-45	NI	Present study	WC	10	0.8996108949416342	0.03501945525291828	0	0.06536964980544746	V
WC-10-46	RM	Present study	WC	10	0.8136645962732919	0	0	0.18633540372670804	V
WC-10-47	RM	Present study	WC	10	1	0	0	0	V
WC-10-48	RM	Present study	WC	10	0.7056603773584905	0	0	0.29433962264150937	VS
WC-10-49	RM	Present study	WC	10	0.5851063829787234	0	0	0.41489361702127664	VS
WC-10-50	NI	Present study	WC	10	0.5151515151515151	0.2484848484848485	0	0.23636363636363633	VFS
FP-07-02	NII	Present study	FNP	W7	0	0	0.463235294117647	0.5367647058823529	MSV
PR-03-15	NI	Present study	PR	3	1	0	0	0	V
WC-05-14	RM	Present study	WC	5	0.7447619047619047	0.18	0	0.07523809523809524	V
WC-05-45	RM	Present study	WC	5	0.5213675213675213	0.21794871794871792	0.047008547008547	0.21367521367521364	VFS
WC-07-17	RM	Present study	WC	7	1	0	0	0	V
