# Supplementary material for: Phylogenetic‐Pheromone Associations Obscured by Stabilising Selection and Natal Tree Effect in a Tree‐Killing Bark Beetle
Source: Mol Ecol. 2026 Jan 12;35(1):e70226. doi: 10.1111/mec.70226 (PMC12794122; doi:10.1111/mec.70226)
Supplement: Supplementary file 1 — Data S1: mec70226‐sup‐0001‐Supinfo.zip. [file MEC-35-e70226-s001.zip › README.txt]

All R scripts are prefixed by a number indicating the order in which they are to be run. These scripts are:
	01.combine-fasta-sources.R: combined our sequence data with Maroja et al. (2007) sequence data
	* Run IQ-TREE at this stage, see maketree.bat
	02.determine-clades.R: clusters the distance matrix from IQ-TREE and determines the categorical clade for individual beetles
	03.determine-pheromone-profiles.R: determines the categorical pheromone profile for beetles in our study.
	04.figures.R: produces all figures: the phylogenetic tree, pheromone profile composition violin plots, and pheromone profile treemaps by site and clade
	05.analyses-i.R: statistical analyses of categorical data: clade, site, and natal tree vs pheromone profile
	06.analyses-ii.R: statistical analyses of distance matrices: Mantel tests of genetic vs pheromone distance

Our analyses depend in part on sequence data from:
	Maroja, L. S., Bogdanowicz, S. M., Wallin, K. F., Raffa, K. F., & Harrison, R. G. (2007). Phylogeography of spruce beetles (Dendroctonus rufipennis kirby)(Curculionidae: Scolytinae) in North America. Molecular Ecology, 16(12), 2560-2573.

Specifically, we included some of the Maroja et al. sequence data to create a more complete phylogenetic tree and to assign clades to our sequences using the same naming convention.

We have not re-distributed Maroja et al. (2007)'s sequence data, so to fully replicate our results you will need to download additional data from GenBank. See accession numbers DQ165383–DQ165449. Place these into a single FASTA file named "SBCOI-aligned-maroja.fa". The R script "01.combine-fasta-sources.R" will combine these sequences with those in the "SBCOI-aligned-present-study.fa" file, and will remove non-unique sequences, creating a new file named "SBCOI-aligned-unique.fa". This combined FASTA file can be fed into IQ-TREE to generate the treefile and genetic distance matrix using the following command:
c:\path\to\iqtree3.exe -s .\SBCOI-aligned-unique.fa -st DNA -m TIM+F+I+R2 --opt-gamma-inv -o DQ165413.1 -nt AUTO -bb 5000 -redo

A commented batch file containing this command is provided for Windows operating systems. Note the placeholder path to the iqtree binary - edit this path to reflect the location of the IQ-TREE installation on your machine.

Once IQ-TREE has run, the R script "02.determine-clades.R" will perform clustering of the distance matrix and will name the clades as per Maroja et al. (2007). This will produce a file named "clades.csv".

If you do not wish to download the additional data and install and run IQ-TREE, we have included the necessary data (tree file, clade assignments, and genetic distance matrix) to proceed directly with the R script "03.determine-pheromone-profiles.R".
