# Supplementary material for: Phylogenetic‐Pheromone Associations Obscured by Stabilising Selection and Natal Tree Effect in a Tree‐Killing Bark Beetle
Source: Mol Ecol. 2026 Jan 12;35(1):e70226. doi: 10.1111/mec.70226 (PMC12794122; doi:10.1111/mec.70226)
Supplement: Supplementary file 1 — Data S1: mec70226‐sup‐0001‐Supinfo.zip. [file MEC-35-e70226-s001.zip › SBCOI-aligned-present-study.fa]

>FP-03-01 [organism=Dendroctonus rufipennis]
CCACGATTAAATAATATAAGATTTTGGCTCCTCCCCCCCTCTTTAACATTTTTATTACTAAGAAGAATCATTGATAAAGG
GGCAGGAACTGGATGAACAGTGTATCCCCCTTTAGCATCTAATATCTCCCATGAGGGGTCTTCTGTAGATTTCGCAATTT
TTAGGCTCCACATAGCGGGGATTTCCTCTATTCTTGGAGCTATTAACTTTATTTCTACAATTATAAACATAAACCCTTCA
GGAATAAAATTAGATCGACTAACCCTATTCACCTGAGCAGTAAAAATTACAGCTATTTTATTACTATTATCATTACCGGT
ATTAGCAGGAGCTATTACTATGCTATTAACAGATCGAAATATTAATACTACATTCTTTGATCCTTCTGGAGGAGGAGACC
CTATTTTATACCAGCACCTCTTTTGATTTTTTGGCCACCCTGAAGTATATATTTTAATTTTACCAGGCTTTGGAATAATT
TCGCATATTATTAGGCAAGAAAGAGGAAAAAAAGAAGCCTTTGGATTATTAGGAATAATTTATGCTATAATAGCAATTGG
ACTACTAGGATTTGTAGTATGGGCCCACCATATATTCACGGTAGGTATAGACGTAGATACCCGAGCCTACTTCACATCCG
CCACAATAATTATTGCAGTTCCAACCGGAATTAAAATTTTTAGGTGGCTCGCCACATACCATGGATCACAAATTACTTTA
ACCCCTTCTTCTCTTTGAGCTATTGGATTCATTTTCCTTTTTACTATAGGGGGATTGACCGGTGTAATTCTAGCTAACTC
TTCAATTGATATTATTCTTCATGATACCTACTATGTAGTCGCCCATTTCCACTATGTATTATCTATAGGAGCAGTATTTG
CTATTCTAGCAGGTATCATCCAATGATTCCCTCTTTTTACAGGGCTAACTTTAAATAATAGGTATTTAAAGATCCAATTT
TTATCTATATTCATTGGAGTTAACTTAACTTTCTTCCCACAACATTTCTTAGGGCTAAGAGGAATACCTCGCCGCTATTC
TGACTACCCTGATGCCTATTATTTATGAAACATAGTCTCTTCAATTGGAAGAGTAATCTCTATAGTTAGAATTA
>FP-03-02 [organism=Dendroctonus rufipennis]
CCACGATTAAATAATATAAGATTTTGGCTCCTCCCCCCCTCTTTAACATTTTTATTACTAAGAAGAATCATTGATAAAGG
GGCAGGAACTGGATGAACAGTGTATCCCCCTTTAGCATCTAATATCTCCCATGAGGGGTCTTCTGTAGATTTCGCAATTT
TTAGGCTCCACATAGCGGGGATTTCCTCTATTCTTGGAGCTATTAACTTTATTTCTACAATTATAAACATAAACCCTTCA
GGAATAAAATTAGATCGACTAACCCTATTCACCTGAGCAGTAAAAATTACAGCTATTTTATTACTATTATCATTACCGGT
ATTAGCAGGAGCTATTACTATGCTATTAACAGATCGAAATATTAATACTACATTCTTTGATCCTTCTGGAGGAGGAGACC
CTATTTTATACCAGCACCTCTTTTGATTTTTTGGCCACCCTGAAGTATATATTTTAATTTTACCAGGCTTTGGAATAATT
TCGCATATTATTAGGCAAGAAAGAGGAAAAAAAGAAGCCTTTGGATTATTAGGAATAATTTATGCTATAATAGCAATTGG
ACTACTAGGATTTGTAGTATGGGCCCACCATATATTCACGGTAGGTATAGACGTAGATACCCGAGCCTACTTCACATCCG
CCACAATAATTATTGCAGTTCCAACCGGAATTAAAATTTTTAGGTGGCTCGCCACATACCATGGATCACAAATTACTTTA
ACCCCTTCTTCTCTTTGAGCTATTGGATTCATTTTCCTTTTTACTATAGGGGGATTGACCGGTGTAATTCTAGCTAACTC
TTCAATTGATATTATTCTTCATGATACCTACTATGTAGTCGCCCATTTCCACTATGTATTATCTATAGGAGCAGTATTTG
CTATTCTAGCAGGTATCATCCAATGATTCCCTCTTTTTACAGGGCTAACTTTAAATAATAGGTATTTAAAGATCCAATTT
TTATCTATATTCATTGGAGTTAACTTAACTTTCTTCCCACAACATTTCTTAGGGCTAAGAGGAATACCTCGCCGCTATTC
TGACTACCCTGATGCCTATTATTTATGAAACATAGTCTCTTCAATTGGAAGAGTAATCTCTATAGTTAGAATTA
>FP-03-03 [organism=Dendroctonus rufipennis]
CCACGATTAAATAATATAAGATTTTGGCTCCTCCCCCCCTCTTTAACATTTTTATTACTAAGAAGAATCATTGATAAAGG
GGCAGGAACTGGATGAACAGTGTATCCCCCTTTAGCATCTAATATCTCCCATGAGGGGTCTTCTGTAGATTTCGCAATTT
TTAGGCTCCACATAGCGGGGATTTCCTCTATTCTTGGAGCTATTAACTTTATTTCTACAATTATAAACATAAACCCTTCA
GGAATAAAATTAGATCGACTAACCCTATTCACCTGAGCAGTAAAAATTACAGCTATTTTATTACTATTATCATTACCGGT
ATTAGCAGGAGCTATTACTATGCTATTAACAGATCGAAATATTAATACTACATTCTTTGATCCTTCTGGAGGAGGAGACC
CTATTTTATACCAGCACCTCTTTTGATTTTTTGGCCACCCTGAAGTATATATTTTAATTTTACCAGGCTTTGGAATAATT
TCGCATATTATTAGGCAAGAAAGAGGAAAAAAAGAAGCCTTTGGATTATTAGGAATAATTTATGCTATAATAGCAATTGG
ACTACTAGGATTTGTAGTATGGGCCCACCATATATTCACGGTAGGTATAGACGTAGATACCCGAGCCTACTTCACATCCG
CCACAATAATTATTGCAGTTCCAACCGGAATTAAAATTTTTAGGTGGCTCGCCACATACCATGGATCACAAATTACTTTA
ACCCCTTCTTCTCTTTGAGCTATTGGATTCATTTTCCTTTTTACTATAGGGGGATTGACCGGTGTAATTCTAGCTAACTC
TTCAATTGATATTATTCTTCATGATACCTACTATGTAGTCGCCCATTTCCACTATGTATTATCTATAGGAGCAGTATTTG
CTATTCTAGCAGGTATCATCCAATGATTCCCTCTTTTTACAGGGCTAACTTTAAATAATAGGTATTTAAAGATCCAATTT
TTATCTATATTCATTGGAGTTAACTTAACTTTCTTCCCACAACATTTCTTAGGGCTAAGAGGAATACCTCGCCGCTATTC
TGACTACCCTGATGCCTATTATTTATGAAACATAGTCTCTTCAATTGGAAGAGTAATCTCTATAGTTAGAATTA
>FP-03-04 [organism=Dendroctonus rufipennis]
CCACGATTAAATAATATAAGATTTTGGCTCCTCCCCCCCTCTTTAACATTTTTATTACTAAGAAGAATCATTGATAAAGG
GGCAGGAACTGGATGAACAGTGTATCCCCCTTTAGCATCTAATATCTCCCATGAGGGGTCTTCTGTAGATTTCGCAATTT
TTAGGCTCCACATAGCGGGGATTTCCTCTATTCTTGGAGCTATTAACTTTATTTCTACAATTATAAACATAAACCCTTCA
GGAATAAAATTAGATCGACTAACCCTATTCACCTGAGCAGTAAAAATTACAGCTATTTTATTACTATTATCATTACCGGT
ATTAGCAGGAGCTATTACTATGCTATTAACAGATCGAAATATTAATACTACATTCTTTGATCCTTCTGGAGGAGGAGACC
CTATTTTATACCAGCACCTCTTTTGATTTTTTGGCCACCCTGAAGTATATATTTTAATTTTACCAGGCTTTGGAATAATT
TCGCATATTATTAGGCAAGAAAGAGGAAAAAAAGAAGCCTTTGGATTATTAGGAATAATTTATGCTATAATAGCAATTGG
ACTACTAGGATTTGTAGTATGGGCCCACCATATATTCACGGTAGGTATAGACGTAGATACCCGAGCCTACTTCACATCCG
CCACAATAATTATTGCAGTTCCAACCGGAATTAAAATTTTTAGGTGGCTCGCCACATACCATGGATCACAAATTACTTTA
ACCCCTTCTTCTCTTTGAGCTATTGGATTCATTTTCCTTTTTACTATAGGGGGATTGACCGGTGTAATTCTAGCTAACTC
TTCAATTGATATTATTCTTCATGATACCTACTATGTAGTCGCCCATTTCCACTATGTATTATCTATAGGAGCAGTATTTG
CTATTCTAGCAGGTATCATCCAATGATTCCCTCTTTTTACAGGGCTAACTTTAAATAATAGGTATTTAAAGATCCAATTT
TTATCTATATTCATTGGAGTTAACTTAACTTTCTTCCCACAACATTTCTTAGGGCTAAGAGGAATACCTCGCCGCTATTC
TGACTACCCTGATGCCTATTATTTATGAAACATAGTCTCTTCAATTGGAAGAGTAATCTCTATAGTTAGAATTA
>FP-03-05 [organism=Dendroctonus rufipennis]
CCACGATTAAATAATATAAGATTTTGGCTCCTCCCCCCCTCTTTAACATTTTTATTACTAAGAAGAATCATTGATAAAGG
GGCAGGAACTGGATGAACAGTGTATCCCCCTTTAGCATCTAATATCTCCCATGAGGGGTCTTCTGTAGATTTCGCAATTT
TTAGGCTCCACATAGCGGGGATTTCCTCTATTCTTGGAGCTATTAACTTTATTTCTACAATTATAAACATAAACCCTTCA
GGAATAAAATTAGATCGACTAACCCTATTCACCTGAGCAGTAAAAATTACAGCTATTTTATTACTATTATCATTACCGGT
ATTAGCAGGAGCTATTACTATGCTATTAACAGATCGAAATATTAATACTACATTCTTTGATCCTTCTGGAGGAGGAGACC
CTATTTTATACCAGCACCTCTTTTGATTTTTTGGCCACCCTGAAGTATATATTTTAATTTTACCAGGCTTTGGAATAATT
TCGCATATTATTAGGCAAGAAAGAGGAAAAAAAGAAGCCTTTGGATTATTAGGAATAATTTATGCTATAATAGCAATTGG
ACTACTAGGATTTGTAGTATGGGCCCACCATATATTCACGGTAGGTATAGACGTAGATACCCGAGCCTACTTCACATCCG
CCACAATAATTATTGCAGTTCCAACCGGAATTAAAATTTTTAGGTGGCTCGCCACATACCATGGATCACAAATTACTTTA
ACCCCTTCTTCTCTTTGAGCTATTGGATTCATTTTCCTTTTTACTATAGGGGGATTGACCGGTGTAATTCTAGCTAACTC
TTCAATTGATATTATTCTTCATGATACCTACTATGTAGTCGCCCATTTCCACTATGTATTATCTATAGGAGCAGTATTTG
CTATTCTAGCAGGTATCATCCAATGATTCCCTCTTTTTACAGGGCTAACTTTAAATAATAGGTATTTAAAGATCCAATTT
TTATCTATATTCATTGGAGTTAACTTAACTTTCTTCCCACAACATTTCTTAGGGCTAAGAGGAATACCTCGCCGCTATTC
TGACTACCCTGATGCCTATTATTTATGAAACATAGTCTCTTCAATTGGAAGAGTAATCTCTATAGTTAGAATTA
>FP-05-01 [organism=Dendroctonus rufipennis]
CCACGATTAAATAATATAAGATTTTGACTCCTCCCCCCCTCTTTAACATTTTTATTATTAAGGAGAATCATTGATAAAGG
GGCAGGAACTGGGTGAACAGTGTATCCCCCTTTAGCATCTAACATCTCCCATGAGGGATCTTCTGTAGATTTCGCAATTT
TTAGGCTCCACATAGCGGGGATTTCCTCTATTCTTGGGGCTATTAACTTTATTTCTACAATTATAAACATAAACCCTTCA
GGCATAAAATTAGATCGACTAACCCTATTCACCTGAGCAGTAAAAATTACAGCTATTTTATTACTATTATCATTGCCGGT
ATTAGCAGGAGCTATTACTATGCTATTAACAGATCGAAATATTAATACCACATTCTTTGACCCTTCTGGAGGGGGGGACC
CTATTTTATACCAACACCTCTTTTGATTTTTTGGCCACCCTGAAGTATATATTTTAATTTTACCAGGCTTTGGGATAATC
TCGCATATTATTAGACAAGAAAGAGGAAAAAAAGAAGCTTTTGGATTATTGGGAATAATTTATGCTATAATAGCAATTGG
ATTACTAGGATTTGTAGTATGGGCCCACCATATATTCACAGTAGGCATAGACGTAGATACCCGAGCCTACTTCACATCCG
CCACAATAATTATTGCAGTCCCAACCGGAATTAAAATTTTTAGGTGGCTCGCCACATATCATGGCTCACAAATTACTTTA
ACCCCTTCTTCTCTTTGAGCTATTGGATTCATTTTCCTTTTTACTATAGGAGGATTGACCGGTGTAATTCTAGCTAACTC
TTCAATTGATATTATTCTTCATGATACCTATTATGTAGTCGCCCATTTCCATTATGTATTATCTATGGGAGCAGTATTTG
CTATTCTAGCAGGTATCATCCAATGATTCCCTCTTTTTACAGGACTCACTTTAAATAATAGATACTTAAAGATCCAATTT
TTATCTATATTCATTGGAGTTAACTTAACTTTCTTCCCACAACATTTCTTAGGGCTAAGAGGAATACCTCGCCGCTATTC
TGACTACCCTGATGCCTATTATCTATGAAACATAGTCTCTTCAATTGGAAGAGTAATCTCTATAGTTAGAATTA
>FP-05-02 [organism=Dendroctonus rufipennis]
CCACGATTAAATAATATAAGATTTTGGCTCCTCCCCCCCTCTTTAACATTTTTATTACTAAGAAGAATCATTGATAAAGG
GGCAGGAACTGGATGAACAGTGTATCCCCCTTTAGCATCTAATATCTCCCATGAGGGGTCTTCTGTAGATTTCGCAATTT
TTAGGCTCCACATAGCGGGGATTTCCTCTATTCTTGGAGCTATTAACTTTATTTCTACAATTATAAACATAAACCCTTCA
GGAATAAAATTAGATCGACTAACCCTATTCACCTGAGCAGTAAAAATTACAGCTATTTTATTACTATTATCATTACCGGT
ATTAGCAGGAGCTATTACTATGCTATTAACAGATCGAAATATTAATACTACATTCTTTGATCCTTCTGGAGGAGGAGACC
CTATTTTATACCAGCACCTCTTTTGATTTTTTGGCCACCCTGAAGTATATATTTTAATTTTACCAGGCTTTGGAATAATT
TCGCATATTATTAGGCAAGAAAGAGGAAAAAAAGAAGCCTTTGGATTATTAGGAATAATTTATGCTATAATAGCAATTGG
AATACTAGGATTTGTAGTATGGGCCCACCATATATTCACGGTAGGTATAGACGTAGATACCCGAGCCTACTTCACATCCG
CCACAATAATTATTGCAGTTCCAACCGGAATTAAAATTTTTAGGTGGCTCGCCACATACCATGGATCACAAATTACTTTA
ACCCCTTCTTCTCTTTGAGCTATTGGATTCATTTTCCTTTTTACTATAGGGGGATTGACCGGTGTAATTCTAGCTAACTC
TTCAATTGATATTATTCTTCATGATACCTACTATGTAGTCGCCCATTTCCACTATGTATTATCTATAGGAGCAGTATTTG
CTATTCTAGCAGGTATCATCCAATGATTCCCTCTTTTTACAGGGCTAACTTTAAATAATAGATATTTAAAAATCCAATTT
TTATCTATATTCATTGGAGTTAACTTAACTTTCTTCCCACAACATTTCTTAGGGCTAAGAGGAATACCTCGCCGCTATTC
TGACTACCCTGATGCCTATTATTTATGAAACATAGTCTCTTCAATTGGAAGAGTAATCTCTATAGTTAGAATTA
>FP-05-03 [organism=Dendroctonus rufipennis]
CCACGATTAAATAATATAAGATTTTGGCTCCTCCCCCCCTCTTTAACATTTTTACTACTAAGAAGAATCATTGATAAAGG
AGCAGGAACTGGATGAACAGTGTATCCCCCTTTAGCATCTAATATCTCCCATGAAGGATCTTCTGTAGATTTCGCAATTT
TTAGGCTCCACATAGCGGGGATTTCCTCTATTCTTGGGGCTATTAACTTTATTTCTACAATTATAAACATAAACCCTTCA
GGAATAAAATTAGATCGACTAACTCTATTCACCTGAGCAGTAAAAATTACAGCTGTTTTATTACTATTATCATTACCGGT
ATTAGCAGGAGCTATTACTATGCTATTAACAGATCGAAATATTAATACTACATTCTTTGACCCTTCTGGAGGAGGAGACC
CTATTTTATACCAACACCTCTTTTGATTTTTTGGCCACCCTGAAGTATATATTTTAATTTTACCAGGCTTTGGAATAATC
TCGCATATTATTAGGCAAGAAAGAGGAAAAAAAGAAGCCTTTGGATTATTAGGAATAATTTATGCTATAATAGCAATTGG
ACTACTAGGATTTGTAGTATGGGCCCACCATATATTCACAGTAGGCATAGACGTAGATACCCGAGCCTACTTCACATCCG
CCACAATAATTATTGCAGTTCCAACCGGAATTAAAATTTTTAGGTGACTCGCCACATACCATGGATCACAAATTACTTTA
ACCCCTTCTTCTCTTTGAGCTATTGGATTCATTTTCCTTTTTACTATAGGAGGATTGACCGGTGTAATTCTAGCTAACTC
TTCAATTGATATTATTCTTCATGATACCTACTATGTAGTCGCCCATTTCCACTATGTGTTATCTATAGGAGCAGTATTTG
CTATTCTAGCAGGTATCATCCAATGATTCCCTCTTTTTACAGGACTAACTTTAAATAATAGATACTTAAAGATCCAATTT
TTATCTATATTCATTGGAGTTAACTTAACTTTCTTCCCACAACATTTCTTAGGGCTAAGAGGAATACCTCGCCGCTATTC
TGACTACCCTGATGCCTATTATCTATGAAACATAGTCTCTTCAATTGGAAGAGTAATCTCTATAGTTAGAATTA
>FP-05-04 [organism=Dendroctonus rufipennis]
CCACGATTAAATAATATAAGATTTTGGCTCCTCCCCCCCTCTTTAACATTTTTATTACTAAGAAGAATCATTGATAAAGG
GGCAGGAACTGGATGAACAGTGTATCCCCCTTTAGCATCTAATATCTCCCATGAGGGGTCTTCTGTAGATTTCGCAATTT
TTAGGCTCCACATAGCGGGGATTTCCTCTATTCTTGGAGCTATTAACTTTATTTCTACAATTATAAACATAAACCCTTCA
GGAATAAAATTAGATCGACTAACCCTATTCACCTGAGCAGTAAAAATTACAGCTATTTTATTACTATTATCATTACCGGT
ATTAGCAGGAGCTATTACTATGCTATTAACAGATCGAAATATTAATACTACATTCTTTGATCCTTCTGGAGGAGGAGACC
CTATTTTATACCAGCACCTCTTTTGATTTTTTGGCCACCCTGAAGTATATATTTTAATTTTACCAGGCTTTGGAATAATT
TCGCATATTATTAGGCAAGAAAGAGGAAAAAAAGAAGCCTTTGGATTATTAGGAATAATTTATGCTATAATAGCAATTGG
ACTACTAGGATTTGTAGTATGGGCCCACCATATATTCACGGTAGGTATAGACGTAGATACCCGAGCCTACTTCACATCCG
CCACAATAATTATTGCAGTTCCAACCGGAATTAAAATTTTTAGGTGGCTCGCCACATACCATGGATCACAAATTACTTTA
ACCCCTTCTTCTCTTTGAGCTATTGGATTCATTTTCCTTTTTACTATAGGGGGATTGACCGGTGTAATTCTAGCTAACTC
TTCAATTGATATTATTCTTCATGATACCTACTATGTAGTCGCCCATTTCCACTATGTATTATCTATAGGAGCAGTATTTG
CTATTCTAGCAGGTATCATCCAATGATTCCCTCTTTTTACAGGGCTAACTTTAAATAATAGGTATTTAAAGATCCAATTT
TTATCTATATTCATTGGAGTTAACTTAACTTTCTTCCCACAACATTTCTTAGGGCTAAGAGGAATACCTCGCCGCTATTC
TGACTACCCTGATGCCTATTATTTATGAAACATAGTCTCTTCAATTGGAAGAGTAATCTCTATAGTTAGAATTA
>FP-05-05 [organism=Dendroctonus rufipennis]
CCACGATTAAATAATATAAGATTTTGGCTCCTCCCCCCCTCTTTAACATTTTTATTACTAAGAAGAATCATTGATAAAGG
GGCAGGAACTGGATGAACAGTGTATCCCCCTTTAGCATCTAATATCTCCCATGAGGGGTCTTCTGTAGATTTCGCAATTT
TTAGGCTCCACATAGCGGGGATTTCCTCTATTCTTGGAGCTATTAACTTTATTTCTACAATTATAAACATAAACCCTTCA
GGAATAAAATTAGATCGACTAACCCTATTCACCTGAGCAGTAAAAATTACAGCTATTTTATTACTATTATCATTACCGGT
ATTAGCAGGAGCTATTACTATGCTATTAACAGATCGAAATATTAATACTACATTCTTTGATCCTTCTGGAGGAGGAGACC
CTATTTTATACCAGCACCTCTTTTGATTTTTTGGCCACCCTGAAGTATATATTTTAATTTTACCAGGCTTTGGAATAATT
TCGCATATTATTAGGCAAGAAAGAGGAAAAAAAGAAGCCTTTGGATTATTAGGAATAATTTATGCTATAATAGCAATTGG
ACTACTAGGATTTGTAGTATGGGCCCACCATATATTCACGGTAGGTATAGACGTAGATACCCGAGCCTACTTCACATCCG
CCACAATAATTATTGCAGTTCCAACCGGAATTAAAATTTTTAGGTGGCTCGCCACATACCATGGATCACAAATTACTTTA
ACCCCTTCTTCTCTTTGAGCTATTGGATTCATTTTCCTTTTTACTATAGGGGGATTGACCGGTGTAATTCTAGCTAACTC
TTCAATTGATATTATTCTTCATGATACCTACTATGTAGTCGCCCATTTCCACTATGTATTATCTATAGGAGCAGTATTTG
CTATTCTAGCAGGTATCATCCAATGATTCCCTCTTTTTACAGGGCTAACTTTAAATAATAGGTATTTAAAGATCCAATTT
TTATCTATATTCATTGGAGTTAACTTAACTTTCTTCCCACAACATTTCTTAGGGCTAAGAGGAATACCTCGCCGCTATTC
TGACTACCCTGATGCCTATTATTTATGAAACATAGTCTCTTCAATTGGAAGAGTAATCTCTATAGTTAGAATTA
>FP-05-08 [organism=Dendroctonus rufipennis]
CCACGATTAAATAATATAAGATTTTGGCTCCTCCCCCCCTCTTTAACATTTTTATTACTAAGAAGAATCATTGATAAAGG
GGCAGGAACTGGATGAACAGTGTATCCCCCTTTAGCATCTAATATCTCCCATGAGGGGTCTTCTGTAGATTTCGCAATTT
TTAGGCTCCACATAGCGGGGATTTCCTCTATTCTTGGAGCTATTAACTTTATTTCTACAATTATAAACATAAACCCTTCA
GGAATAAAATTAGATCGACTAACCCTATTCACCTGAGCAGTAAAAATTACAGCTATTTTATTACTATTATCATTACCGGT
ATTAGCAGGAGCTATTACTATGCTATTAACAGATCGAAATATTAATACTACATTCTTTGATCCTTCTGGAGGAGGAGACC
CTATTTTATACCAGCACCTCTTTTGATTTTTTGGCCACCCTGAAGTATATATTTTAATTTTACCAGGCTTTGGAATAATT
TCGCATATTATTAGGCAAGAAAGAGGAAAAAAAGAAGCCTTTGGATTATTAGGAATAATTTATGCTATAATAGCAATTGG
ACTACTAGGATTTGTAGTATGGGCCCACCATATATTCACGGTAGGTATAGACGTAGATACCCGAGCCTACTTCACATCCG
CCACAATAATTATTGCAGTTCCAACCGGAATTAAAATTTTTAGGTGGCTCGCCACATACCATGGATCACAAATTACTTTA
ACCCCTTCTTCTCTTTGAGCTATTGGATTCATTTTCCTTTTTACTATAGGGGGATTGACCGGTGTAATTCTAGCTAACTC
TTCAATTGATATTATTCTTCATGATACCTACTATGTAGTCGCCCATTTCCACTATGTATTATCTATAGGAGCAGTATTTG
CTATTCTAGCAGGTATCATCCAATGATTCCCTCTTTTTACAGGGCTAACTTTAAATAATAGATATTTAAAGATCCAATTT
TTATCTATATTCATTGGAGTTAACTTAACTTTCTTCCCACAACATTTCTTAGGGCTAAGAGGAATACCTCGCCGCTATTC
TGACTACCCTGATGCCTATTATTTATGAAACATAGTCTCTTCAATTGGAAGAGTAATCTCTATAGTTAGAATTA
>FP-05-09 [organism=Dendroctonus rufipennis]
CCACGATTAAATAATATAAGATTTTGACTCCTCCCCCCCTCTTTAACATTTTTATTATTAAGGAGAATCATTGATAAAGG
GGCAGGAACTGGGTGAACAGTGTATCCCCCTTTAGCATCTAACATCTCCCATGAGGGATCTTCTGTAGATTTCGCAATTT
TTAGGCTCCACATAGCGGGGATTTCCTCTATTCTTGGGGCTATTAACTTTATTTCTACAATTATAAACATAAACCCTTCA
GGCATAAAATTAGATCGACTAACCCTATTCACCTGAGCAGTAAAAATTACAGCTATTTTATTACTATTATCATTGCCGGT
ATTAGCAGGAGCTATTACTATGCTATTAACAGATCGAAATATTAATACCACATTCTTTGACCCTTCTGGAGGGGGGGACC
CTATTTTATACCAACACCTCTTTTGATTTTTTGGCCACCCTGAAGTATATATTTTAATTTTACCAGGCTTTGGGATAATC
TCGCATATTATTAGACAAGAAAGAGGAAAAAAAGAAGCTTTTGGATTATTGGGAATAATTTATGCTATAATAGCAATTGG
ATTACTAGGATTTGTAGTATGGGCCCACCATATATTCACAGTAGGCATAGACGTAGATACCCGAGCCTACTTCACATCCG
CCACAATAATTATTGCAGTCCCAACCGGAATTAAAATTTTTAGGTGGCTCGCCACATATCATGGCTCACAAATTACTTTA
ACCCCTTCTTCTCTTTGAGCTATTGGATTCATTTTCCTTTTTACTATAGGAGGATTGACCGGTGTAATTCTAGCTAACTC
TTCAATTGATATTATTCTTCATGATACCTATTATGTAGTCGCCCATTTCCATTATGTATTATCTATGGGAGCAGTATTTG
CTATTCTAGCAGGTATCATCCAATGATTCCCTCTTTTTACAGGACTCACTTTAAATAATAGATACTTAAAGATCCAATTT
TTATCTATATTCATTGGAGTTAACTTAACTTTCTTCCCACAACATTTCTTAGGGCTAAGAGGAATACCTCGCCGCTATTC
TGACTACCCTGATGCCTATTATCTATGAAACATAGTCTCTTCAATTGGAAGAGTAATCTCTATAGTTAGAATTA
>FP-05-10 [organism=Dendroctonus rufipennis]
CCACGATTAAATAATATAAGATTTTGACTCCTCCCCCCCTCTTTAACATTTTTATTATTAAGGAGAATCATTGATAAAGG
GGCAGGAACTGGGTGAACAGTGTATCCCCCTTTAGCATCTAACATCTCCCATGAGGGATCTTCTGTAGATTTCGCAATTT
TTAGGCTCCACATAGCGGGGATTTCCTCTATTCTTGGGGCTATTAACTTTATTTCTACAATTATAAACATAAACCCTTCA
GGCATAAAATTAGATCGACTAACCCTATTCACCTGAGCAGTAAAAATTACAGCTATTTTATTACTATTATCATTGCCGGT
ATTAGCAGGAGCTATTACTATGCTATTAACAGATCGAAATATTAATACCACATTCTTTGACCCTTCTGGAGGGGGGGACC
CTATTTTATACCAACACCTCTTTTGATTTTTTGGCCACCCTGAAGTATATATTTTAATTTTACCAGGCTTTGGGATAATC
TCGCATATTATTAGACAAGAAAGAGGAAAAAAAGAAGCTTTTGGATTATTGGGAATAATTTATGCTATAATAGCAATTGG
ATTACTAGGATTTGTAGTATGGGCCCACCATATATTCACAGTAGGCATAGATGTAGATACCCGAGCCTACTTCACATCCG
CCACAATAATTATTGCAGTCCCAACCGGAATTAAAATTTTTAGGTGGCTCGCCACATATCATGGCTCACAAATTACTTTA
ACCCCTTCTTCTCTTTGAGCTATTGGATTCATTTTCCTTTTTACTATAGGAGGATTGACCGGTGTAATTCTAGCTAACTC
TTCAATTGATATTATTCTTCATGATACCTATTATGTAGTCGCCCATTTCCATTATGTATTATCTATGGGAGCAGTATTTG
CTATTCTAGCAGGTATCATCCAATGATTCCCTCTTTTTACAGGACTCACTTTAAATAATAGATACTTAAAGATCCAATTT
TTATCTATATTCATTGGAGTTAACTTAACTTTCTTCCCACAACATTTCTTAGGGCTAAGAGGAATGCCTCGCCGCTATTC
TGACTACCCTGATGCCTATTATCTATGAAACATAGTCTCTTCAATTGGAAGAGTAATCTCTATAGTTAGAATTA
>FP-05-11 [organism=Dendroctonus rufipennis]
CCACGATTAAATAATATAAGATTTTGGCTCCTCCCCCCCTCTTTAACATTTTTATTACTAAGAAGAATCATTGATAAAGG
GGCAGGAACTGGATGAACAGTGTATCCCCCTTTAGCATCTAATATCTCCCATGAGGGGTCTTCTGTAGATTTCGCAATTT
TTAGGCTCCACATAGCGGGGATTTCCTCTATTCTTGGAGCTATTAACTTTATTTCTACAATTATAAACATAAACCCTTCA
GGAATAAAATTAGATCGACTAACCCTATTCACCTGAGCAGTAAAAATTACAGCTATTTTATTACTATTATCATTACCGGT
ATTAGCAGGAGCTATTACTATGCTATTAACAGATCGAAATATTAATACTACATTCTTTGATCCTTCTGGAGGAGGAGACC
CTATTTTATACCAGCACCTCTTTTGATTTTTTGGCCACCCTGAAGTATATATTTTAATTTTACCAGGCTTTGGAATAATT
TCGCATATTATTAGGCAAGAAAGAGGAAAAAAAGAAGCCTTTGGATTATTAGGAATAATTTATGCTATAATAGCAATTGG
ACTACTAGGATTTGTAGTATGGGCCCACCATATATTCACGGTAGGTATAGACGTAGATACCCGAGCCTACTTCACATCCG
CCACAATAATTATTGCAGTTCCAACCGGAATTAAAATTTTTAGGTGGCTCGCCACATACCATGGATCACAAATTACTTTA
ACCCCTTCTTCTCTTTGAGCTATTGGATTCATTTTCCTTTTTACTATAGGGGGATTGACCGGTGTAATTCTAGCTAACTC
TTCAATTGATATTATTCTTCATGATACCTACTATGTAGTCGCCCATTTCCACTATGTATTATCTATAGGAGCAGTATTTG
CTATTCTAGCAGGTATCATCCAATGATTCCCTCTTTTTACAGGGCTAACTTTAAATAATAGATATTTAAAGATCCAATTT
TTATCTATATTCATTGGAGTTAACTTAACTTTCTTCCCACAACATTTCTTAGGGCTAAGAGGAATACCTCGCCGCTATTC
TGACTACCCTGATGCCTATTATTTATGAAACATAGTCTCTTCAATTGGAAGAGTAATCTCTATAGTTAGAATTA
>FP-05-12 [organism=Dendroctonus rufipennis]
CCACGATTAAATAATATAAGATTTTGGCTCCTCCCCCCCTCTTTAACATTTTTATTACTAAGAAGAATCATTGATAAAGG
GGCAGGAACTGGATGAACAGTGTATCCCCCTTTAGCATCTAATATCTCCCATGAAGGATCTTCTGTAGATTTCGCAATTT
TTAGGCTCCACATAGCGGGGATTTCCTCTATTCTTGGGGCTATTAACTTTATTTCTACAATTATAAACATAAACCCTTCA
GGAATAAAATTAGATCGACTAACTCTATTCACCTGAGCAGTAAAAATTACAGCTGTTTTATTACTATTATCATTACCGGT
ATTAGCAGGAGCTATTACTATGCTATTAACAGATCGAAATATTAATACTACATTCTTTGACCCTTCTGGAGGAGGAGACC
CTATTTTATACCAGCACCTCTTTTGATTTTTTGGCCACCCTGAAGTATATATTTTAATTTTACCAGGCTTTGGAATAATC
TCGCATATTATTAGGCAAGAAAGAGGAAAAAAAGAAGCCTTTGGATTATTAGGAATAATTTATGCTATAATAGCAATTGG
ACTACTAGGATTTGTAGTATGGGCCCACCATATATTCACAGTAGGTATAGACGTAGATACCCGAGCCTACTTCACATCCG
CCACAATAATTATTGCAGTTCCAACCGGAATTAAAATTTTTAGGTGACTCGCCACATACCATGGATCACAAATTACTTTA
ACCCCTTCTTCTCTTTGAGCTATTGGATTCATTTTCCTTTTTACTATAGGAGGATTGACCGGTGTAATTCTAGCTAACTC
TTCAATTGATATTATTCTTCATGATACCTACTATGTAGTCGCCCATTTCCACTATGTATTATCTATAGGAGCAGTATTTG
CTATTCTAGCAGGTATCATCCAATGATTCCCTCTTTTTACAGGACTAACTTTAAATAATAGATACTTAAAGATCCAATTT
TTATCTATATTCATTGGAGTTAACTTAACTTTCTTCCCACAACATTTCTTAGGGCTAAGAGGAATACCTCGCCGCTATTC
TGACTACCCTGATGCCTATTATCTATGAAACATAGTCTCTTCAATTGGAAGAGTAATCTCTATAGTTAGAATTA
>FP-05-13 [organism=Dendroctonus rufipennis]
CCACGATTAAATAATATAAGATTTTGACTCCTCCCCCCCTCTTTAACATTTTTATTATTAAGGAGAATCATTGATAAAGG
GGCAGGAACTGGGTGAACAGTGTATCCCCCTTTAGCATCTAACATCTCCCATGAGGGATCTTCTGTAGATTTCGCAATTT
TTAGGCTCCACATAGCGGGGATTTCCTCTATTCTTGGGGCTATTAACTTTATTTCTACAATTATAAACATAAACCCTTCA
GGCATAAAATTAGATCGACTAACCCTATTCACCTGAGCAGTAAAAATTACAGCTATTTTATTACTATTATCATTGCCGGT
ATTAGCAGGAGCTATTACTATGCTATTAACAGATCGAAATATTAATACCACATTCTTTGACCCTTCTGGAGGGGGGGACC
CTATTTTATACCAACACCTCTTTTGATTTTTTGGCCACCCTGAAGTATATATTTTAATTTTACCAGGCTTTGGGATAATC
TCGCATATTATTAGACAAGAAAGAGGAAAAAAAGAAGCTTTTGGATTATTGGGAATAATTTATGCTATAATAGCAATTGG
ATTACTAGGATTTGTAGTATGGGCCCACCATATATTCACAGTAGGCATAGACGTAGATACCCGAGCCTACTTCACATCCG
CCACAATAATTATTGCAGTCCCAACCGGAATTAAAATTTTTAGGTGGCTCGCCACATATCATGGCTCACAAATTACTTTA
ACCCCTTCTTCTCTTTGAGCTATTGGATTCATTTTCCTTTTTACTATAGGAGGATTGACCGGTGTAATTCTAGCTAACTC
TTCAATTGATATTATTCTTCATGATACCTATTATGTAGTCGCCCATTTCCATTATGTATTATCTATGGGAGCAGTATTTG
CTATTCTAGCAGGTATCATCCAATGATTCCCTCTTTTTACAGGACTCACTTTAAATAATAGATACTTAAAGATCCAATTT
TTATCTATATTCATTGGAGTTAACTTAACTTTCTTCCCACAACATTTCTTAGGGCTAAGAGGAATACCTCGCCGCTATTC
TGACTACCCTGATGCCTATTATCTATGAAACATAGTCTCTTCAATTGGAAGAGTAATCTCTATAGTTAGAATTA
>FP-05-16 [organism=Dendroctonus rufipennis]
CCACGATTAAATAATATAAGATTTTGGCTCCTCCCCCCCTCTTTAACATTTTTATTACTAAGAAGAATCATTGATAAAGG
GGCAGGAACTGGATGAACAGTGTATCCCCCTTTAGCAGCTAATATCTCCCATGAGGGGTCTTCTGTAGATTTCGCAATTT
TTAGGCTCCACATAGCGGGGATTTCCTCTATTCTTGGAGCTATTAACTTTATTTCTACAATTATAAACATAAACCCTTCA
GGAATAAAATTAGATCGACTAACCCTATTCACCTGAGCAGTAAAAATTACAGCTATTTTATTACTATTATCATTACCGGT
ATTAGCAGGAGCTATTACTATGCTATTAACAGATCGAAATATTAATACTACATTCTTTGATCCTTCTGGAGGAGGAGACC
CTATTTTATACCAGCACCTCTTTTGATTTTTTGGCCACCCTGAAGTATATATTTTAATTTTACCAGGCTTTGGAATAATT
TCGCATATTATTAGGCAAGAAAGAGGAAAAAAAGAAGCCTTTGGATTATTAGGAATAATTTATGCTATAATAGCAATTGG
ACTACTAGGATTTGTAGTATGGGCCCACCATATATTCACGGTAGGTATAGACGTAGATACCCGAGCCTACTTCACATCCG
CCACAATAATTATTGCAGTTCCAACCGGAATTAAAATTTTTAGGTGGCTCGCCACATACCATGGATCACAAATTACTTTA
ACCCCTTCTTCTCTTTGAGCTATTGGATTCATTTTCCTTTTTACTATAGGGGGATTGACCGGTGTAATTCTAGCTAACTC
TTCAATTGATATTATTCTTCATGATACCTACTATGTAGTCGCCCATTTCCACTATGTATTATCTATAGGAGCAGTATTTG
CTATTCTAGCAGGTATCATCCAATGATTCCCTCTTTTTACAGGGCTAACTTTAAATAATAGATATTTAAAGATCCAATTT
TTATCTATATTCATTGGAGTTAACTTAACTTTCTTCCCACAACATTTCTTAGGGCTAAGAGGAATACCTCGCCGCTATTC
TGACTACCCTGATGCCTATTATTTATGAAACATAGTCTCTTCAATTGGAAGAGTAATCTCTATAGTTAGAATTA
>FP-05-17 [organism=Dendroctonus rufipennis]
CCACGATTAAATAATATAAGATTTTGGCTCCTCCCCCCCTCTTTAACATTTTTATTACTAAGAAGAATCATTGATAAAGG
GGCAGGAACTGGATGAACAGTGTATCCCCCTTTAGCATCTAATATCTCCCATGAGGGGTCTTCTGTAGATTTCGCAATTT
TTAGGCTCCACATAGCGGGGATTTCCTCTATTCTTGGAGCTATTAACTTTATTTCTACAATTATAAACATAAACCCTTCA
GGAATAAAATTAGATCGACTAACCCTATTCACCTGAGCAGTAAAAATTACAGCTATTTTATTACTATTATCATTACCGGT
ATTAGCAGGAGCTATTACTATGCTATTAACAGATCGAAATATTAATACTACATTCTTTGATCCTTCTGGAGGAGGAGACC
CTATTTTATACCAGCACCTCTTTTGATTTTTTGGCCACCCTGAAGTATATATTTTAATTTTACCAGGCTTTGGAATAATT
TCGCATATTATTAGGCAAGAAAGAGGAAAAAAAGAAGCCTTTGGATTATTAGGAATAATTTATGCTATAATAGCAATTGG
ACTACTAGGATTTGTAGTATGGGCCCACCATATATTCACGGTAGGTATAGACGTAGATACCCGAGCCTACTTCACATCCG
CCACAATAATTATTGCAGTTCCAACCGGAATTAAAATTTTTAGGTGGCTCGCCACATACCATGGATCACAAATTACTTTA
ACCCCTTCTTCTCTTTGAGCTATTGGATTCATTTTCCTTTTTACTATAGGGGGATTGACCGGTGTAATTCTAGCTAACTC
TTCAATTGATATTATTCTTCATGATACCTACTATGTAGTCGCCCATTTCCACTATGTATTATCTATAGGAGCAGTATTTG
CTATTCTAGCAGGTATCATCCAATGATTCCCTCTTTTTACAGGGCTAACTTTAAATAATAGATATTTAAAGATCCAATTT
TTATCTATATTCATTGGAGTTAACTTAACTTTCTTCCCACAACATTTCTTAGGGCTAAGAGGAATACCTCGCCGCTATTC
TGACTACCCTGATGCCTATTATTTATGAAACATAGTCTCTTCAATTGGAAGAGTAATCTCTATAGTTAGAATTA
>FP-05-18 [organism=Dendroctonus rufipennis]
CCACGATTAAATAATATAAGATTTTGGCTCCTCCCCCCCTCTTTAACATTTTTATTACTAAGAAGAATCATTGATAAAGG
GGCAGGAACTGGATGAACAGTGTATCCCCCTTTAGCATCTAATATCTCCCATGAAGGATCTTCTGTAGATTTCGCAATTT
TTAGGCTCCACATAGCGGGGATTTCCTCTATTCTTGGGGCTATTAACTTTATTTCTACAATTATAAACATAAACCCTTCA
GGAATAAAATTAGATCGACTAACTCTATTCACCTGAGCAGTAAAAATTACAGCTGTTTTATTACTATTATCATTACCGGT
ATTAGCAGGAGCTATTACTATGCTATTAACAGATCGAAATATTAATACTACATTCTTTGACCCTTCTGGAGGAGGAGACC
CTATTTTATACCAGCACCTCTTTTGATTTTTTGGCCACCCTGAAGTATATATTTTAATTTTACCAGGCTTTGGAATAATC
TCGCATATTATTAGGCAAGAAAGAGGAAAAAAAGAAGCCTTTGGATTATTAGGAATAATTTATGCTATAATAGCAATTGG
ACTACTAGGATTTGTAGTATGGGCCCACCATATATTCACAGTAGGTATAGACGTAGATACCCGAGCCTACTTCACATCCG
CCACAATAATTATTGCAGTTCCAACCGGAATTAAAATTTTTAGGTGACTCGCCACATACCATGGATCACAAATTACTTTA
ACCCCTTCTTCTCTTTGAGCTATTGGATTCATTTTCCTTTTTACTATAGGAGGATTGACCGGTGTAATTCTAGCTAACTC
TTCAATTGATATTATTCTTCATGATACCTACTATGTAGTCGCCCATTTCCACTATGTATTATCTATAGGAGCAGTATTTG
CTATTCTAGCAGGTATCATCCAATGATTCCCTCTTTTTACAGGACTAACTTTAAATAATAGATACTTAAAGATCCAATTT
TTATCTATATTCATTGGAGTTAACTTAACTTTCTTCCCACAACATTTCTTAGGGCTAAGAGGAATACCTCGCCGCTATTC
TGACTACCCTGATGCCTATTATCTATGAAACATAGTCTCTTCAATTGGAAGAGTAATCTCTATAGTTAGAATTA
>FP-05-19 [organism=Dendroctonus rufipennis]
CCACGATTAAATAATATAAGATTTTGACTCCTCCCCCCCTCTTTAACATTTTTATTATTAAGGAGAATCATTGATAAAGG
GGCAGGAACTGGGTGAACAGTGTATCCCCCTTTAGCATCTAACATCTCCCATGAGGGATCTTCTGTAGATTTCGCAATTT
TTAGGCTCCACATAGCAGGGATTTCCTCTATTCTTGGGGCTATTAACTTTATTTCTACAATTATAAACATAAACCCTTCA
GGCATAAAATTAGATCGACTAACCCTATTCACCTGAGCAGTAAAAATTACAGCTATTTTATTACTATTATCATTGCCGGT
ATTAGCAGGAGCTATTACTATGCTATTAACAGATCGAAATATTAATACCACATTCTTTGACCCTTCTGGAGGGGGGGACC
CTATTTTATACCAACACCTCTTTTGATTTTTTGGCCACCCTGAAGTATATATTTTAATTTTACCAGGCTTTGGAATAATC
TCGCATATTATTAGACAAGAAAGAGGAAAAAAAGAAGCTTTTGGATTATTGGGAATAATTTATGCTATAATAGCAATTGG
ATTACTAGGATTTGTAGTATGGGCCCACCATATATTCACAGTAGGCATAGACGTAGATACCCGAGCCTACTTCACATCCG
CCACAATAATTATTGCAGTCCCAACCGGAATTAAAATTTTTAGGTGGCTCGCCACATATCATGGCTCACAAATTACTTTA
ACCCCTTCTTCTCTTTGAGCTATTGGATTCATTTTCCTTTTTACTATAGGAGGATTGACCGGTGTAATTCTAGCTAACTC
TTCAATTGATATTATTCTTCATGATACCTATTATGTAGTCGCCCATTTCCATTATGTACTATCTATGGGAGCAGTATTTG
CTATTCTAGCAGGTATCATCCAATGATTCCCTCTTTTTACAGGACTCACTTTAAATAATAGATACTTAAAGATCCAATTT
TTATCTATATTCATTGGAGTTAACTTAACTTTCTTCCCACAACATTTCTTAGGGCTAAGAGGAATGCCTCGCCGCTATTC
TGACTACCCTGATGCCTATTATCTATGAAACATAGTCTCTTCAATTGGAAGAGTAATCTCTATAGTTAGAATTA
>FP-05-20 [organism=Dendroctonus rufipennis]
CCACGATTAAATAATATAAGATTTTGGCTCCTCCCCCCCTCTTTAACATTTTTATTACTAAGAAGAATCATTGATAAAGG
GGCAGGAACTGGATGAACAGTGTATCCCCCTTTAGCATCTAATATCTCCCATGAAGGATCTTCTGTAGATTTCGCAATTT
TTAGGCTCCACATAGCGGGGATTTCCTCTATTCTTGGGGCTATTAACTTTATTTCTACAATTATAAACATAAACCCTTCA
GGAATAAAATTAGATCGACTAACTCTATTCACCTGAGCAGTAAAAATTACAGCTGTTTTATTACTATTATCATTACCGGT
ATTAGCAGGAGCTATTACTATGCTATTAACAGATCGAAATATTAATACTACATTCTTTGACCCTTCTGGAGGAGGAGACC
CTATTTTATACCAGCACCTCTTTTGATTTTTTGGCCACCCTGAAGTATATATTTTAATTTTACCAGGCTTTGGAATAATC
TCGCATATTATTAGGCAAGAAAGAGGAAAAAAAGAAGCCTTTGGATTATTAGGAATAATTTATGCTATAATAGCAATTGG
ACTACTAGGATTTGTAGTATGGGCCCACCATATATTCACAGTAGGTATAGACGTAGATACCCGAGCCTACTTCACATCCG
CCACAATAATTATTGCAGTTCCAACCGGAATTAAAATTTTTAGGTGACTCGCCACATACCATGGATCACAAATTACTTTA
ACCCCTTCTTCTCTTTGAGCTATTGGATTCATTTTCCTTTTTACTATAGGAGGATTGACCGGTGTAATTCTAGCTAACTC
TTCAATTGATATTATTCTTCATGATACCTACTATGTAGTCGCCCATTTCCACTATGTATTATCTATAGGAGCAGTATTTG
CTATTCTAGCAGGTATCATCCAATGATTCCCTCTTTTTACAGGACTAACTTTAAATAATAGATACTTAAAGATCCAATTT
TTATCTATATTCATTGGAGTTAACTTAACTTTCTTCCCACAACATTTCTTAGGGCTAAGAGGAATACCTCGCCGCTATTC
TGACTACCCTGATGCCTATTATCTATGAAACATAGTCTCTTCAATTGGAAGAGTAATCTCTATAGTTAGAATTA
>FP-05-21 [organism=Dendroctonus rufipennis]
CCACGATTAAATAATATAAGATTTTGGCTCCTCCCCCCCTCTTTAACATTTTTATTACTAAGAAGAATCATTGATAAAGG
GGCAGGAACTGGATGAACAGTGTATCCCCCTTTAGCATCTAATATCTCCCATGAAGGATCTTCTGTAGATTTCGCAATTT
TTAGGCTCCACATAGCGGGGATTTCCTCTATTCTTGGGGCTATTAACTTTATTTCTACAATTATAAACATAAACCCTTCA
GGAATAAAATTAGATCGACTAACTCTATTCACCTGAGCAGTAAAAATTACAGCTGTTTTATTACTATTATCATTACCGGT
ATTAGCAGGAGCTATTACTATGCTATTAACAGATCGAAATATTAATACTACATTCTTTGACCCTTCTGGAGGAGGAGACC
CTATTTTATACCAGCACCTCTTTTGATTTTTTGGCCACCCTGAAGTATATATTTTAATTTTACCAGGCTTTGGAATAATC
TCGCATATTATTAGGCAAGAAAGAGGAAAAAAAGAAGCCTTTGGATTATTAGGAATAATTTATGCTATAATAGCAATTGG
ACTACTAGGATTTGTAGTATGGGCCCACCATATATTCACAGTAGGTATAGACGTAGATACCCGAGCCTACTTCACATCCG
CCACAATAATTATTGCAGTTCCAACCGGAATTAAAATTTTTAGGTGACTCGCCACATACCATGGATCACAAATTACTTTA
ACCCCTTCTTCTCTTTGAGCTATTGGATTCATTTTCCTTTTTACTATAGGAGGATTGACCGGTGTAATTCTAGCTAACTC
TTCAATTGATATTATTCTTCATGATACCTACTATGTAGTCGCCCATTTCCACTATGTATTATCTATAGGAGCAGTATTTG
CTATTCTAGCAGGTATCATCCAATGATTCCCTCTTTTTACAGGACTAACTTTAAATAATAGATACTTAAAGATCCAATTT
TTATCTATATTCATTGGAGTTAACTTAACTTTCTTCCCACAACATTTCTTAGGGCTAAGAGGAATACCTCGCCGCTATTC
TGACTACCCTGATGCCTATTATCTATGAAACATAGTCTCTTCAATTGGAAGAGTAATCTCTATAGTTAGAATTA
>FP-06-01 [organism=Dendroctonus rufipennis]
CCACGATTAAATAATATAAGATTTTGACTCCTCCCCCCCTCTTTAACATTTTTATTACTAAGAAGAATCATTGATAAAGG
AGCAGGAACTGGATGAACAGTGTACCCCCCTTTAGCATCTAATATCTCCCATGAAGGGTCTTCTGTAGATTTCGCAATTT
TTAGGCTACACATAGCGGGGATTTCCTCTATTCTTGGGGCTATTAACTTTATTTCTACAATTATAAACATAAACCCTTCA
GGAATAAAATTAGATCGACTAACTCTATTCACCTGAGCAGTAAAAATTACAGCTGTTTTATTACTATTATCATTACCGGT
ATTAGCAGGAGCTATTACTATGCTATTAACAGATCGAAATATTAATACTACATTCTTTGATCCTTCTGGAGGAGGAGACC
CTATTTTATACCAGCACCTCTTTTGATTTTTTGGCCACCCTGAAGTATATATTTTAATTTTACCAGGCTTTGGAATAATC
TCGCATATTATTAGGCAAGAAAGAGGAAAAAAAGAAGCCTTTGGATTATTAGGAATAATTTATGCTATAATAGCAATTGG
ACTACTAGGATTTGTAGTATGGGCCCACCATATATTCACAGTAGGCATAGACGTAGATACCCGAGCCTACTTCACATCCG
CCACAATAATTATTGCAGTTCCAACCGGAATTAAAATTTTTAGGTGACTCGCCACATACCATGGATCACAAATTACTTTA
ACCCCTTCTTCTCTTTGAGCTATTGGATTCATTTTCCTTTTTACTATAGGAGGATTGACCGGTGTAATTCTAGCTAACTC
TTCAATTGATATTATTCTTCATGATACCTACTATGTAGTCGCCCATTTCCACTATGTATTATCTATAGGAGCAGTATTTG
CTATTCTAGCAGGTATCATCCAATGATTCCCTCTTTTTACAGGACTAACTTTAAATAATAGATACTTAAAGATCCAATTT
TTATCTATATTCATTGGAGTTAACTTAACTTTCTTCCCACAACATTTCTTAGGGTTAAGAGGAATACCTCGCCGCTATTC
TGACTACCCTGATGCCTATTATCTATGAAACATAGTCTCTTCAATTGGAAGAGTAATCTCTATAGTTAGAATTA
>FP-06-02 [organism=Dendroctonus rufipennis]
CCACGATTAAATAATATAAGATTTTGGCTCCTCCCCCCCTCTTTAACATTTTTATTACTAAGAAGAATCATTGATAAAGG
GGCAGGAACTGGATGAACAGTATATCCCCCTTTAGCATCTAATATCTCCCATGAAGGATCTTCTGTAGATTTCGCAATTT
TTAGGCTCCACATAGCGGGGATTTCCTCTATTCTTGGGGCTATTAACTTTATTTCTACAATTATAAACATAAACCCTTCA
GGGATAAAGTTAGATCGACTAACTCTATTCACCTGAGCAGTAAAAATTACAGCTGTTTTATTACTATTATCATTACCGGT
ATTAGCAGGAGCTATTACTATGCTATTAACAGATCGAAATATTAATACTACATTCTTTGACCCTTCTGGAGGAGGAGACC
CTATTTTATACCAGCACCTCTTTTGATTTTTTGGCCACCCTGAAGTATATATTTTAATTTTACCAGGCTTTGGAATAATC
TCGCATATTATTAGGCAAGAAAGAGGAAAAAAAGAAGCCTTTGGATTATTAGGAATAATTTATGCTATAATAGCAATTGG
ACTACTAGGATTTGTAGTATGGGCCCACCATATATTCACAGTAGGCATAGACGTAGATACCCGAGCCTACTTCACATCCG
CCACAATAATTATTGCAGTTCCAACCGGAATTAAAATTTTTAGGTGACTCGCCACATACCATGGATCACAAATTACTTTA
ACCCCTTCTTCTCTTTGAGCTATTGGATTCATTTTCCTTTTTACTATAGGAGGATTGACCGGTGTAATTCTAGCTAACTC
TTCAATTGATATTATTCTTCATGATACCTACTATGTAGTCGCCCATTTCCACTATGTATTATCTATAGGAGCAGTATTTG
CTATTCTAGCAGGTATCATCCAATGATTCCCTCTTTTTACAGGACTAACTTTAAATAATAGATACTTAAAGATCCAATTT
TTATCTATATTCATTGGAGTTAACTTAACTTTCTTCCCACAACATTTCTTAGGGCTAAGAGGAATACCTCGCCGCTATTC
TGACTACCCTGATGCCTATTATCTATGAAACATAGTCTCTTCAATTGGGAGAGTAATCTCTATAATTAGAATTA
>FP-06-03 [organism=Dendroctonus rufipennis]
CCACGATTAAATAATATAAGATTTTGGCTCCTCCCCCCCTCTTTAACATTTTTATTACTAAGAAGAATCATTGATAAAGG
GGCAGGAACTGGATGAACAGTGTATCCCCCTTTAGCATCTAATATCTCCCATGAAGGATCTTCTGTAGATTTCGCAATTT
TTAGGCTCCACATAGCGGGGATTTCCTCTATTCTTGGGGCTATTAACTTTATTTCTACAATTATAAACATAAACCCTTCA
GGAATAAAATTAGATCGACTAACTCTATTCACCTGAGCAGTAAAAATTACAGCTGTTTTATTACTATTATCATTACCGGT
ATTAGCAGGAGCTATTACTATGCTATTAACAGATCGAAATATTAATACTACATTCTTTGACCCTTCTGGAGGAGGAGACC
CTATTTTATACCAGCACCTCTTTTGATTTTTTGGCCACCCTGAAGTATATATTTTAATTTTACCAGGCTTTGGAATAATC
TCGCATATTATTAGGCAAGAAAGAGGAAAAAAAGAAGCCTTTGGATTATTAGGAATAATTTATGCTATAATAGCAATTGG
ACTACTAGGATTTGTAGTATGGGCCCACCATATATTCACAGTAGGCATAGACGTAGATACCCGAGCCTACTTCACATCCG
CCACAATAATTATTGCAGTTCCAACCGGAATTAAAATTTTTAGGTGACTCGCCACATACCATGGATCACAAATTACTTTA
ACCCCTTCTTCTCTTTGAGCTATTGGATTCATTTTCCTTTTTACTATAGGAGGATTGACCGGTGTAATTCTAGCTAACTC
TTCAATTGATATTATTCTTCATGATACCTACTATGTAGTCGCCCATTTCCACTATGTATTATCTATAGGAGCAGTATTTG
CTATTCTAGCAGGTATCATCCAATGATTCCCTCTTTTTACAGGACTAACTTTAAATAATAGATACTTAAAGATCCAATTT
TTATCTATATTCATTGGAGTTAACTTAACTTTCTTCCCACAACATTTCTTAGGGCTAAGAGGAATACCTCGCCGCTATTC
TGACTACCCTGATGCCTATTATCTATGAAACATAGTCTCTTCAATTGGAAGAGTAATCTCTATAGTTAGAATTA
>FP-06-04 [organism=Dendroctonus rufipennis]
CCACGATTAAATAATATAAGATTTTGGCTCCTCCCCCCCTCTTTAACATTTTTATTACTAAGAAGAATCATTGATAAAGG
GGCAGGAACTGGATGAACAGTGTATCCCCCTTTAGCATCTAATATCTCCCATGAGGGGTCTTCTGTAGATTTCGCAATTT
TTAGGCTCCACATAGCGGGGATTTCCTCTATTCTTGGAGCTATTAACTTTATTTCTACAATTATAAACATAAACCCTTCA
GGAATAAAATTAGATCGACTAACCCTATTCACCTGAGCAGTAAAAATTACAGCTATTTTATTACTATTATCATTACCGGT
ATTAGCAGGAGCTATTACTATGCTATTAACAGATCGAAATATTAATACTACATTCTTTGATCCTTCTGGAGGAGGAGACC
CTATTTTATACCAGCACCTCTTTTGATTTTTTGGCCACCCTGAAGTATATATTTTAATTTTACCAGGCTTTGGAATAATT
TCGCATATTATTAGGCAAGAAAGAGGAAAAAAAGAAGCCTTTGGATTATTAGGAATAATTTATGCTATAATAGCAATTGG
ACTACTAGGATTTGTAGTATGGGCCCACCATATATTCACGGTAGGTATAGACGTAGATACCCGAGCCTACTTCACATCCG
CCACAATAATTATTGCAGTTCCAACCGGAATTAAAATTTTTAGGTGGCTCGCCACATACCATGGATCACAAATTACTTTA
ACCCCTTCTTCTCTTTGAGCTATTGGATTCATTTTCCTTTTTACTATAGGGGGATTGACCGGTGTAATTCTAGCTAACTC
TTCAATTGATATTATTCTTCATGATACCTACTATGTAGTCGCCCATTTCCACTATGTATTATCTATAGGAGCAGTATTTG
CTATTCTAGCAGGTATCATCCAATGATTCCCTCTTTTTACAGGGCTAACTTTAAATAATAGATATTTAAAGATCCAATTT
TTATCTATATTCATTGGAGTTAACTTAACTTTCTTCCCACAACATTTCTTAGGGCTAAGAGGAATACCTCGCCGCTATTC
TGACTACCCTGATGCCTATTATTTATGAAACATAGTCTCTTCAATTGGAAGAGTAATCTCTATAGTTAGAATTA
>FP-07-01 [organism=Dendroctonus rufipennis]
CCACGATTAAATAATATAAGATTTTGGCTCCTCCCCCCCTCTTTAACATTTTTATTACTAAGAAGAATCATTGATAAAGG
GGCAGGAACTGGATGAACAGTGTATCCCCCTTTAGCATCTAATATCTCCCATGAGGGGTCTTCTGTAGATTTCGCAATTT
TTAGGCTCCACATAGCGGGGATTTCCTCTATTCTTGGAGCTATTAACTTTATTTCTACAATTATAAACATAAACCCTTCA
GGAATAAAATTAGATCGACTAACCCTATTCACCTGAGCAGTAAAAATTACAGCTATTTTATTACTATTATCATTACCGGT
ATTAGCAGGAGCTATTACTATGCTATTAACAGATCGAAATATTAATACTACATTCTTTGATCCTTCTGGAGGAGGAGACC
CTATTTTATACCAGCACCTCTTTTGATTTTTTGGCCACCCTGAAGTATATATTTTAATTTTACCAGGCTTTGGAATAATT
TCGCATATTATTAGGCAAGAAAGAGGAAAAAAAGAAGCCTTTGGATTATTAGGAATAATTTATGCTATAATAGCAATTGG
ATTACTAGGATTTGTAGTATGGGCCCACCATATATTCACGGTAGGTATAGACGTAGATACCCGAGCCTACTTCACATCCG
CCACAATAATTATTGCAGTTCCAACCGGAATTAAAATTTTTAGGTGGCTCGCCACATACCATGGATCACAAATTACTTTA
ACCCCTTCTTCTCTTTGAGCTATTGGATTCATTTTCCTTTTTACTATAGGGGGATTGACCGGTGTAATTCTAGCTAACTC
TTCAATTGATATTATTCTTCATGATACCTACTATGTAGTCGCCCATTTCCACTATGTATTATCTATAGGAGCAGTATTTG
CTATTCTAGCAGGTATCATCCAATGATTCCCTCTTTTTACAGGGCTAACTTTAAATAATAGGTATTTAAAGATCCAATTT
TTATCTATATTCATTGGAGTTAACTTAACTTTCTTCCCACAACATTTCTTAGGGCTAAGAGGAATACCTCGCCGCTATTC
TGACTACCCTGATGCCTATTATTTATGAAACATAGTCTCTTCAATTGGAAGAGTAATCTCTATAGTTAGAATTA
>FP-07-03 [organism=Dendroctonus rufipennis]
CCACGATTAAATAATATAAGATTTTGGCTCCTCCCCCCCTCTTTAACATTTTTATTACTAAGAAGAATCATTGATAAAGG
GGCAGGAACTGGATGAACAGTGTATCCCCCTTTAGCATCTAATATCTCCCATGAGGGGTCTTCTGTAGATTTCGCAATTT
TTAGGCTCCACATAGCGGGGATTTCCTCTATTCTTGGAGCTATTAACTTTATTTCTACAATTATAAACATAAACCCTTCA
GGAATAAAATTAGATCGACTAACCCTATTCACCTGAGCAGTAAAAATTACAGCTATTTTATTACTATTATCATTACCGGT
ATTAGCAGGAGCTATTACTATGCTATTAACAGATCGAAATATTAATACTACATTCTTTGATCCTTCTGGAGGAGGAGACC
CTATTTTATACCAGCACCTCTTTTGATTTTTTGGCCACCCTGAAGTATATATTTTAATTTTACCAGGCTTTGGAATAATT
TCGCATATTATTAGGCAAGAAAGAGGAAAAAAAGAAGCCTTTGGATTATTAGGAATAATTTATGCTATAATAGCAATTGG
ATTACTAGGATTTGTAGTATGGGCCCACCATATATTCACGGTAGGTATAGACGTAGATACCCGAGCCTACTTCACATCCG
CCACAATAATTATTGCAGTTCCAACCGGAATTAAAATTTTTAGGTGGCTCGCCACATACCATGGATCACAAATTACTTTA
ACCCCTTCTTCTCTTTGAGCTATTGGATTCATTTTCCTTTTTACTATAGGGGGATTGACCGGTGTAATTCTAGCTAACTC
TTCAATTGATATTATTCTTCATGATACCTACTATGTAGTCGCCCATTTCCACTATGTATTATCTATAGGAGCAGTATTTG
CTATTCTAGCAGGTATCATCCAATGATTCCCTCTTTTTACAGGGCTAACTTTAAATAATAGGTATTTAAAGATCCAATTT
TTATCTATATTCATTGGAGTTAACTTAACTTTCTTCCCACAACATTTCTTAGGGCTAAGAGGAATACCTCGCCGCTATTC
TGACTACCCTGATGCCTATTATTTATGAAACATAGTCTCTTCAATTGGAAGAGTAATCTCTATAGTTAGAATTA
>FP-10-01 [organism=Dendroctonus rufipennis]
CCACGATTAAATAATATAAGATTTTGACTCCTCCCCCCCTCTTTAACATTTTTATTACTAAGAAGAATCATTGATAAAGG
AGCAGGAACTGGATGAACAGTGTACCCCCCTTTAGCATCTAATATCTCCCATGAAGGGTCTTCTGTAGATTTCGCAATTT
TTAGGCTACACATAGCGGGGATTTCCTCTATTCTTGGGGCTATTAACTTTATTTCTACAATTATAAACATAAACCCTTCA
GGAATAAAATTAGATCGACTAACTCTATTCACCTGAGCAGTAAAAATTACAGCTGTTTTATTACTATTATCATTACCGGT
ATTAGCAGGAGCTATTACTATGCTATTAACAGATCGAAATATTAATACTACATTCTTTGATCCTTCTGGAGGAGGAGACC
CTATTTTATACCAGCACCTCTTTTGATTTTTTGGCCACCCTGAAGTATATATTTTAATTTTACCAGGCTTTGGAATAATC
TCGCATATTATTAGGCAAGAAAGAGGAAAAAAAGAAGCCTTTGGATTATTAGGAATAATTTATGCTATAATAGCAATTGG
ACTACTAGGATTTGTAGTATGGGCCCACCATATATTCACAGTAGGCATAGACGTAGATACCCGAGCCTACTTCACATCCG
CCACAATAATTATTGCAGTTCCAACCGGAATTAAAATTTTTAGGTGACTCGCCACATACCATGGATCACAAATTACTTTA
ACCCCTTCTTCTCTTTGAGCTATTGGATTCATTTTCCTTTTTACTATAGGAGGATTGACCGGTGTAATTCTAGCTAACTC
TTCAATTGATATTATTCTTCATGATACCTACTATGTAGTCGCCCATTTCCACTATGTATTATCTATAGGAGCAGTATTTG
CTATTCTAGCAGGTATCATCCAATGATTCCCTCTTTTTACAGGACTAACTTTAAATAATAGATACTTAAAGATCCAATTT
TTATCTATATTCATTGGAGTTAACTTAACTTTCTTCCCACAACATTTCTTAGGGTTAAGAGGAATACCTCGCCGCTATTC
TGACTACCCTGATGCCTATTATCTATGAAACATAGTCTCTTCAATTGGAAGAGTAATCTCTATAGTTAGAATTA
>FP-10-02 [organism=Dendroctonus rufipennis]
CCACGATTAAATAATATAAGATTTTGACTCCTCCCCCCCTCTTTAACATTTTTATTATTAAGGAGAATCATTGATAAAGG
GGCAGGAACTGGGTGAACAGTGTATCCCCCTTTAGCATCTAACATCTCCCATGAGGGATCTTCTGTAGATTTCGCAATTT
TTAGGCTCCACATAGCGGGGATTTCCTCTATTCTTGGGGCTATTAACTTTATTTCTACAATTATAAACATAAACCCTTCA
GGCATAAAATTAGATCGACTAACCCTATTCACCTGAGCAGTAAAAATTACAGCTATTTTATTACTATTATCATTGCCGGT
ATTAGCAGGAGCTATTACTATGCTATTAACAGATCGAAATATTAATACCACATTCTTTGACCCTTCTGGAGGGGGGGACC
CTATTTTATACCAACACCTCTTTTGATTTTTTGGCCACCCTGAAGTATATATTTTAATTTTACCAGGCTTTGGGATAATC
TCGCATATTATTAGACAAGAAAGAGGAAAAAAAGAAGCTTTTGGATTATTGGGAATAATTTATGCTATAATAGCAATTGG
ATTACTAGGATTTGTAGTATGGGCCCACCATATATTCACAGTAGGTATAGACGTAGATACCCGAGCCTACTTCACATCCG
CCACAATAATTATTGCAGTCCCAACCGGAATTAAAATTTTTAGGTGGCTCGCCACATATCATGGCTCACAAATTACTTTA
ACCCCTTCTTCTCTTTGAGCTATTGGATTCATTTTCCTTTTTACTATAGGAGGATTGACCGGTGTAATTCTAGCTAACTC
TTCAATTGATATTATTCTTCATGATACCTATTATGTAGTCGCCCATTTCCATTATGTACTATCTATGGGAGCAGTATTTG
CTATTCTAGCAGGTATCATCCAATGATTCCCTCTTTTTACAGGACTCACTTTAAATAATAGATACTTAAAGATCCAATTT
TTATCTATATTCATTGGAGTTAACTTAACTTTCTTCCCACAACATTTCTTAGGGCTAAGAGGAATGCCTCGCCGCTATTC
TGACTACCCTGATGCCTATTATCTATGAAACATAATCTCTTCAATTGGAAGAGTAATCTCTATAGTTAGAATTA
>FP-10-03 [organism=Dendroctonus rufipennis]
CCACGATTAAATAATATAAGATTTTGACTCCTCCCCCCCTCTTTAACATTTTTATTATTAAGGAGAATCATTGATAAAGG
GGCAGGAACTGGGTGAACAGTGTATCCCCCTTTAGCATCTAACATCTCCCATGAGGGATCTTCTGTAGATTTCGCAATTT
TTAGGCTCCACATAGCGGGGATTTCCTCTATTCTTGGGGCTATTAACTTTATTTCTACAATTATAAACATAAACCCTTCA
GGCATAAAATTAGATCGACTAACCCTATTCACCTGAGCAGTAAAAATTACAGCTATTTTATTACTATTATCATTGCCGGT
ATTAGCAGGAGCTATTACTATGCTATTAACAGATCGAAATATTAATACCACATTCTTTGACCCTTCTGGAGGGGGGGACC
CTATTTTATACCAACACCTCTTTTGATTTTTTGGCCACCCTGAAGTATATATTTTAATTTTACCAGGCTTTGGGATAATC
TCGCATATTATTAGACAAGAAAGAGGAAAAAAAGAAGCTTTTGGATTATTGGGAATAATTTATGCTATAATAGCAATTGG
ATTACTAGGATTTGTAGTATGGGCCCACCATATATTCACAGTAGGTATAGACGTAGATACCCGAGCCTACTTCACATCCG
CCACAATAATTATTGCAGTCCCAACCGGAATTAAAATTTTTAGGTGGCTCGCCACATATCATGGCTCACAAATTACTTTA
ACCCCTTCTTCTCTTTGAGCTATTGGATTCATTTTCCTTTTTACTATAGGAGGATTGACCGGTGTAATTCTAGCTAACTC
TTCAATTGATATTATTCTTCATGATACCTATTATGTAGTCGCCCATTTCCATTATGTACTATCTATGGGAGCAGTATTTG
CTATTCTAGCAGGTATCATCCAATGATTCCCTCTTTTTACAGGACTCACTTTAAATAATAGATACTTAAAGATCCAATTT
TTATCTATATTCATTGGAGTTAACTTAACTTTCTTCCCACAACATTTCTTAGGGCTAAGAGGAATGCCTCGCCGCTATTC
TGACTACCCTGATGCCTATTATCTATGAAACATAATCTCTTCAATTGGAAGAGTAATCTCTATAGTTAGAATTA
>FP-10-04 [organism=Dendroctonus rufipennis]
CCACGATTAAATAATATAAGATTTTGACTCCTCCCCCCCTCTTTAACATTTTTATTATTAAGGAGAATCATTGATAAAGG
GGCAGGAACTGGGTGAACAGTGTATCCCCCTTTAGCATCTAACATCTCCCATGAGGGATCTTCTGTAGATTTCGCAATTT
TTAGGCTCCACATAGCGGGGATTTCCTCTATTCTTGGGGCTATTAACTTTATTTCTACAATTATAAACATAAACCCTTCA
GGCATAAAATTAGATCGACTAACCCTATTCACCTGAGCAGTAAAAATTACAGCTATTTTATTACTATTATCATTGCCGGT
ATTAGCAGGAGCTATTACTATGCTATTAACAGATCGAAATATTAATACCACATTCTTTGACCCTTCTGGAGGGGGGGACC
CTATTTTATACCAACACCTCTTTTGATTTTTTGGCCACCCTGAAGTATATATTTTAATTTTACCAGGCTTTGGGATAATC
TCGCATATTATTAGACAAGAAAGAGGAAAAAAAGAAGCTTTTGGATTATTGGGAATAATTTATGCTATAATAGCAATTGG
ATTACTAGGATTTGTAGTATGGGCCCACCATATATTCACAGTAGGTATAGACGTAGATACCCGAGCCTACTTCACATCCG
CCACAATAATTATTGCAGTCCCAACCGGAATTAAAATTTTTAGGTGGCTCGCCACATATCATGGCTCACAAATTACTTTA
ACCCCTTCTTCTCTTTGAGCTATTGGATTCATTTTCCTTTTTACTATAGGAGGATTGACCGGTGTAATTCTAGCTAACTC
TTCAATTGATATTATTCTTCATGATACCTATTATGTAGTCGCCCATTTCCATTATGTACTATCTATGGGAGCAGTATTTG
CTATTCTAGCAGGTATCATCCAATGATTCCCTCTTTTTACAGGACTCACTTTAAATAATAGATACTTAAAGATCCAATTT
TTATCTATATTCATTGGAGTTAACTTAACTTTCTTCCCACAACATTTCTTAGGGCTAAGAGGAATGCCTCGCCGCTATTC
TGACTACCCTGATGCCTATTATCTATGAAACATAATCTCTTCAATTGGAAGAGTAATCTCTATAGTTAGAATTA
>FP-10-05 [organism=Dendroctonus rufipennis]
CCACGATTAAATAATATAAGATTTTGACTCCTCCCCCCCTCTTTAACATTTTTATTATTAAGGAGAATCATTGATAAAGG
GGCAGGAACTGGGTGAACAGTGTATCCCCCTTTAGCATCTAACATCTCCCATGAGGGATCTTCTGTAGATTTCGCAATTT
TTAGGCTCCACATAGCGGGGATTTCCTCTATTCTTGGGGCTATTAACTTTATTTCTACAATTATAAACATAAACCCTTCA
GGCATAAAATTAGATCGACTAACCCTATTCACCTGAGCAGTAAAAATTACAGCTATTTTATTACTATTATCATTGCCGGT
ATTAGCAGGAGCTATTACTATGCTATTAACAGATCGAAATATTAATACCACATTCTTTGACCCTTCTGGAGGGGGGGACC
CTATTTTATACCAACACCTCTTTTGATTTTTTGGCCACCCTGAAGTATATATTTTAATTTTACCAGGCTTTGGGATAATC
TCGCATATTATTAGACAAGAAAGAGGAAAAAAAGAAGCTTTTGGATTATTGGGAATAATTTATGCTATAATAGCAATTGG
ATTACTAGGATTTGTAGTATGGGCCCACCATATATTCACAGTAGGTATAGACGTAGATACCCGAGCCTACTTCACATCCG
CCACAATAATTATTGCAGTCCCAACCGGAATTAAAATTTTTAGGTGGCTCGCCACATATCATGGCTCACAAATTACTTTA
ACCCCTTCTTCTCTTTGAGCTATTGGATTCATTTTCCTTTTTACTATAGGAGGATTGACCGGTGTAATTCTAGCTAACTC
TTCAATTGATATTATTCTTCATGATACCTATTATGTAGTCGCCCATTTCCATTATGTACTATCTATGGGAGCAGTATTTG
CTATTCTAGCAGGTATCATCCAATGATTCCCTCTTTTTACAGGACTCACTTTAAATAATAGATACTTAAAGATCCAATTT
TTATCTATATTCATTGGAGTTAACTTAACTTTCTTCCCACAACATTTCTTAGGGCTAAGAGGAATGCCTCGCCGCTATTC
TGACTACCCTGATGCCTATTATCTATGAAACATAATCTCTTCAATTGGAAGAGTAATCTCTATAGTTAGAATTA
>PR-01-01 [organism=Dendroctonus rufipennis]
CCACGATTAAATAATATAAGATTTTGGCTTCTCCCCCCCTCTTTAACATTTTTATTACTAAGAAGAATCATTGATAAAGG
AGCAGGGACTGGATGAACAGTATACCCCCCTTTAGCATCTAATATCTCCCATGAGGGGTCTTCAGTAGATTTCGCAATTT
TTAGACTCCACATAGCAGGGATCTCCTCTATTCTTGGGGCTATTAACTTTATTTCTACAATTATAAACATAAACCCTTCG
GGCATAAAATTAGACCGACTAACTCTATTCACCTGAGCAGTAAAAATTACAGCTGTTTTATTACTATTATCATTGCCGGT
ATTAGCAGGAGCTATTACTATGCTATTAACAGATCGAAATATTAATACTACATTCTTTGACCCTTCTGGAGGGGGAGACC
CTATTTTATACCAGCATCTCTTTTGATTTTTTGGCCACCCCGAGGTATACATTTTAATTTTACCAGGCTTTGGGATAATT
TCGCATATTATTAGGCAAGAAAGAGGAAAAAAAGAAGCCTTTGGATTATTAGGAATAATTTATGCTATAATAGCGATTGG
ATTACTAGGATTTGTAGTATGGGCCCACCATATATTCACGGTAGGTATAGATGTGGATACCCGAGCCTACTTTACATCCG
CCACAATAATTATTGCAGTTCCAACCGGAATTAAAATTTTTAGGTGACTTGCCACATACCATGGATCACAAATTACTTTA
ACCCCTTCTTCTCTTTGAGCTATTGGATTCATTTTCCTTTTTACTATAGGAGGATTGACCGGTGTAATTCTAGCTAACTC
TTCAATTGATATTATTCTTCATGATACCTACTATGTAGTCGCCCATTTCCATTATGTACTATCTATGGGGGCAGTATTTG
CTATTCTAGCAGGCATCATCCAATGATTCCCTCTTTTTACAGGACTAACTTTAAATAATAGATACTTAAAGATCCAATTT
TTATCTATATTCATTGGAGTTAACTTAACTTTCTTCCCACAACATTTCTTAGGGCTAAGAGGAATACCTCGCCGCTATTC
TGACTACCCTGATGCATATTATCTATGAAACATKGTATCTTCAATTGGAAGAGTAATCTCTATAGTTAGAATTA
>PR-01-02 [organism=Dendroctonus rufipennis]
CCACGATTAAATAATATAAGATTTTGGCTTCTCCCCCCCTCTTTAACATTTTTATTACTAAGAAGAATCATTGATAAAGG
AGCAGGGACTGGATGAACAGTGTATCCCCCTTTAGCATCTAATATCTCCCATGAGGGATCTTCAGTAGATTTCGCAATTT
TTAGACTCCACATAGCAGGGATCTCCTCTATTCTTGGGGCTATTAACTTTATTTCTACAATTATAAACATAAACCCTTCG
GGCATAAAATTAGACCGACTAACTCTATTCACCTGAGCAGTAAAAATTACAGCTGTTTTATTACTATTATCATTGCCGGT
ATTAGCAGGAGCTATTACTATGCTATTAACAGATCGAAATATTAATACTACATTCTTTGACCCTTCTGGAGGGGGAGACC
CTATTTTATACCAGCATCTCTTTTGATTTTTTGGCCACCCCGAGGTATACATTTTAATTTTACCAGGCTTTGGGATAATT
TCGCATATTATTAGGCAAGAAAGAGGAAAAAAAGAAGCCTTTGGATTATTAGGAATAATTTATGCTATAATAGCGATTGG
ATTACTAGGATTTGTAGTATGGGCCCACCATATATTCACGGTAGGTATAGATGTGGATACCCGAGCCTACTTTACATCCG
CCACAATAATTATTGCAGTTCCAACCGGAATTAAAATTTTTAGGTGACTTGCCACATACCATGGATCACAAATTACTTTA
ACCCCTTCTTCTCTTTGAGCTATTGGATTCATTTTCCTTTTTACTATAGGAGGATTGACCGGTGTAATTCTAGCTAACTC
TTCAATTGATATTATTCTTCATGATACCTACTATGTAGTCGCCCATTTCCATTATGTACTATCTATGGGGGCAGTATTCG
CTATTCTAGCAGGCATCATCCAATGATTCCCTCTTTTTACAGGACTAACTTTAAATAATAGATACTTAAAGATCCAATTT
TTATCTATATTCATTGGAGTTAACTTAACTTTCTTCCCACAACATTTCTTAGGGCTAAGAGGAATACCTCGCCGCTATTC
TGACTACCCTGATGCATATTATCTATGAAACATGGTATCTTCAATTGGAAGAGTAATCTCTATAGTTAGAATTA
>PR-01-03 [organism=Dendroctonus rufipennis]
CCACGATTAAATAATATAAGATTTTGGCTTCTCCCCCCCTCTTTAACATTTTTATTACTAAGAAGAATCATTGATAAAGG
AGCAGGGACTGGATGAACAGTGTACCCCCCTTTAGCATCTAATATCTCCCATGAAGGATCTTCAGTAGATTTCGMAATTT
TTAGACTCCACATAGCAGGGATCTCCTCTATTCTTGGGGCTATTAACTTTATTTCTACAATTATAAACATAAACCCTTCG
GGCATAAAATTAGACCGACTAACTCTATTCACCTGAGCAGTAAAAATTACAGCTGTTTTATTACTATTATCATTGCCGGT
ATTAGCAGGAGCTATTACTATGCTATTAACAGATCGAAATATTAATACTACATTTTTTGACCCTTCTGGAGGGGGAGACC
CTATTTTATACCAGCATCTCTTTTGATTTTTTGGCCACCCCGAGGTATACATTTTAATTTTACCAGGCTTTGGGATAATT
TCGCATATTATTAGGCAAGAAAGAGGAAAAAAAGAAGCCTTTGGATTATTAGGAATAATTTATGCTATAATAGCGATTGG
ATTACTAGGATTTGTAGTATGGGCCCACCATATATTCACGGTAGGTATAGATGTGGATACCCGAGCCTACTTTACATCCG
CCACAATAATTATTGCAGTTCCAACCGGAATTAAAATTTTTAGGTGACTTGCCACATACCATGGATCACAAATTACTTTA
ACCCCTTCTTCTCTTTGAGCTATTGGATTCATTTTCCTTTTTACTATAGGAGGATTGACCGGTGTAATTCTAGCTAACTC
TTCAATTGATATTATTCTTCATGACACCTACTATGTAGTCGCCCATTTCCATTATGTACTATCTATGGGGGCAGTATTTG
CTATTCTAGCAGGCATCATCCAATGATTCCCTCTTTTTACAGGACTAACTTTAAATAATAGATACTTAAAGATCCAATTT
TTATCTATATTCATTGGAGTTAACTTGACTTTCTTCCCACAACATTTCTTAGGGCTAAGAGGAATACCTCGCCGCTATTC
TGACTACCCTGATGCATATTATCTATGAAACATKGKATSWTCAATWGGAAGAGTAATCTCTATAGTTAGAATTA
>PR-01-04 [organism=Dendroctonus rufipennis]
CCACGATTAAATAATATAAGATTTTGGCTTCTCCCCCCCTCTTTAACATTTTTATTACTAAGAAGAATCATTGATAAAGG
AGCAGGGACTGGATGAACAGTGTATCCCCCTTTAGCATCTAATATCTCCCATGAGGGATCTTCAGTAGATTTCGCAATTT
TTAGACTCCACATAGCAGGGATCTCCTCTATTCTTGGGGCTATTAACTTTATTTCTACAATTATAAACATAAACCCTTCG
GGCATAAAATTAGACCGACTAACTCTATTCACCTGAGCAGTAAAAATTACAGCTGTTTTATTACTATTATCATTGCCGGT
ATTAGCAGGAGCTATTACTATGCTATTAACAGATCGAAATATTAATACTACATTCTTTGACCCTTCTGGAGGGGGAGACC
CTATTTTATACCAGCATCTCTTTTGATTTTTTGGCCACCCCGAGGTATACATTTTAATTTTACCAGGCTTTGGGATAATT
TCGCATATTATTAGGCAAGAAAGAGGAAAAAAAGAAGCCTTTGGATTATTAGGAATAATTTATGCTATAATAGCGATTGG
ATTACTAGGATTTGTAGTATGGGCCCACCATATATTCACGGTAGGTATAGATGTGGATACCCGAGCCTACTTTACATCCG
CCACAATAATTATTGCAGTTCCAACCGGAATTAAAATTTTTAGGTGACTTGCCACATACCATGGATCACAAATTACTTTA
ACCCCTTCTTCTCTTTGAGCTATTGGATTCATTTTCCTTTTTACTATAGGAGGATTGACCGGTGTAATTCTAGCTAACTC
TTCAATTGATATTATTCTTCATGATACCTACTATGTAGTCGCCCATTTCCATTATGTACTATCTATGGGGGCAGTATTCG
CTATTCTAGCAGGCATCATCCAATGATTCCCTCTTTTTACAGGACTAACTTTAAATAATAGATACTTAAAGATCCAATTT
TTATCTATATTCATTGGAGTTAACTTAACTTTCTTCCCACAACATTTCTTAGGGCTAAGAGGAATACCTCGCCGCTATTC
TGACTACCCTGATGCATATTATCTATGAAACATGGTATCTTCAATTGGAAGAGTAATCTCTATAGTTAGAATTA
>PR-01-05 [organism=Dendroctonus rufipennis]
CCACGATTAAATAATATAAGATTTTGGCTTCTCCCCCCCTCTTTAACATTTTTATTACTAAGAAGAATCATTGATAAAGG
AGCAGGGACTGGATGAACAGTGTACCCCCCTTTAGCATCTAATATCTCCCATGAAGGATCTTCAGTAGATTTCGMAATTT
TTAGACTCCACATAGCAGGGATCTCCTCTATTCTTGGGGCTATTAACTTTATTTCTACAATTATAAACATAAACCCTTCG
GGCATAAAATTAGACCGACTAACTCTATTCACCTGAGCAGTAAAAATTACAGCTGTTTTATTACTATTATCATTGCCGGT
ATTAGCAGGAGCTATTACTATGCTATTAACAGATCGAAATATTAATACTACATTCTTTGACCCTTCTGGAGGGGGAGACC
CTATTTTATACCAGCATCTCTTTTGATTTTTTGGCCACCCCGAGGTATACATTTTAATTTTACCAGGCTTTGGGATAATT
TCGCATATTATTAGGCAAGAAAGAGGAAAAAAAGAAGCCTTTGGATTATTAGGAATAATTTATGCTATAATAGCGATTGG
ATTACTAGGATTTGTAGTATGGGCCCACCATATATTCACGGTAGGTATAGATGTGGATACCCGCGCCTACTTTACATCCG
CCACAATAATTATTGCAGTTCCAACCGGAATTAAAATTTTTAGGTGACTTGCCACATACCATGGATCACAAATTACTTTA
ACCCCTTCTTCTCTTTGAGCTATTGGATTCATTTTCCTTTTTACTATAGGAGGATTGACCGGTGTAATTCTAGCTAACTC
TTCAATTGATATTATTCTTCATGACACCTACTATGTAGTCGCCCATTTCCATTATGTACTATCTATGGGGGCAGTATTTG
CTATTCTAGCAGGCATCATCCAATGATTCCCTCTTTTTACAGGACTAACTTTAAATAATAGATACTTAAAGATCCAATTT
TTATCTATATTCATTGGAGTTAACTTGACTTTCTTCCCACAACATTTCTTAGGGCTAAGAGGAATACCTCGCCGCTATTC
TGACTACCCTGATGCATATTATCTATGAAACATGGTATCTTCAATTGGAAGAGTAATCTCTATAGTTAGAATTA
>PR-01-06 [organism=Dendroctonus rufipennis]
CCACGATTAAATAATATAAGATTTTGACTCCTCCCCCCCTCTTTAACATTTTTATTATTAAGGAGAATCATTGATAAAGG
GGCAGGAACTGGGTGAACAGTGTATCCCCCTTTAGCATCTAACATCTCCCATGAGGGATCTTCTGTAGATTTCGCAATTT
TTAGGCTCCACATAGCGGGGATTTCCTCTATTCTTGGGGCTATTAACTTTATTTCTACAATTATAAACATAAACCCTTCA
GGCATAAAATTAGATCGACTAACCCTATTCACCTGAGCAGTAAAAATTACAGCTATTTTATTACTATTATCATTGCCGGT
ATTAGCAGGAGCTATTACTATGCTATTAACAGATCGAAATATTAATACCACATTCTTTGACCCTTCTGGAGGGGGGGACC
CTATTTTATACCAACACCTCTTTTGATTTTTTGGCCACCCTGAGGTATATATTTTAATTTTACCAGGCTTTGGAATAATC
TCGCATATTATTAGACAAGAAAGAGGAAAAAAAGAAGCTTTTGGATTATTGGGGATAATTTATGCTATAATAGCAATTGG
ATTACTAGGATTTGTAGTATGGGCCCACCATATATTCACAGTAGGCATAGACGTAGATACCCGAGCCTACTTCACATCCG
CCACAATAATTATTGCAGTCCCAACCGGAATTAAAATTTTTAGGTGGCTCGCCACATATCATGGTTCACAAATTACTTTA
ACCCCTTCTTCTCTTTGAGCTATTGGATTCATTTTCCTTTTTACTATAGGAGGATTGACCGGTGTAATTCTAGCTAACTC
TTCAATTGATATTATTCTTCATGATACCTATTATGTAGTCGCCCATTTCCATTATGTGCTATCTATGGGAGCAGTATTTG
CTATTCTAGCAGGTATCATCCAATGATTCCCTCTTTTTACAGGACTCACTTTAAATAATAGATACTTAAAGATCCAATTT
TTATCTATATTCATTGGAGTTAACTTAACTTTCTTCCCACAACATTTCTTAGGGTTAAGAGGAATGCCTCGCCGCTATTC
TGACTACCCTGATGCCTATTATCTATGAAACATAGTCTCTTCAATTGGAAGAGTAATCTCTATAGTTAGAATTA
>PR-01-07 [organism=Dendroctonus rufipennis]
CCACGATTAAATAATATAAGATTTTGGCTTCTCCCCCCCTCTTTAACATTTTTATTACTAAGAAGAATCATTGATAAAGG
AGCAGGGACTGGATGAACAGTGTACCCCCCTTTAGCATCTAATATCTCCCATGAGGGATCTTCAGTAGATTTCGCAATTT
TTAGACTCCACATAGCAGGGATCTCCTCTATTCTTGGGGCTATTAACTTTATTTCTACAATTATAAACATAAACCCTTCG
GGCATAAAATTAGACCGACTAACTCTATTCACCTGAGCAGTAAAAATTACAGCTGTTTTATTACTATTATCATTGCCGGT
ATTAGCAGGAGCTATTACTATGCTATTAACAGATCGAAATATTAATACTACATTCTTTGACCCTTCTGGAGGGGGAGACC
CTATTTTATACCAGCATCTCTTTTGATTTTTTGGCCACCCCGAGGTATATATTTTAATTTTACCAGGCTTTGGGATAATT
TCGCATATTATTAGGCAAGAAAGAGGAAAAAAAGAAGCCTTTGGATTATTAGGAATAATTTATGCTATAATAGCGATTGG
ATTACTAGGATTTGTAGTATGGGCCCACCATATATTCACGGTAGGTATAGATGTGGATACCCGAGCCTACTTTACATCCG
CCACAATAATTATTGCAGTTCCAACCGGAATTAAAATTTTTAGGTGACTTGCCACATACCATGGATCACAAATTACTTTA
ACCCCTTCTTCTCTTTGAGCTATTGGATTCATTTTCCTCTTTACTATAGGAGGATTGACCGGTGTAATTCTAGCTAACTC
TTCAATTGATATTATTCTTCATGATACCTACTATGTAGTCGCCCATTTCCATTATGTACTATCTATGGGGGCAGTATTTG
CTATTCTAGCAGGCATCATCCAATGATTCCCTCTTTTTACAGGACTAACTTTAAATAATAGATACTTAAAGATCCAATTT
TTATCTATATTCATTGGAGTTAACTTAACTTTCTTCCCACAACATTTCTTAGGGCTAAGAGGAATACCTCGCCGCTATTC
TGACTACCCTGATGCATACTATCTATGAAACATGGTATCTTCAATTGGAAGAGTAATCTCTATAGTTAGAATTA
>PR-01-08 [organism=Dendroctonus rufipennis]
CCACGATTAAATAATATAAGATTTTGGCTTCTCCCCCCCTCTTTAACATTTTTATTACTAAGAAGAATCATTGATAAAGG
AGCAGGGACTGGATGAACAGTGTATCCCCCTTTAGCATCTAATATCTCCCATGAGGGATCTTCAGTAGATTTCGCAATTT
TTAGACTCCACATAGCAGGGATCTCCTCTATTCTTGGGGCTATTAACTTTATTTCTACAATTATAAACATAAACCCTTCG
GGCATAAAATTAGACCGACTAACTCTATTCACCTGAGCAGTAAAAATTACAGCTGTTTTATTACTATTATCATTGCCGGT
ATTAGCAGGAGCTATTACTATGCTATTAACAGATCGAAATATTAATACTACATTCTTTGACCCTTCTGGAGGGGGAGACC
CTATTTTATACCAGCATCTCTTTTGATTTTTTGGCCACCCCGAGGTATACATTTTAATTTTACCAGGCTTTGGGATAATT
TCGCATATTATTAGGCAAGAAAGAGGAAAAAAAGAAGCCTTTGGATTATTAGGAATAATTTATGCTATAATAGCGATTGG
ATTACTAGGATTTGTAGTATGGGCCCACCATATATTCACGGTAGGTATAGATGTGGATACCCGAGCCTACTTTACATCCG
CCACAATAATTATTGCAGTTCCAACCGGAATTAAAATTTTTAGGTGACTTGCCACATACCATGGATCACAAATTACTTTA
ACCCCTTCTTCTCTTTGAGCTATTGGATTCATTTTCCTTTTTACTATAGGAGGATTGACCGGTGTAATTCTAGCTAACTC
TTCAATTGATATTATTCTTCATGATACCTACTATGTAGTCGCCCATTTCCATTATGTACTATCTATGGGGGCAGTATTCG
CTATTCTAGCAGGCATCATCCAATGATTCCCTCTTTTTACAGGACTAACTTTAAATAATAGATACTTAAAGATCCAATTT
TTATCTATATTCATTGGAGTTAACTTAACTTTCTTCCCACAACATTTCTTAGGGCTAAGAGGAATACCTCGCCGCTATTC
TGACTACCCTGATGCATATTATCTATGAAACATGGTATCTTCAATTGGAAGAGTAATCTCTATAGTTAGAATTA
>PR-01-09 [organism=Dendroctonus rufipennis]
CCACGATTAAATAATATAAGATTTTGGCTTCTCCCCCCCTCTTTAACATTTTTATTACTAAGAAGAATCATTGATAAAGG
AGCAGGGACTGGATGAACAGTATACCCCCCTTTAGCATCTAATATCTCCCATGAGGGGTCTTCAGTAGATTTCGCAATTT
TTAGACTCCACATAGCAGGGATCTCCTCTATTCTTGGGGCTATTAACTTTATTTCTACAATTATAAACATAAACCCTTCG
GGCATAAAATTAGACCGACTAACTCTATTCACCTGAGCAGTAAAAATTACAGCTGTTTTATTACTATTATCATTGCCGGT
ATTAGCAGGAGCTATTACTATGCTATTAACAGATCGAAATATTAATACTACATTCTTTGACCCTTCTGGAGGGGGAGACC
CTATTTTATACCAGCATCTCTTTTGATTTTTTGGCCACCCCGAGGTATACATTTTAATTTTACCAGGCTTTGGGATAATT
TCGCATATTATTAGGCAAGAAAGAGGAAAAAAAGAAGCCTTTGGATTATTAGGAATAATTTATGCTATAATAGCGATTGG
ATTACTAGGATTTGTAGTATGGGCCCACCATATATTCACGGTAGGTATAGATGTGGATACCCGAGCCTACTTTACATCCG
CCACAATAATTATTGCAGTTCCAACCGGAATTAAAATTTTTAGGTGACTTGCCACATACCATGGATCACAAATTACTTTA
ACCCCTTCTTCTCTTTGAGCTATTGGATTCATTTTCCTTTTTACTATAGGAGGATTGACCGGTGTAATTCTAGCTAACTC
TTCAATTGATATTATTCTTCATGATACCTACTATGTAGTCGCCCATTTCCATTATGTACTATCTATGGGGGCAGTATTTG
CTATTCTAGCAGGCATCATCCAATGATTCCCTCTTTTTACAGGACTAACTTTAAATAATAGATACTTAAAGATCCAATTT
TTATCTATATTCATTGGAGTTAACTTAACTTTCTTCCCACAACATTTCTTAGGGCTAAGAGGAATACCTCGTCGCTATTC
TGACTACCCTGATGCATATTATCTATGAAACATGGTATCTTCAATTGGAAGAGTAATCTCTATAGTTAGAATTA
>PR-02-01 [organism=Dendroctonus rufipennis]
CCACGATTAAATAATATAAGATTTTGGCTTCTCCCCCCTTCTTTAACATTTTTATTACTAAGAAGAATCATTGATAAAGG
AGCAGGGACTGGCTGAACAGTGTACCCCCCTTTAGCATCTAATATCTCCCATGAGGGATCTTCAGTAGATTTCGCAATTT
TTAGACTCCACATAGCAGGGATCTCCTCTATTCTTGGGGCTATTAACTTTATTTCTACAATTATAAACATAAACCCTTCG
GGCATAAAATTAGACCGACTAACTCTATTCACCTGAGCAGTAAAAATTACAGCTGTTTTATTACTATTATCATTGCCGGT
ATTAGCAGGAGCTATTACTATGCTATTAACAGATCGAAACATTAATACTACATTCTTTGACCCTTCTGGGGGGGGAGACC
CTATTTTATACCAGCATCTCTTTTGATTTTTTGGCCACCCCGAAGTATACATTTTAATTTTACCAGGCTTTGGGATAATT
TCGCATATTATTAGGCAAGAAAGAGGAAAAAAAGAAGCCTTTGGATTATTAGGAATAATTTATGCTATAATAGCGATTGG
ATTACTAGGATTTGTAGTATGGGCCCACCATATATTCACGGTAGGTATAGACGTGGATACCCGAGCCTACTTTACATCCG
CCACAATAATTATTGCAGTTCCAACCGGAATTAAAATTTTTAGGTGACTTGCCACATACCATGGATCACAAATTACTTTA
ACCCCTTCTTCTCTTTGAGCTATTGGATTCATTTTCCTTTTTACTATAGGAGGATTAACCGGTGTAATTCTAGCTAACTC
TTCAATTGATATTATTCTTCATGATACCTACTATGTAGTCGCCCATTTCCATTATGTACTATCTATGGGAGCAGTATTTG
CTATTCTAGCAGGCATCATCCAATGATTCCCTCTTTTTACAGGACTAACTTTAAATAATAGATACTTAAAGATCCAATTT
TTATMTATATTCATTGGAGTTAACTTAACTTTCTTCCCACAACATTTCTTAGGGCTAAGAGGAATACCTCGCCGCTATTC
TGACTACCCCGATGCATATTATCTATGAAACATGGTATCTTCAATTGGAAGAGTAATCTCTATAGTTAGAATTA
>PR-02-03 [organism=Dendroctonus rufipennis]
CCACGATTAAATAATATAAGATTTTGGCTTCTCCCCCCCTCTTTAACATTTTTATTACTAAGAAGAATCATTGATAAAGG
AGCAGGGACTGGATGAACAGTGTACCCCCCTTTAGCATCTAATATCTCCCATGAGGGATCTTCAGTAGATTTCGCAATTT
TTAGACTCCACATAGCAGGGATCTCCTCTATTCTTGGGGCTATTAACTTTATTTCTACAATTATAAACATAAACCCTTCG
GGTATAAAATTAGACCGACTAACTCTATTCACCTGAGCAGTAAAAATTACAGCTGTTTTATTACTATTATCATTGCCGGT
ATTAGCAGGAGCTATTACTATGCTATTAACAGATCGAAATATTAATACTACATTCTTTGACCCTTCTGGAGGGGGGGACC
CTATTTTATACCAGCATCTCTTTTGATTTTTTGGCCACCCCGAGGTATACATTTTAATTTTACCAGGCTTTGGGATAATT
TCGCATATTATTAGACAAGAAAGAGGAAAAAAAGAAGCCTTTGGATTATTAGGAATAATTTATGCTATAATAGCGATTGG
ATTACTAGGATTTGTAGTATGGGCCCACCATATATTCACGGTAGGTATAGATGTGGATACCCGAGCCTACTTTACATCCG
CCACAATAATTATTGCAGTTCCAACCGGAATTAAAATTTTTAGGTGACTTGCCACATACCATGGATCACAAATTACTTTA
ACCCCTTCTTCTCTTTGAGCTATTGGATTCATTTTCCTTTTTACTATAGGAGGATTGACCGGTGTAATTCTAGCTAACTC
TTCAATTGATATTATTCTTCATGATACCTACTATGTAGTCGCCCATTTCCATTATGTACTATCTATGGGGGCAGTATTTG
CTATTCTAGCAGGCATCATCCAATGATTCCCTCTTTTTACAGGACTAACTTTAAATAATAGATACTTAAAGATCCAATTT
TTATCTATATTCATTGGAGTTAACTTAACTTTCTTCCCACAACATTTCTTAGGGCTAAGAGGAATACCTCGCCGCTATTC
TGACTACCCTGATGCATACTATCTATGAAACATGGTATCTTCAATTGGAAGAGTAATCTCTATAGTTAGAATTA
>PR-02-04 [organism=Dendroctonus rufipennis]
CCACGATTAAATAATATAAGATTTTGACTCCTCCCCCCCTCTTTAACATTTTTATTATTAAGGAGAATCATTGATAAAGG
GGCAGGAACTGGGTGAACAGTGTATCCCCCTTTAGCATCTAACATCTCCCATGAGGGATCTTCTGTAGATTTCGCAATTT
TTAGGCTCCACATAGCGGGGATTTCCTCTATTCTTGGGGCTATTAACTTTATTTCTACAATTATAAACATAAACCCTTCA
GGCATAAAATTAGATCGACTAACCCTATTCACCTGAGCAGTAAAAATTACAGCTATTTTATTACTATTATCATTACCGGT
ATTAGCAGGAGCTATTACTATGCTATTAACAGATCGAAATATTAATACCACATTCTTTGACCCTTCTGGAGGGGGGGACC
CTATTTTATACCAACACCTCTTTTGATTTTTTGGCCACCCTGAGGTATATATTTTAATTTTACCAGGCTTTGGAATAATC
TCGCATATTATTAGACAAGAAAGAGGAAAAAAAGAAGCTTTTGGATTATTGGGGATAATTTATGCTATAATAGCAATTGG
ATTACTAGGATTTGTAGTATGGGCCCACCATATATTCACAGTAGGTATAGACGTAGATACCCGAGCCTACTTCACATCCG
CCACAATAATTATTGCAGTCCCAACCGGAATTAAAATTTTTAGGTGGCTCGCCACATATCATGGCTCACAAATTACTTTA
ACCCCTTCTTCTCTTTGAGCTATTGGATTCATTTTCCTTTTTACTATAGGAGGATTGACCGGTGTAATTCTAGCTAACTC
TTCAATTGATATTATTCTTCATGATACCTATTATGTAGTCGCCCATTTCCATTATGTACTATCTATAGGAGCAGTATTTG
CTATTCTAGCAGGTATCATCCAATGATTCCCTCTTTTTACAGGACTCACTTTAAATAATAGATACTTAAAGATCCAATTT
TTATCTATATTCATTGGAGTTAACTTAACTTTCTTCCCACAACATTTCTTAGGGTTAAGAGGAATGCCTCGCCGCTATTC
TGACTACCCTGATGCCTATTATCTATGAAACATAGTCTCTTCAATTGGAAGAGTAATCTCTATAGTTAGAATTA
>PR-02-05 [organism=Dendroctonus rufipennis]
CCACGATTAAATAATATAAGATTTTGGCTTCTCCCCCCTTCTTTAACATTTTTATTACTAAGAAGAATCATTGATAAAGG
AGCAGGGACTGGATGAACAGTGTACCCCCCTTTAGCATCTAATATCTCCCATGAGGGATCTTCAGTAGATTTCGCAATTT
TTAGACTCCACATAGCAGGGATCTCCTCTATTCTTGGGGCTATTAACTTTATTTCTACAATTATAAACATAAACCCTTCG
GGCATAAAATTAGACCGACTAACTCTATTCACCTGAGCAGTAAAAATTACAGCTGTTTTATTACTATTATCATTGCCGGT
ATTAGCAGGAGCTATTACTATGCTATTAACAGATCGAAACATTAATACTACATTCTTTGACCCTTCTGGAGGGGGAGACC
CTATTTTATACCAGCATCTCTTTTGATTTTTTGGCCACCCCGAAGTATACATTTTAATTTTACCAGGCTTTGGGATAATT
TCGCATATTATTAGGCAAGAAAGAGGGAAAAAAGAAGCCTTTGGATTATTAGGAATAATTTATGCTATAATAGCGATTGG
ATTACTAGGATTTGTAGTATGGGCCCACCATATATTCACGGTAGGTATAGACGTGGATACCCGAGCCTACTTTACATCCG
CCACAATAATTATTGCAGTTCCAACCGGAATTAAAATTTTTAGGTGACTCGCCACATACCATGGATCACAAATTACTTTA
ACCCCTTCTTCTCTTTGAGCTATTGGATTCATTTTCCTTTTTACTATAGGAGGATTAACCGGTGTAATTCTAGCTAACTC
TTCAATTGATATTATTCTTCATGATACCTACTATGTAGTCGCCCATTTCCATTATGTACTATCTATGGGAGCAGTATTTG
CTATTCTAGCAGGCATCATCCAATGATTCCCTCTTTTTACAGGACTAACTTTAAATAATAGATACTTAAAGATCCAATTT
TTATCTATATTCATTGGAGTTAACTTAACTTTCTTCCCACAACATTTCTTAGGGCTAAGAGGAATACCTCGCCGCTATTC
TGACTACCCCGATGCATATTATCTATGAAACATGGTATCTTCAATTGGAAGAGTAATCTCTATAGTTAGAATTA
>PR-02-06 [organism=Dendroctonus rufipennis]
CCACGATTAAATAATATAAGATTTTGGCTTCTCCCCCCTTCTTTAACATTTTTATTACTAAGAAGAATCATTGATAAAGG
AGCAGGGACTGGATGAACAGTGTACCCCCCTTTAGCATCTAATATCTCCCATGAGGGATCTTCAGTAGATTTCGCAATTT
TTAGACTCCACATAGCAGGGATCTCCTCTATTCTTGGGGCTATTAACTTTATTTCTACAATTATAAACATAAACCCTTCG
GGCATAAAATTAGACCGACTAACTCTATTCACCTGAGCAGTAAAAATTACAGCTGTTTTATTACTATTATCATTGCCGGT
ATTAGCAGGAGCTATTACTATGCTATTAACAGATCGAAACATTAATACTACATTCTTTGACCCTTCTGGAGGGGGAGACC
CTATTTTATACCAGCATCTCTTTTGATTTTTTGGCCACCCCGAAGTATACATTTTAATTTTACCAGGCTTTGGGATAATT
TCGCATATTATTAGGCAAGAAAGAGGGAAAAAAGAAGCCTTTGGATTATTAGGAATAATTTATGCTATAATAGCGATTGG
ATTACTAGGATTTGTAGTATGGGCCCACCATATATTCACGGTAGGTATAGACGTGGATACCCGAGCCTACTTTACATCCG
CCACAATAATTATTGCAGTTCCAACCGGAATTAAAATTTTTAGGTGACTCGCCACATACCATGGATCACAAATTACTTTA
ACCCCTTCTTCTCTTTGAGCTATTGGATTCATTTTCCTTTTTACTATAGGAGGATTAACCGGTGTAATTCTAGCTAACTC
TTCAATTGATATTATTCTTCATGATACCTACTATGTAGTCGCCCATTTCCATTATGTACTATCTATGGGAGCAGTATTTG
CTATTCTAGCAGGCATCATCCAATGATTCCCTCTTTTTACAGGACTAACTTTAAATAATAGATACTTAAAGATCCAATTT
TTATCTATATTCATTGGAGTTAACTTAACTTTCTTCCCACAACATTTCTTAGGGCTAAGAGGAATACCTCGCCGCTATTC
TGACTACCCCGATGCATATTATCTATGAAACATGGTATCTTCAATTGGAAGAGTAATCTCTATAGTTAGAATTA
>PR-02-08 [organism=Dendroctonus rufipennis]
CCACGATTAAATAATATAAGATTTTGGCTTCTCCCCCCCTCTTTAACATTTTTATTACTAAGAAGAATCATTGATAAAGG
AGCAGGGACTGGATGAACAGTATACCCCCCTTTAGCATCTAATATCTCCCATGAGGGATCTTCAGTAGATTTCGCAATTT
TTAGACTCCACATAGCAGGGATCTCCTCTATTCTTGGGGCTATTAACTTTATTTCTACAATTATAAACATAAACCCTTCG
GGCATAAAATTAGACCGACTAACTCTATTCACCTGAGCAGTAAAAATTACAGCTGTTTTATTACTATTATCATTGCCGGT
ATTAGCAGGAGCTATTACTATGCTATTAACAGATCGAAATATTAATACTACATTCTTTGACCCTTCTGGAGGGGGAGACC
CTATTTTATACCAGCATCTCTTTTGATTTTTTGGCCACCCCGAGGTATACATTTTAATTTTACCAGGCTTTGGGATAATT
TCGCATATTATTAGGCAAGAAAGAGGAAAAAAAGAAGCCTTTGGATTATTAGGAATAATTTATGCTATAATAGCGATTGG
ATTACTAGGATTTGTAGTATGGGCCCACCATATATTCACGGTAGGTATAGATGTGGATACCCGAGCCTACTTTACATCCG
CCACAATAATTATTGCAGTTCCAACCGGAATTAAAATTTTTAGGTGACTTGCCACATACCATGGATCACAAATTACTTTA
ACCCCTTCTTCTCTTTGAGCTATTGGATTCATTTTCCTTTTTACTATAGGAGGATTGACCGGTGTAATTCTAGCTAACTC
TTCAATTGATATTATTCTTCATGATACCTACTATGTAGTCGCCCATTTCCATTATGTACTATCTATGGGGGCAGTATTTG
CTATTCTAGCAGGCATCATCCAATGATTCCCTCTTTTTACAGGACTAACTTTAAATAATAGATACTTAAAGATCCAATTT
TTATCTATATTCATTGGAGTTAACTTAACTTTCTTCCCACAACATTTCTTAGGGCTAAGAGGAATACCTCGCCGCTATTC
TGACTACCCTGATGCATATTATCTATGAAACATKGTATCTTCAATTGGAAGAGTAATCTCTATAGTTAGAATTA
>PR-02-09 [organism=Dendroctonus rufipennis]
CCACGATTAAATAATATAAGATTTTGGCTTCTCCCCCCCTCTTTAACATTTTTATTACTAAGAAGAATCATTGATAAAGG
AGCAGGGACTGGATGAACAGTGTACCCCCCTTTAGCATCTAATATCTCCCATGAGGGATCTTCAGTAGATTTCGCAATTT
TTAGACTCCACATAGCAGGGATCTCCTCTATTCTTGGGGCTATTAACTTTATTTCTACAATTATAAACATAAACCCTTCG
GGCATAAAATTAGACCGACTAACTCTATTCACCTGAGCAGTAAAAATTACAGCTGTTTTATTACTATTATCATTGCCGGT
ATTAGCAGGAGCTATTACTATGCTATTAACAGATCGAAATATTAATACTACATTCTTTGACCCTTCTGGAGGGGGAGACC
CTATTTTATACCAGCATCTCTTTTGATTTTTTGGCCACCCCGAGGTATACATTTTAATTTTACCAGGCTTTGGGATAATT
TCGCATATTATTAGGCAAGAAAGAGGAAAAAAAGAAGCCTTTGGATTATTAGGAATAATTTATGCTATAATAGCGATTGG
ATTACTAGGATTTGTAGTATGGGCCCACCATATATTCACGGTAGGTATAGATGTGGATACCCGAGCCTACTTTACATCCG
CCACAATAATTATTGCAGTTCCAACCGGAATTAAAATTTTTAGGTGACTTGCCACATACCATGGATCACAGATTACTTTA
ACCCCTTCTTCTCTTTGAGCTATTGGATTCATTTTCCTTTTTACTATAGGAGGATTGACCGGTGTAATTCTAGCTAACTC
TTCAATTGATATTATTCTTCATGATACCTACTATGTAGTCGCCCATTTCCATTATGTACTATCTATGGGGGCAGTATTTG
CTATTCTAGCAGGCATCATCCAATGATTCCCTCTTTTTACAGGACTAACTTTAAATAATAGATACTTAAAGATCCAATTT
TTATCTATATTCATTGGAGTTAACTTAACTTTCTTCCCACAACATTTCTTAGGGCTAAGAGGAATACCTCGCCGCTATTC
TGACTACCCTGATGCATACTATCTATGAAACATGGTATCTTCAATTGGAAGAGTAATCTCTATAGTTAGAATTA
>PR-02-10 [organism=Dendroctonus rufipennis]
CCACGATTAAATAATATAAGATTTTGACTCCTCCCCCCCTCTTTAACATTTTTATTATTAAGGAGAATCATTGATAAAGG
GGCAGGAACTGGGTGAACAGTGTATCCCCCTTTAGCATCTAACATCTCCCATGAGGGATCTTCTGTAGATTTCGCAATTT
TTAGGCTCCACATAGCGGGGATTTCCTCTATTCTTGGGGCTATTAACTTTATTTCTACAATTATAAACATAAACCCTTCA
GGCATAAAATTAGATCGACTAACCCTATTCACCTGAGCAGTAAAAATTACAGCTATTTTATTACTATTATCATTGCCGGT
ATTAGCAGGAGCTATTACTATGCTATTAACAGATCGAAATATTAATACCACATTCTTTGACCCTTCTGGAGGGGGGGACC
CTATTTTATACCAACACCTCTTTTGATTTTTTGGCCACCCTGAGGTATATATTTTAATTTTACCAGGCTTTGGAATAATC
TCGCATATTATTAGACAAGAAAGAGGAAAAAAAGAAGCTTTTGGATTATTGGGGATAATTTATGCTATAATAGCAATTGG
ATTACTAGGATTTGTAGTATGGGCCCACCATATATTCACAGTAGGCATAGACGTAGATACCCGAGCCTACTTCACATCCG
CCACAATAATTATTGCAGTCCCAACCGGAATTAAAATTTTTAGGTGGCTCGCCACATATCATGGCTCACAAATTACTTTA
ACCCCTTCTTCTCTTTGAGCTATTGGATTCATTTTCCTTTTTACTATAGGAGGATTGACCGGTGTAATTCTAGCTAACTC
TTCAATTGATATTATTCTTCATGATACCTATTATGTAGTCGCCCATTTCCATTATGTACTATCTATGGGAGCAGTATTTG
CTATTCTAGCAGGTATCATCCAATGATTCCCTCTTTTTACAGGACTCACTTTAAATAATAGATACTTAAAGATCCAATTT
TTATCTATATTCATTGGAGTTAACTTAACTTTCTTCCCACAACATTTCTTAGGGTTAAGAGGAATGCCTCGCCGCTATTC
TGACTACCCTGATGCCTATTATCTATGAAACATAGTCTCTTCAATTGGAAGAGTAATCTCTATAGTTAGAATTA
>PR-02-11 [organism=Dendroctonus rufipennis]
CCACGATTAAATAATATAAGATTTTGGCTTCTCCCCCCTTCTTTAACATTTTTATTACTAAGAAGAATCATTGATAAAGG
AGCAGGGACTGGATGAACAGTGTACCCCCCTTTAGCATCTAATATTTCCCATGAGGGATCTTCAGTAGATTTCGCAATTT
TTAGACTCCACATAGCAGGGATCTCCTCTATTCTTGGGGCTATTAACTTTATTTCTACAATTATAAACATAAACCCTTCG
GGCATAAAATTAGACCGACTAACTCTATTCACCTGAGCAGTAAAAATTACAGCTGTTTTATTACTATTATCATTGCCGGT
ATTAGCAGGAGCTATTACTATGCTATTAACAGATCGAAACATTAATACTACATTCTTTGACCCTTCTGGAGGGGGAGACC
CTATTTTATACCAGCATCTCTTTTGATTTTTTGGCCACCCCGAAGTATACATTTTAATTTTACCAGGCTTTGGGATAATT
TCGCATATTATTAGGCAAGAAAGAGGAAAAAAAGAAGCCTTTGGATTATTAGGAATAATTTATGCTATAATAGCGATTGG
ATTACTAGGATTTGTAGTATGGGCCCACCATATATTCACGGTAGGTATAGACGTGGATACCCGAGCCTACTTTACATCCG
CCACAATAATTATTGCAGTTCCAACCGGAATTAAAATTTTTAGGTGACTTGCCACATACCATGGATCACAAATTACTTTA
ACCCCTTCTTCTCTTTGAGCTATTGGATTCATTTTCCTTTTTACTATAGGAGGATTAACCGGTGTAATTCTAGCTAACTC
TTCAATTGATATTATTCTTCATGATACCTACTATGTAGTCGCCCATTTCCATTATGTACTATCTATGGGGGCAGTATTTG
CTATTCTAGCAGGCATCATCCAATGATTCCCTCTTTTTACAGGACTAACTTTAAATAATAGATACTTAAAGATCCAATTT
TTATCTATATTCATTGGAGTTAACTTAACTTTCTTCCCACAACATTTCTTAGGGCTAAGAGGAATACCTCGCCGCTATTC
TGACTACCCCGATGCATATTATCTATGAAACATGGTATCTTCAATTGGAAGAGTAATCTCTATAGTTAGAATTA
>PR-02-12 [organism=Dendroctonus rufipennis]
CCACGATTAAATAATATAAGATTTTGGCTTCTCCCCCCCTCTTTAACATTTTTATTACTAAGAAGAATCATTGATAAAGG
AGCAGGGACTGGATGAACAGTGTACCCCCCTTTAGCATCTAATATCTCCCATGAGGGATCTTCAGTAGATTTCGCAATTT
TTAGACTCCACATAGCAGGAATCTCCTCTATTCTTGGGGCTATTAACTTTATTTCTACAATTATAAACATAAACCCTTCG
GGCATAAAATTAGACCGACTAACTCTATTCACCTGAGCAGTAAAAATTACAGCTGTTTTATTACTATTATCATTGCCGGT
ATTAGCAGGAGCTATTACTATACTATTAACAGATCGAAATATTAATACTACATTCTTTGACCCTTCTGGAGGGGGAGACC
CTATTTTATACCAGCATCTCTTTTGATTTTTTGGCCACCCCGAGGTATACATTTTAATTTTACCAGGCTTTGGGATAATT
TCGCATATTATTAGGCAAGAAAGAGGAAAAAAAGAAGCCTTTGGATTATTAGGAATAATTTATGCTATAATAGCGATTGG
ATTACTAGGATTTGTAGTATGGGCCCACCATATATTCACGGTAGGTATAGATGTGGATACCCGAGCCTACTTTACATCCG
CCACAATAATTATTGCAGTTCCAACCGGAATTAAAATTTTTAGGTGACTTGCCACATACCATGGATCACAAATTACTTTA
ACCCCTTCTTCTCTTTGAGCTATTGGATTCATTTTCCTTTTTACTATAGGAGGATTGACCGGTGTAATTCTAGCTAACTC
TTCAATTGATATTATTCTTCATGATACCTACTATGTAGTCGCCCATTTCCATTATGTACTATCTATGGGGGCAGTATTTG
CTATTCTAGCAGGCATCATCCAATGATTCCCTCTTTTTACAGGACTAACTTTAAATAATAGATACTTAAAAATCCAATTT
TTATCTATATTCATTGGAGTTAACTTAACTTTCTTCCCACAACATTTCTTAGGGCTAAGAGGAATACCCCGCCGCTATTC
TGACTACCCTGATGCATATTATATATGAAACATGGTATCTTCAATTGGAAGAGTAATCTCTATAGTTAGAATTA
>PR-02-13 [organism=Dendroctonus rufipennis]
CCACGATTAAATAATATAAGATTTTGGCTTCTCCCCCCCTCTTTAACATTTTTATTACTAAGAAGAATCATTGATAAAGG
AGCAGGGACTGGATGAACAGTGTACCCCCCTTTAGCATCTAATATCTCCCATGAGGGATCTTCAGTAGATTTCGCAATTT
TTAGACTCCACATAGCAGGAATCTCCTCTATTCTTGGGGCTATTAACTTTATTTCTACAATTATAAACATAAACCCTTCG
GGCATAAAATTAGACCGACTAACTCTATTCACCTGAGCAGTAAAAATTACAGCTGTTTTATTACTATTATCATTGCCGGT
ATTAGCAGGAGCTATTACTATACTATTAACAGATCGAAATATTAATACTACATTCTTTGACCCTTCTGGAGGGGGAGACC
CTATTTTATACCAGCATCTCTTTTGATTTTTTGGCCACCCCGAGGTATACATTTTAATTTTACCAGGCTTTGGGATAATT
TCGCATATTATTAGGCAAGAAAGAGGAAAAAAAGAAGCCTTTGGATTATTAGGAATAATTTATGCTATAATAGCGATTGG
ATTACTAGGATTTGTAGTATGGGCCCACCATATATTCACGGTAGGTATAGATGTGGATACCCGAGCCTACTTTACATCCG
CCACAATAATTATTGCAGTTCCAACCGGAATTAAAATTTTTAGGTGACTTGCCACATACCATGGATCACAAATTACTTTA
ACCCCTTCTTCTCTTTGAGCTATTGGATTCATTTTCCTTTTTACTATAGGAGGATTGACCGGTGTAATTCTAGCTAACTC
TTCAATTGATATTATTCTTCATGATACCTACTATGTAGTCGCCCATTTCCATTATGTACTATCTATGGGGGCAGTATTTG
CTATTCTAGCAGGCATCATCCAATGATTCCCTCTTTTTACAGGACTAACTTTAAATAATAGATACTTAAAAATCCAATTT
TTATCTATATTCATTGGAGTTAACTTAACTTTCTTCCCACAACATTTCTTAGGGCTAAGAGGAATACCCCGCCGCTATTC
TGACTACCCTGATGCATATTATATATGAAACATKGTATCTTCAATTGGAAGAGTAATCTCTATAGTTAGAATTA
>PR-02-14 [organism=Dendroctonus rufipennis]
CCACGATTAAATAATATAAGATTTTGGCTTCTCCCCCCTTCTTTAACATTTTTATTACTAAGAAGAATCATTGATAAAGG
AGCAGGGACTGGATGAACAGTGTACCCCCCTTTAGCATCTAATATCTCCCATGAGGGATCTTCAGTAGATTTCGCAATTT
TTAGACTCCACATAGCAGGGATCTCCTCTATTCTTGGGGCTATTAACTTTATTTCTACAATTATAAACATAAACCCTTCG
GGCATAAAATTAGACCGACTAACTCTATTCACCTGAGCAGTAAAAATTACAGCTGTTTTATTACTATTATCATTGCCGGT
ATTAGCAGGAGCTATTACTATGCTATTAACAGATCGAAACATTAATACTACATTCTTTGACCCTTCTGGAGGGGGAGACC
CTATTTTATACCAGCATCTCTTTTGATTTTTTGGCCACCCCGAAGTATACATTTTAATTTTACCAGGCTTTGGGATAATT
TCGCATATTATTAGGCAAGAAAGAGGGAAAAAAGAAGCCTTTGGATTATTAGGAATAATTTATGCTATAATAGCGATTGG
ATTACTAGGATTTGTAGTATGGGCCCACCATATATTCACGGTAGGTATAGACGTGGATACCCGAGCCTACTTTACATCCG
CCACAATAATTATTGCAGTTCCAACCGGAATTAAAATTTTTAGGTGACTCGCCACATACCATGGATCACAAATTACTTTA
ACCCCTTCTTCTCTTTGAGCTATTGGATTCATTTTCCTTTTTACTATAGGAGGATTAACCGGTGTAATTCTAGCTAACTC
TTCAATTGATATTATTCTTCATGATACCTACTATGTAGTCGCCCATTTCCATTATGTACTATCTATGGGAGCAGTATTTG
CTATTCTAGCAGGCATCATCCAATGATTCCCTCTTTTTACAGGACTAACTTTAAATAATAGATACTTAAAGATCCAATTT
TTATCTATATTCATTGGAGTTAACTTAACTTTCTTCCCACAACATTTCTTAGGGCTAAGAGGAATACCTCGCCGCTATTC
TGACTACCCCGATGCATATTATCTATGAAACATGGTATCTTCAATTGGAAGAGTAATCTCTATAGTTAGAATTA
>PR-02-15 [organism=Dendroctonus rufipennis]
CCACGATTAAATAATATAAGATTTTGGCTTCTCCCCCCCTCTTTAACATTTTTATTACTAAGAAGAATCATTGATAAAGG
AGCAGGGACTGGATGAACAGTGTACCCCCCTTTAGCATCTAATATCTCCCATGAAGGATCTTCAGTAGATTTCGCAATTT
TTAGACTCCACATAGCAGGGATCTCCTCTATTCTTGGGGCTATTAACTTTATTTCTACAATTATAAACATAAACCCTTCG
GGCATAAAATTAGACCGACTAACTCTATTCACCTGAGCAGTAAAAATTACAGCTGTTTTATTACTATTATCATTGCCGGT
ATTAGCAGGAGCTATTACTATGCTATTAACAGATCGAAATATTAATACTACATTCTTTGACCCTTCTGGAGGGGGAGACC
CTATTTTATACCAGCATCTCTTTTGATTTTTTGGCCACCCCGAGGTATACATTTTAATTTTACCAGGCTTTGGGATAATT
TCGCATATTATTAGGCAAGAAAGAGGAAAAAAAGAAGCCTTTGGATTATTAGGAATAATTTATGCTATAATAGCGATTGG
ATTACTAGGATTTGTAGTATGGGCCCACCATATATTCACGGTAGGTATAGATGTGGATACCCGGGCCTACTTTACATCCG
CCACAATAATTATTGCAGTTCCAACCGGAATTAAAATTTTTAGGTGACTTGCCACATACCATGGATCACAAATTACTTTA
ACCCCTTCTTCTCTTTGAGCTATTGGATTCATTTTCCTTTTTACTATAGGAGGATTGACCGGTGTAATTCTAGCTAACTC
TTCAATTGATATTATTCTTCATGACACCTACTATGTAGTCGCCCATTTCCATTATGTACTATCTATGGGGGCAGTATTTG
CTATTCTAGCAGGCATCATCCAATGATTCCCTCTTTTTACAGGACTAACTTTAAATAATAGATACTTAAAGATCCAATTT
TTATCTATATTCATTGGAGTTAACTTGACTTTCTTCCCACAACATTTCTTAGGGCTAAGAGGAATACCTCGCCGCTATTC
TGACTACCCTGATGCATATTATCTATGAAACATGGTATCTTCAATTGGAAGAGTAATCTCTATAGTTAGAATTA
>PR-03-01 [organism=Dendroctonus rufipennis]
CCACGATTAAATAATATAAGATTTTGGCTTCTCCCCCCCTCTTTAACATTTTTATTACTAAGAAGAATCATTGATAAAGG
AGCAGGGACTGGATGAACAGTGTACCCCCCTTTAGCATCTAATATCTCCCATGAAGGATCTTCAGTAGATTTCGCAATTT
TTAGACTCCACATAGCAGGGATCTCCTCTATTCTTGGGGCTATTAACTTTATTTCTACAATTATAAACATAAACCCTTCG
GGCATAAAATTAGACCGACTAACTCTATTCACCTGAGCAGTAAAAATTACAGCTGTTTTATTACTATTATCATTGCCGGT
ATTAGCAGGAGCTATTACTATGCTATTAACAGATCGAAATATTAATACTACATTCTTTGACCCTTCTGGAGGGGGAGACC
CTATTTTATACCAGCATCTCTTTTGATTTTTTGGCCACCCCGAGGTATACATTTTAATTTTACCAGGCTTTGGGATAATT
TCGCATATTATTAGGCAAGAAAGAGGAAAAAAAGAAGCCTTTGGATTATTAGGAATAATTTATGCTATAATAGCGATTGG
ATTACTAGGATTTGTAGTATGGGCCCACCATATATTCACGGTAGGTATAGATGTGGATACCCGAGCCTACTTTACATCCG
CCACAATAATTATTGCAGTTCCAACCGGAATTAAAATTTTTAGGTGACTTGCTACATACCATGGATCACAAATTACTTTA
ACCCCTTCTTCTCTTTGAGCTATTGGATTCATTTTCCTTTTTACTATAGGAGGATTGACCGGTGTAATTCTAGCTAACTC
TTCAATTGATATTATTCTTCATGACACCTACTATGTAGTCGCCCATTTCCATTATGTGCTATCTATGGGGGCAGTATTTG
CTATTCTAGCAGGCATCATCCAATGATTCCCTCTTTTTACAGGACTAACTTTAAATAATAGATACTTAAAGATCCAATTT
TTATCTATATTCATTGGGGTTAACTTGACTTTCTTCCCACAACATTTCTTAGGGCTAAGAGGAATACCTCGCCGCTATTC
TGACTACCCTGATGCATATTATCTATGAAACATKGTATCTTCAATTGGAAGAGTAATCTCTATAGTTAGAATTA
>PR-03-02 [organism=Dendroctonus rufipennis]
CCACGATTAAATAATATAAGATTTTGGCTTCTCCCCCCCTCTTTAACATTTTTATTACTAAGAAGAATCATTGATAAAGG
AGCAGGGACTGGATGAACAGTGTACCCCCCTTTAGCATCTAATATCTCCCATGAAGGATCTTCAGTAGATTTCGCAATTT
TTAGACTCCACATAGCAGGGATCTCCTCTATTCTTGGGGCTATTAACTTTATTTCTACAATTATAAACATAAACCCTTCG
GGCATAAAATTAGACCGACTAACTCTATTCACCTGAGCAGTAAAAATTACAGCTGTTTTATTACTATTATCATTGCCGGT
ATTAGCAGGAGCTATTACTATGCTATTAACAGATCGAAATATTAATACTACATTCTTTGACCCTTCTGGAGGGGGAGACC
CTATTTTATACCAGCATCTCTTTTGATTTTTTGGCCACCCCGAGGTATACATTTTAATTTTACCAGGCTTTGGGATAATT
TCGCATATTATTAGGCAAGAAAGAGGAAAAAAAGAAGCCTTTGGATTATTAGGAATAATTTATGCTATAATAGCGATTGG
ATTACTAGGATTTGTAGTATGGGCCCACCATATATTCACGGTAGGTATAGATGTGGATACCCGAGCCTACTTTACATCCG
CCACAATAATTATTGCAGTTCCAACCGGAATTAAAATTTTTAGGTGACTTGCCACATACCATGGATCACAAATTACTTTA
ACCCCTTCTTCTCTTTGAGCTATTGGATTCATTTTCCTTTTTACTATAGGAGGATTGACCGGTGTAATTCTAGCTAACTC
TTCAATTGATATTATTCTTCATGACACCTACTATGTAGTCGCCCATTTCCATTATGTACTATCTATGGGGGCAGTATTTG
CTATTCTAGCAGGCATCATCCAATGATTCCCTCTTTTTACAGGACTAACTTTAAATAATAGATACTTAAAGATCCAATTT
TTATCTATATTCATTGGAGTTAACTTAACTTTCTTCCCACAACATTTCTTAGGGCTAAGAGGAATACCTCGCCGCTATTC
TGACTACCCTGATGCATATTATCTATGAAACATKGTATCTTCAATTGGAAGAGTAATCTCTATAGTTAGAATTA
>PR-03-03 [organism=Dendroctonus rufipennis]
CCACGATTAAATAATATAAGATTTTGGCTTCTCCCCCCCTCTTTAACATTTTTATTACTAAGAAGAATCATTGATAAAGG
AGCAGGGACTGGATGAACAGTGTACCCCCCTTTAGCATCTAATATCTCCCATGAGGGATCTTCAGTAGATTTCGCAATTT
TTAGACTCCACATAGCAGGGATCTCCTCTATTCTTGGGGCTATTAACTTTATTTCTACAATTATAAACATAAACCCTTCG
GGCATAAAATTAGACCGACTAACTCTATTCACCTGAGCAGTAAAAATTACAGCTGTTTTATTACTACTATCATTGCCGGT
ATTAGCAGGAGCTATTACTATGCTATTAACAGATCGAAATATTAATACTACATTCTTTGACCCTTCTGGAGGGGGAGACC
CTATTTTATACCAGCATCTCTTTTGATTTTTTGGCCACCCCGAGGTATACATTTTAATTTTACCAGGCTTTGGGATAATT
TCGCATATTATTAGGCAAGAAAGAGGAAAAAAAGAAGCCTTTGGATTATTAGGAATAATTTATGCTATAATAGCGATTGG
ATTACTAGGATTTGTAGTATGGGCCCACCATATATTCACGGTAGGTATAGATGTGGATACCCGAGCCTACTTTACATCCG
CCACAATAATTATTGCAGTTCCAACCGGAATTAAAATTTTTAGGTGACTTGCCACATACCATGGATCACAAATTACTTTA
ACCCCTTCTTCTCTTTGAGCTATTGGATTCATTTTCCTTTTTACTATAGGAGGATTGACCGGTGTAATTCTAGCTAACTC
TTCAATTGATATTATTCTTCATGATACCTACTATGTAGTCGCCCATTTCCATTATGTACTATCTATGGGGGCAGTATTTG
CTATTCTAGCAGGCATCATCCAATGATTCCCTCTTTTTACAGGACTAACTTTAAATAATAGATACTTAAAGATCCAATTT
TTATCTATATTCATTGGAGTTAACTTAACTTTCTTCCCACAACATTTCTTAGGGCTAAGAGGAATACCTCGCCGCTATTC
TGACTACCCTGATGCATATTATCTATGAAACATGGTATCTTCAATTGGAAGAGTAATCTCTATAGTTAGAATTA
>PR-03-04 [organism=Dendroctonus rufipennis]
CCACGATTAAATAATATAAGATTTTGGCTTCTCCCCCCCTCTTTAACATTTTTATTACTAAGAAGAATCATTGATAAAGG
AGCAGGGACTGGATGAACAGTGTACCCCCCTTTAGCATCTAATATCTCCCATGAGGGATCTTCAGTAGATTTCGCAATTT
TTAGACTCCACATAGCAGGGATCTCCTCTATTCTTGGGGCTATTAACTTTATTTCTACAATTATAAACATAAACCCTTCG
GGCATAAAATTAGACCGACTAACTCTATTCACCTGAGCAGTAAAAATTACAGCTGTTTTATTACTATTATCATTGCCGGT
ATTAGCAGGAGCTATTACTATGCTATTAACAGATCGAAATATTAATACTACATTCTTTGACCCTTCTGGAGGGGGAGACC
CTATTTTATACCAGCATCTCTTTTGATTTTTTGGCCACCCCGAGGTATACATTTTAATTTTACCAGGCTTTGGGATAATT
TCGCATATTATTAGGCAAGAAAGAGGAAAAAAAGAAGCCTTTGGATTATTAGGAATAATTTATGCTATAATAGCGATTGG
ATTACTAGGATTTGTAGTATGGGCCCACCATATATTCACGGTAGGTATAGATGTGGATACCCGAGCCTACTTTACATCCG
CCACAATAATTATTGCAGTTCCAACCGGAATTAAAATTTTTAGGTGACTTGCCACATACCATGGATCACAAATTACTTTA
ACCCCTTCTTCTCTTTGAGCTATTGGATTCATTTTCCTTTTTACTATAGGAGGATTGACCGGTGTAATTCTAGCTAACTC
TTCAATTGATATTATTCTTCATGATACCTACTATGTAGTCGCCCATTTCCATTATGTACTATCTATGGGGGCAGTATTTG
CTATTCTAGCAGGCATCATCCAATGATTCCCTCTTTTTACAGGACTAACTTTAAATAATAGATACTTAAAGATCCAATTT
TTATCTATATTCATTGGAGTTAACTTAACTTTCTTCCCACAACATTTCTTAGGGCTAAGAGGAATACCTCGCCGCTATTC
TGACTACCCTGATGCATATTATCTATGAAACATGGTATCTTCAATTGGAAGAGTAATCTCTATAGTTAGAATTA
>PR-03-05 [organism=Dendroctonus rufipennis]
CCACGATTAAATAATATAAGATTTTGGCTTCTCCCCCCCTCTTTAACATTTTTATTACTAAGAAGAATCATTGATAAAGG
AGCAGGGACTGGATGAACAGTGTACCCCCCTTTAGCATCTAATATCTCCCATGAGGGATCTTCAGTAGATTTCGCAATTT
TTAGACTCCACATAGCAGGGATCTCCTCTATTCTTGGGGCTATTAACTTTATTTCTACAATTATAAACATAAACCCTTCG
GGAATAAAATTAGACCGACTAACTCTATTCACCTGAGCAGTAAAAATTACAGCTGTTTTATTACTATTATCATTGCCGGT
ATTAGCAGGAGCTATTACTATGCTATTAACAGATCGAAACATTAATACTACATTCTTTGACCCTTCTGGAGGGGGAGACC
CTATTTTATACCAGCATCTCTTTTGATTTTTTGGCCACCCCGAGGTATACATTTTAATTTTACCAGGCTTTGGGATAATT
TCGCATATTATTAGGCAAGAAAGAGGAAAAAAAGAAGCCTTTGGATTATTAGGAATAATTTATGCTATAATAGCGATTGG
ATTACTAGGATTTGTAGTATGGGCCCACCATATATTCACGGTAGGTATAGATGTGGATACCCGAGCCTACTTCACATCCG
CCACAATAATTATTGCAGTTCCAACCGGAATTAAAATTTTTAGGTGGCTTGCCACATACCATGGATCACAAATTACTTTA
ACCCCTTCTTCTCTTTGAGCTATTGGATTCATTTTCCTTTTTACTATAGGAGGATTGACCGGTGTAATTCTAGCTAACTC
TTCAATTGATATTATTCTTCATGATACCTACTATGTAGTCGCCCATTTCCATTATGTGCTATCTATGGGGGCAGTATTTG
CTATTCTAGCAGGCATCATCCAATGATTCCCTCTTTTTACAGGACTAACTTTAAATAATAGATACTTAAAGATCCAATTT
TTATCTATATTCATTGGAGTTAACTTAACTTTCTTTCCACAACATTTCTTAGGACTAAGAGGGATACCTCGCCGCTATTC
TGACTACCCTGATGCATATTATCTATGAAACATAGTATCTTCAATTGGAAGAGTAATCTCTATAGTTAGAATTA
>PR-03-06 [organism=Dendroctonus rufipennis]
CCACGATTAAATAATATAAGATTTTGGCTTCTCCCCCCCTCTTTAACATTTTTATTACTAAGAAGAATCATTGATAAAGG
AGCAGGGACTGGATGAACAGTGTACCCCCCTTTAGCATCTAATATCTCCCATGAGGGATCTTCAGTAGATTTCGCAATTT
TTAGACTCCACATAGCAGGGATCTCCTCTATTCTTGGGGCTATTAACTTTATTTCTACAATTATAAACATAAACCCTTCG
GGAATAAAATTAGACCGACTAACTCTATTCACCTGAGCAGTAAAAATTACAGCTGTTTTATTACTATTATCATTGCCGGT
ATTAGCAGGAGCTATTACTATGCTATTAACAGATCGAAACATTAATACTACATTCTTTGACCCTTCTGGAGGGGGAGACC
CTATTTTATACCAGCATCTCTTTTGATTTTTTGGCCACCCCGAGGTATACATTTTAATTTTACCAGGCTTTGGGATAATT
TCGCATATTATTAGGCAAGAAAGAGGAAAAAAAGAAGCCTTTGGATTATTAGGAATAATTTATGCTATAATAGCGATTGG
ATTACTAGGATTTGTAGTATGGGCCCACCATATATTCACGGTAGGTATAGATGTGGATACCCGAGCCTACTTCACATCCG
CCACAATAATTATTGCAGTTCCAACCGGAATTAAAATTTTTAGGTGGCTTGCCACATACCATGGATCACAAATTACTTTA
ACCCCTTCTTCTCTTTGAGCTATTGGATTCATTTTCCTTTTTACTATAGGAGGATTGACCGGTGTAATTCTAGCTAACTC
TTCAATTGATATTATTCTTCATGATACCTACTATGTAGTCGCCCATTTCCATTATGTGCTATCTATGGGGGCAGTATTTG
CTATTCTAGCAGGCATCATCCAATGATTCCCTCTTTTTACAGGACTAACTTTAAATAATAGATACTTAAAGATCCAATTT
TTATCTATATTCATTGGAGTTAACTTAACTTTCTTTCCACAACATTTCTTAGGACTAAGAGGGATACCTCGCCGCTATTC
TGACTACCCTGATGCATATTATCTATGAAACATAGTATCTTCAATTGGAAGAGTAATCTCTATAGTTAGAATTA
>PR-03-07 [organism=Dendroctonus rufipennis]
CCACGATTAAATAATATAAGATTTTGGCTTCTCCCCCCCTCTTTAACATTTTTATTACTAAGAAGAATCATTGATAAAGG
AGCAGGGACTGGATGAACAGTGTACCCCCCTTTAGCATCTAATATCTCCCATGAAGGATCTTCAGTAGATTTCGCAATTT
TTAGACTCCACATAGCAGGGATTTCCTCTATTCTTGGGGCTATTAACTTTATTTCTACAATTATAAACATAAACCCTTCG
GGCATAAAATTAGACCGACTAACTCTATTCACCTGAGCAGTAAAAATTACAGCTGTTTTATTACTATTATCATTGCCGGT
ATTAGCAGGAGCTATTACTATGCTATTAACAGATCGAAATATTAATACTACATTCTTTGACCCTTCTGGAGGGGGAGACC
CTATTTTATACCAGCATCTCTTTTGATTTTTTGGCCACCCCGAGGTATACATTTTAATTTTACCAGGCTTTGGGATAATT
TCGCATATTATTAGGCAAGAAAGAGGAAAAAAAGAAGCCTTTGGATTATTAGGAATAATTTATGCTATAATAGCGATTGG
ATTACTAGGATTTGTAGTATGGGCCCACCATATATTCACGGTAGGTATAGATGTGGATACCCGAGCCTACTTTACATCCG
CCACAATAATTATTGCAGTTCCAACCGGAATTAAAATTTTTAGGTGACTTGCCACATACCATGGATCACAAATTACTTTA
ACCCCTTCTTCTCTTTGAGCTATTGGATTCATTTTCCTTTTTACTATAGGAGGATTGACCGGTGTAATTCTAGCTAACTC
TTCAATTGATATTATTCTTCATGACACCTACTATGTAGTCGCCCATTTCCATTATGTACTATCTATGGGGGCAGTATTTG
CTATTCTAGCAGGCATCATCCAATGATTCCCTCTTTTTACAGGACTAACTTTAAATAATAGATACTTAAAGATCCAATTT
TTATCTATATTCATTGGAGTTAACTTGACTTTCTTCCCACAACATTTCTTAGGGCTAAGAGGAATACCTCGCCGCTATTC
TGACTACCCTGATGCTTATTATCTATGAAACATGGTATCTTCAATTGGAAGAGTAATCTCTATAGTTAGAATTA
>PR-03-08 [organism=Dendroctonus rufipennis]
CCACGATTAAATAATATAAGATTTTGGCTTCTCCCCCCCTCTTTAACATTTTTATTACTAAGAAGAATCATTGATAAAGG
AGCAGGGACTGGATGAACAGTGTACCCCCCTTTAGCATCTAATATCTCCCATGAAGGATCTTCAGTAGATTTCGCAATTT
TTAGACTCCACATAGCAGGGATCTCCTCTATTCTTGGGGCTATTAACTTTATTTCTACAATTATAAACATAAACCCTTCG
GGCATAAAATTAGACCGACTAACTCTATTCACCTGAGCAGTAAAAATTACAGCTGTTTTATTACTATTATCATTGCCGGT
ATTAGCAGGAGCTATTACTATGCTATTAACAGATCGAAATATTAATACTACATTCTTTGACCCTTCTGGAGGGGGAGACC
CTATTTTATACCAGCATCTCTTTTGATTTTTTGGCCACCCCGAGGTATACATTTTAATTTTACCAGGCTTTGGGATAATT
TCGCATATTATTAGGCAAGAAAGAGGAAAAAAAGAAGCCTTTGGATTATTAGGAATAATTTATGCTATAATAGCGATTGG
ATTACTAGGATTTGTAGTATGGGCCCACCATATATTCACGGTAGGTATAGATGTGGATACCCGAGCCTACTTTACATCCG
CCACAATAATTATTGCAGTTCCAACCGGAATTAAAATTTTTAGGTGACTTGCCACATACCATGGATCACAAATTACTTTA
ACCCCTTCTTCTCTTTGAGCTATTGGATTCATTTTCCTTTTTACTATAGGAGGATTGACCGGTGTAATTCTAGCTAACTC
TTCAATTGATATTATTCTTCATGACACCTACTATGTAGTCGCCCATTTCCATTATGTACTATCTATGGGGGCAGTATTTG
CTATTCTAGCAGGCATCATCCAATGATTCCCTCTTTTTACAGGACTAACTTTAAATAATAGATACTTAAAGATCCAATTT
TTATCTATATTCATTGGAGTTAACTTAACTTTCTTCCCACAACATTTCTTAGGGCTAAGAGGAATACCTCGCCGCTATTC
TGACTACCCTGATGCATATTATCTATGAAACATGGTATCTTCAATTGGAAGAGTAATCTCTATAGTTAGAATTA
>PR-03-09 [organism=Dendroctonus rufipennis]
CCACGATTAAATAATATAAGATTTTGGCTTCTCCCCCCCTCTTTAACATTTTTATTACTAAGAAGAATCATTGATAAAGG
AGCAGGGACTGGATGAACAGTGTACCCCCCTTTAGCATCTAATATCTCCCATGAAGGATCTTCAGTAGATTTCGCAATTT
TTAGACTCCACATAGCAGGGATCTCCTCTATTCTTGGGGCTATTAACTTTATTTCTACAATTATAAACATAAACCCTTCG
GGCATAAAATTAGACCGACTAACTCTATTCACCTGAGCAGTAAAAATTACAGCTGTTTTATTACTATTATCATTGCCGGT
ATTAGCAGGAGCTATTACTATGCTATTAACAGATCGAAATATTAATACTACATTCTTTGACCCTTCTGGAGGGGGAGACC
CTATTTTATACCAGCATCTCTTTTGATTTTTTGGCCACCCCGAGGTATACATTTTAATTTTACCAGGCTTTGGGATAATT
TCGCATATTATTAGGCAAGAAAGAGGAAAAAAAGAAGCCTTTGGATTATTAGGAATAATTTATGCTATAATAGCGATTGG
ATTACTAGGATTTGTAGTATGGGCCCACCATATATTCACGGTAGGTATAGATGTGGATACCCGAGCCTACTTTACATCCG
CCACAATAATTATTGCAGTTCCAACCGGAATTAAAATTTTTAGGTGACTTGCCACATACCATGGATCACAAATTACTTTA
ACCCCTTCTTCTCTTTGAGCTATTGGATTCATTTTCCTTTTTACTATAGGAGGATTGACCGGTGTAATTCTAGCTAACTC
TTCAATTGATATTATTCTTCATGACACCTACTATGTAGTCGCCCATTTCCATTATGTACTATCTATGGGGGCAGTATTTG
CTATTCTAGCAGGCATCATCCAATGATTCCCTCTTTTTACAGGACTAACTTTAAATAATAGATACTTAAAGATCCAATTT
TTATCTATATTCATTGGAGTTAACTTGACTTTCTTCCCACAACATTTCTTAGGGCTAAGAGGAATGCCTCGCCGCTATTC
TGACTACCCTGATGCTTATTATCTATGAAACATGGTATCTTCAATTGGAAGAGTAATCTCTATAGTTAGAATTA
>PR-03-10 [organism=Dendroctonus rufipennis]
CCACGATTAAATAATATAAGATTTTGACTCCTCCCCCCCTCTTTAACATTTTTATTATTAAGGAGAATCATTGATAAAGG
GGCAGGAACTGGGTGAACAGTGTATCCCCCTTTAGCATCTAACATCTCCCATGAGGGATCTTCTGTAGATTTCGCAATTT
TTAGGCTCCACATAGCGGGGATTTCCTCTATTCTTGGGGCTATTAACTTTATTTCTACAATTATAAACATAAACCCTTCA
GGCATAAAATTAGATCGACTAACCCTATTCACCTGAGCAGTAAAAATTACAGCTATTTTATTACTATTATCATTGCCGGT
ATTAGCAGGAGCTATTACTATGCTATTAACAGATCGAAATATTAATACCACATTCTTTGACCCTTCTGGAGGGGGGGACC
CTATTTTATACCAACACCTCTTTTGATTTTTTGGCCACCCTGAGGTATATATTTTAATTTTACCAGGCTTTGGAATAATC
TCGCATATTATTAGACAAGAAAGAGGAAAAAAAGAAGCTTTTGGATTATTGGGGATAATTTATGCTATAATAGCAATTGG
ATTACTAGGATTTGTAGTATGGGCCCACCATATATTCACAGTAGGCATAGACGTAGATACCCGAGCCTACTTCACATCCG
CCACAATAATTATTGCAGTCCCAACCGGAATTAAAATTTTTAGGTGGCTCGCCACATATCATGGCTCACAAATTACTTTA
ACCCCTTCTTCTCTTTGAGCTATTGGATTCATTTTCCTTTTTACTATAGGAGGATTGACCGGTGTAATTCTAGCTAACTC
TTCAATTGATATTATTCTTCATGATACCTATTATGTAGTCGCCCATTTCCATTATGTACTATCTATGGGAGCAGTATTTG
CTATTCTAGCAGGTATCATCCAATGATTCCCTCTTTTTACAGGACTCACTTTAAATAATAGATACTTAAAGATCCAATTT
TTATCTATATTCATTGGAGTTAACTTAACTTTCTTCCCACAACATTTCTTAGGGTTAAGAGGAATGCCTCGCCGCTATTC
TGACTACCCTGATGCCTATTATCTATGAAACATAGTCTCTTCAATTGGAAGAGTAATCTCTATAGTTAGAATTA
>PR-03-12 [organism=Dendroctonus rufipennis]
CCACGATTAAATAATATAAGATTTTGGCTTCTCCCCCCCTCTTTAACATTTTTATTACTAAGAAGAATCATTGATAAAGG
AGCAGGGACTGGATGAACAGTGTACCCCCCTTTAGCATCTAATATCTCCCATGAGGGATCTTCAGTAGATTTCGCAATTT
TTAGACTCCACATAGCAGGGATCTCCTCTATTCTTGGGGCTATTAACTTTATTTCTACAATTATAAACATAAACCCTTCG
GGCATAAAATTAGACCGACTAACTCTATTCACCTGAGCAGTAAAAATTACAGCTGTTTTATTACTACTATCATTGCCGGT
ATTAGCAGGAGCTATTACTATGCTATTAACAGATCGAAATATTAATACTACATTCTTTGACCCTTCTGGAGGGGGAGACC
CTATTTTATACCAGCATCTCTTTTGATTTTTTGGCCACCCCGAGGTATACATTTTAATTTTACCAGGCTTTGGGATAATT
TCGCATATTATTAGGCAAGAAAGAGGAAAAAAAGAAGCCTTTGGATTATTAGGAATAATTTATGCTATAATAGCGATTGG
ATTACTAGGATTTGTAGTATGGGCCCACCATATATTCACGGTAGGTATAGATGTGGATACCCGAGCCTACTTTACATCCG
CCACAATAATTATTGCAGTTCCAACCGGAATTAAAATTTTTAGGTGACTTGCCACATACCATGGATCACAAATTACTTTA
ACCCCTTCTTCTCTTTGAGCTATTGGATTCATTTTCCTTTTTACTATAGGAGGATTGACCGGTGTAATTCTAGCTAACTC
TTCAATTGATATTATTCTTCATGATACCTACTATGTAGTCGCCCATTTCCATTATGTACTATCTATGGGGGCAGTATTTG
CTATTCTAGCAGGCATCATCCAATGATTCCCTCTTTTTACAGGACTAACTTTAAATAATAGATACTTAAAGATCCAATTT
TTATCTATATTCATTGGAGTTAACTTAACTTTCTTCCCACAACATTTCTTAGGGCTAAGAGGAATACCTCGCCGCTATTC
TGACTACCCTGATGCATATTATCTATGAAACATGGTATCTTCAATTGGAAGAGTAATCTCTATAGTTAGAATTA
>PR-03-13 [organism=Dendroctonus rufipennis]
CCACGATTAAATAATATAAGATTTTGGCTTCTCCCCCCCTCTTTAACATTTTTATTACTAAGAAGAATCATTGATAAAGG
AGCAGGGACTGGATGAACAGTGTACCCCCCTTTAGCATCTAATATCTCCCATGAGGGATCTTCAGTAGATTTCGCAATTT
TTAGACTCCACATAGCAGGGATCTCCTCTATTCTTGGGGCTATTAACTTTATTTCTACAATTATAAACATAAACCCTTCG
GGCATAAAATTAGACCGACTAACTCTATTCACCTGAGCAGTAAAAATTACAGCTGTTTTATTACTACTATCATTGCCGGT
ATTAGCAGGAGCTATTACTATGCTATTAACAGATCGAAATATTAATACTACATTCTTTGACCCTTCTGGAGGGGGAGACC
CTATTTTATACCAGCATCTCTTTTGATTTTTTGGCCACCCCGAGGTATACATTTTAATTTTACCAGGCTTTGGGATAATT
TCGCATATTATTAGGCAAGAAAGAGGAAAAAAAGAAGCCTTTGGATTATTAGGAATAATTTATGCTATAATAGCGATTGG
ATTACTAGGATTTGTAGTATGGGCCCACCATATATTCACGGTAGGTATAGATGTGGATACCCGAGCCTACTTTACATCCG
CCACAATAATTATTGCAGTTCCAACCGGAATTAAAATTTTTAGGTGACTTGCCACATACCATGGATCACAAATTACTTTA
ACCCCTTCTTCTCTTTGAGCTATTGGATTCATTTTCCTTTTTACTATAGGAGGATTGACCGGTGTAATTCTAGCTAACTC
TTCAATTGATATTATTCTTCATGATACCTACTATGTAGTCGCCCATTTCCATTATGTACTATCTATGGGGGCAGTATTTG
CTATTCTAGCAGGCATCATCCAATGATTCCCTCTTTTTACAGGACTAACTTTAAATAATAGATACTTAAAGATCCAATTT
TTATCTATATTCATTGGAGTTAACTTAACTTTCTTCCCACAACATTTCTTAGGGCTAAGAGGAATACCTCGCCGCTATTC
TGACTACCCTGATGCATATTATCTATGAAACATGGTATCTTCAATTGGAAGAGTAATCTCTATAGTTAGAATTA
>PR-03-14 [organism=Dendroctonus rufipennis]
CCACGATTAAATAATATAAGATTTTGGCTTCTCCCCCCCTCTTTAACATTTTTATTACTAAGAAGAATCATTGATAAAGG
AGCAGGGACTGGATGAACAGTGTACCCCCCTTTAGCATCTAATATCTCCCATGAAGGATCTTCAGTAGATTTCGCAATTT
TTAGACTCCACATAGCAGGGATCTCCTCTATTCTTGGGGCTATTAACTTTATTTCTACAATTATAAACATAAACCCTTCG
GGCATAAAATTAGACCGACTAACTCTATTCACCTGAGCAGTAAAAATTACAGCTGTTTTATTACTATTATCATTGCCGGT
ATTAGCAGGAGCTATTACTATGCTATTAACAGATCGAAATATTAATACTACATTCTTTGACCCTTCTGGAGGGGGAGACC
CTATTTTATACCAGCATCTCTTTTGATTTTTTGGCCACCCCGAGGTATACATTTTAATTTTACCAGGCTTTGGGATAATT
TCGCATATTATTAGGCAAGAAAGAGGAAAAAAAGAAGCCTTTGGATTATTAGGAATAATTTATGCTATAATAGCGATTGG
ATTACTAGGATTTGTAGTATGGGCCCACCATATATTCACGGTAGGTATAGATGTGGATACCCGAGCCTACTTTACATCCG
CCACAATAATTATTGCAGTTCCAACCGGAATTAAAATTTTTAGGTGACTTGCCACATACCATGGATCACAAATTACTTTA
ACCCCTTCTTCTCTTTGAGCTATTGGATTCATTTTCCTTTTTACTATAGGAGGATTGACCGGTGTAATTCTAGCTAACTC
TTCAATTGATATTATTCTTCATGACACCTACTATGTAGTCGCCCATTTCCATTATGTACTATCTATGGGGGCAGTATTTG
CTATTCTAGCAGGCATCATCCAATGATTCCCTCTTTTTACAGGACTAACTTTAAATAATAGATACTTAAAGATCCAATTT
TTATCTATATTCATTGGAGTTAACTTAACTTTCTTCCCACAACATTTCTTAGGGCTAAGAGGAATACCTCGCCGCTATTC
TGACTACCCTGATGCATATTATCTATGAAACATGGTATCTTCAATTGGAAGAGTAATCTCTATAGTTAGAATTA
>PR-03-16 [organism=Dendroctonus rufipennis]
CCACGATTAAATAATATAAGATTTTGACTCCTCCCCCCCTCTTTAACATTTTTATTATTAAGGAGAATCATTGATAAAGG
GGCAGGAACTGGGTGAACAGTGTATCCCCCTTTAGCATCTAACATCTCCCATGAGGGATCTTCTGTAGATTTCGCAATTT
TTAGGCTCCACATAGCGGGGATTTCCTCTATTCTTGGGGCTATTAACTTTATTTCTACAATTATAAACATAAACCCTTCA
GGCATAAAATTAGATCGACTAACCCTATTCACCTGAGCAGTAAAAATTACAGCTATTTTATTACTATTATCATTGCCGGT
ATTAGCAGGAGCTATTACTATGCTATTAACAGATCGAAATATTAATACCACATTCTTTGACCCTTCTGGAGGGGGGGACC
CTATTTTATACCAACACCTCTTTTGATTTTTTGGCCACCCTGAGGTATATATTTTAATTTTACCAGGCTTTGGAATAATC
TCGCATATTATTAGACAAGAAAGAGGAAAAAAAGAAGCTTTTGGATTATTGGGGATAATTTATGCTATAATAGCAATTGG
ATTACTAGGATTTGTAGTATGGGCCCACCATATATTCACAGTAGGCATAGACGTAGATACCCGAGCCTACTTCACATCCG
CCACAATAATTATTGCAGTCCCAACCGGAATTAAAATTTTTAGGTGGCTCGCCACATATCATGGCTCACAAATTACTTTA
ACCCCTTCTTCTCTTTGAGCTATTGGATTCATTTTCCTTTTTACTATAGGAGGATTGACCGGTGTAATTCTAGCTAACTC
TTCAATTGATATTATTCTTCATGATACCTATTATGTAGTCGCCCATTTCCATTATGTACTATCTATGGGAGCAGTATTTG
CTATTCTAGCAGGTATCATCCAATGATTCCCTCTTTTTACAGGACTCACTTTAAATAATAGATACTTAAAGATCCAATTT
TTATCTATATTCATTGGAGTTAACTTAACTTTCTTCCCACAACATTTCTTAGGGTTAAGAGGAATGCCTCGCCGCTATTC
TGACTACCCTGATGCCTATTATCTATGAAACATAGTCTCTTCAATTGGAAGAGTAATCTCTATAGTTAGAATTA
>PR-03-17 [organism=Dendroctonus rufipennis]
CCACGATTAAATAATATAAGATTTTGGCTTCTCCCCCCCTCTTTAACATTTTTATTACTAAGAAGAATCATTGATAAAGG
AGCAGGGACTGGATGAACAGTGTACCCCCCTTTAGCATCTAATATCTCCCATGAGGGATCTTCAGTAGATTTCGCAATTT
TTAGACTCCACATAGCAGGGATCTCCTCTATTCTTGGGGCTATTAACTTTATTTCTACAATTATAAACATAAACCCTTCG
GGCATAAAATTAGACCGACTAACTCTATTCACCTGAGCAGTAAAAATTACAGCTGTTTTATTACTACTATCATTGCCGGT
ATTAGCAGGAGCTATTACTATGCTATTAACAGATCGAAATATTAATACTACATTCTTTGACCCTTCTGGAGGGGGAGACC
CTATTTTATACCAGCATCTCTTTTGATTTTTTGGCCACCCCGAGGTATACATTTTAATTTTACCAGGCTTTGGGATAATT
TCGCATATTATTAGGCAAGAAAGAGGAAAAAAAGAAGCCTTTGGATTATTAGGAATAATTTATGCTATAATAGCGATTGG
ATTACTAGGATTTGTAGTATGGGCCCACCATATATTCACGGTAGGTATAGATGTGGATACCCGAGCCTACTTTACATCCG
CCACAATAATTATTGCAGTTCCAACCGGAATTAAAATTTTTAGGTGACTTGCCACATACCATGGATCACAAATTACTTTA
ACCCCTTCTTCTCTTTGAGCTATTGGATTCATTTTCCTTTTTACTATAGGAGGATTGACCGGTGTAATTCTAGCTAACTC
TTCAATTGATATTATTCTTCATGATACCTACTATGTAGTCGCCCATTTCCATTATGTACTATCTATGGGGGCAGTATTTG
CTATTCTAGCAGGCATCATCCAATGATTCCCTCTTTTTACAGGACTAACTTTAAATAATAGATACTTAAAGATCCAATTT
TTATCTATATTCATTGGAGTTAACTTAACTTTCTTCCCACAACATTTCTTAGGGCTAAGAGGAATACCTCGCCGCTATTC
TGACTACCCTGATGCATATTATCTATGAAACATGGTATCTTCAATTGGAAGAGTAATCTCTATAGTTAGAATTA
>PR-03-18 [organism=Dendroctonus rufipennis]
CCACGATTAAATAATATAAGATTTTGGCTTCTCCCCCCCTCTTTAACATTTTTATTACTAAGAAGAATCATTGATAAAGG
AGCAGGGACTGGATGAACAGTGTACCCCCCTTTAGCATCTAATATCTCCCATGAGGGATCTTCAGTAGATTTCGCAATTT
TTAGACTCCACATAGCAGGGATCTCCTCTATTCTTGGGGCTATTAACTTTATTTCTACAATTATAAACATAAACCCTTCG
GGCATAAAATTAGACCGACTAACTCTATTCACCTGAGCAGTAAAAATTACAGCTGTTTTATTACTATTATCATTGCCGGT
ATTAGCAGGAGCTATTACTATGCTATTAACAGATCGAAATATTAATACTACATTCTTTGACCCTTCTGGAGGGGGAGACC
CTATTTTATACCAGCATCTCTTTTGATTTTTTGGCCACCCCGAGGTATACATTTTAATTTTACCAGGCTTTGGGATAATT
TCGCATATTATTAGGCAAGAAAGAGGAAAAAAAGAAGCCTTTGGATTATTAGGAATAATTTATGCTATAATAGCGATTGG
ATTACTAGGATTTGTAGTATGGGCCCACCATATATTCACGGTAGGTATAGATGTGGATACCCGAGCCTACTTTACATCCG
CCACAATAATTATTGCAGTTCCAACCGGAATTAAAATTTTTAGGTGACTTGCCACATACCATGGATCACAAATTACTTTA
ACCCCTTCTTCTCTTTGAGCTATTGGATTCATTTTCCTTTTTACTATAGGAGGATTGACCGGTGTAATTCTAGCTAACTC
TTCAATTGATATTATTCTTCATGATACCTACTATGTAGTCGCCCATTTCCATTATGTACTATCTATGGGGGCAGTATTTG
CTATTCTAGCAGGCATCATCCAATGATTCCCTCTTTTTACAGGACTAACTTTAAATAATAGATACTTAAAGATCCAATTT
TTATCTATATTCATTGGAGTTAACTTAACTTTCTTCCCACAACATTTCTTAGGGCTAAGAGGAATACCTCGCCGCTATTC
TGACTACCCTGATGCATATTATCTATGAAACATAGTATCTTCAATTGGAAGAGTAATCTCTATAGTTAGAATTA
>PR-03-19 [organism=Dendroctonus rufipennis]
CCACGATTAAATAATATAAGATTTTGGCTTCTCCCCCCCTCTTTAACATTTTTATTACTAAGAAGAATCATTGATAAAGG
AGCAGGGACTGGATGAACAGTGTACCCCCCTTTAGCATCTAATATCTCCCATGAGGGATCTTCAGTAGATTTCGCAATTT
TTAGACTCCACATAGCAGGGATCTCCTCTATTCTTGGGGCTATTAACTTTATTTCTACAATTATAAACATAAACCCTTCG
GGAATAAAATTAGACCGACTAACTCTATTCACCTGAGCAGTAAAAATTACAGCTGTTTTATTACTATTATCATTGCCGGT
ATTAGCAGGAGCTATTACTATGCTATTAACAGATCGAAACATTAATACTACATTCTTTGACCCTTCTGGAGGGGGAGACC
CTATTTTATACCAGCATCTCTTTTGATTTTTTGGCCACCCCGAGGTATACATTTTAATTTTACCAGGCTTTGGGATAATT
TCGCATATTATTAGGCAAGAAAGAGGAAAAAAAGAAGCCTTTGGATTATTAGGAATAATTTATGCTATAATAGCGATTGG
ATTACTAGGATTTGTAGTATGGGCCCACCATATATTCACGGTAGGTATAGATGTGGATACCCGAGCCTACTTCACATCCG
CCACAATAATTATTGCAGTTCCAACCGGAATTAAAATTTTTAGGTGGCTTGCCACATACCATGGATCACAAATTACTTTA
ACCCCTTCTTCTCTTTGAGCTATTGGATTCATTTTCCTTTTTACTATAGGAGGATTGACCGGTGTAATTCTAGCTAACTC
TTCAATTGATATTATTCTTCATGATACCTACTATGTAGTCGCCCATTTCCATTATGTGCTATCTATGGGGGCAGTATTTG
CTATTCTAGCAGGCATCATCCAATGATTCCCTCTTTTTACAGGACTAACTTTAAATAATAGATACTTAAAGATCCAATTT
TTATCTATATTCATTGGAGTTAACTTAACTTTCTTTCCACAACATTTCTTAGGACTAAGAGGGATACCTCGCCGCTATTC
TGACTACCCTGATGCATATTATCTATGAAACATAGTATCTTCAATTGGAAGAGTAATCTCTATAGTTAGAATTA
>PR-03-20 [organism=Dendroctonus rufipennis]
CCACGATTAAATAATATAAGATTTTGGCTTCTCCCCCCTTCTTTAACATTTTTATTACTAAGAAGAATCATTGATAAAGG
AGCAGGGACTGGATGAACAGTGTACCCACCTTTAGCATCTAATATCTCCCATGAGGGATCTTCAGTAGATTTCGCAATTT
TTAGACTCCACATAGCAGGGATCTCCTCTATTCTTGGGGCTATTAACTTTATTTCTACAATTATAAACATAAACCCTTCG
GGCATAAAATTAGACCGACTAACTCTCTTCACCTGAGCAGTAAAAATTACAGCTGTTTTATTACTATTATCATTGCCGGT
ATTAGCAGGAGCTATTACTATGCTATTAACAGATCGAAATATTAATACTACATTCTTTGACCCTTCTGGAGGGGGAGACC
CTATTTTATACCAGCATCTCTTTTGATTTTTTGGCCACCCCGAGGTATACATTTTAATTTTACCAGGCTTTGGGATAATT
TCGCATATTATTAGGCAAGAAAGAGGAAAAAAAGAAGCCTTTGGATTATTAGGAATAATTTATGCTATAATAGCGATTGG
ATTACTAGGATTTGTAGTATGGGCCCACCATATATTCACGGTAGGTATAGACGTGGATACCCGAGCCTACTTTACATCCG
CCACAATAATTATTGCAGTTCCAACCGGAATTAAAATTTTTAGGTGACTTGCCACATACCATGGATCACAAATTACTTTA
ACCCCTTCTTCTCTTTGAGCTATTGGATTCATTTTCCTTTTTACTATAGGAGGATTAACCGGTGTAATTCTAGCTAACTC
TTCAATTGATATTATTCTTCATGATACCTACTATGTAGTCGCCCATTTCCATTATGTACTATCTATGGGAGCAGTATTTG
CTATTCTAGCAGGCATCATCCAATGATTCCCTCTTTTTACAGGACTAACTTTAAATAATAGATACTTAAAGATCCAATTT
TTATCTATATTCATTGGAGTTAACTTAACTTTCTTCCCACAACATTTCTTAGGGCTAAGAGGAATACCTCGCCGCTATTC
TGACTACCCTGATGCATATTATTTATGAAACATAGTATCTTCAATTGGAAGAGTAATCTCTATAGTTAGAATTA
>PR-04-01 [organism=Dendroctonus rufipennis]
CCACGATTAAATAATATAAGATTTTGGCTTCTCCCCCCCTCTTTAACATTTTTATTACTAAGAAGAGTCATTGATAAAGG
AGCAGGGACTGGATGAACAGTGTACCCCCCTTTAGCATCTAATATCTCCCATGAAGGATCTTCAGTAGATTTCGCAATTT
TTAGACTCCACATAGCAGGGATCTCCTCTATTCTTGGGGCTATTAACTTTATTTCTACAATTATAAACATAAACCCTTCG
GGCATAAAATTAGACCGACTAACTCTATTCACCTGAGCAGTAAAAATTACAGCTGTTTTATTACTATTATCATTGCCGGT
ATTAGCAGGAGCTATTACTATGCTATTAACAGATCGAAATATTAATACTACATTCTTTGACCCTTCTGGAGGGGGAGACC
CTATTTTATACCAGCATCTCTTTTGATTTTTTGGCCACCCCGAGGTATACATTTTAATTTTACCAGGCTTTGGGATAATT
TCGCATATTATTAGGCAAGAAAGAGGAAAAAAAGAAGCCTTTGGATTATTAGGAATAATTTATGCTATAATAGCGATTGG
ATTACTAGGATTTGTAGTATGGGCCCACCATATATTCACGGTAGGTATAGATGTAGATACCCGAGCCTACTTTACATCCG
CCACAATAATTATTGCAGTTCCAACCGGAATTAAAATTTTTAGGTGGCTTGCCACATACCATGGATCACAAATTACTTTA
ACCCCTTCTTCTCTTTGAGCTATTGGATTCATTTTCCTTTTTACTATAGGAGGATTGACCGGTGTAATTCTAGCTAACTC
TTCAATTGATATTATTCTTCATGACACCTACTATGTAGTCGCCCATTTCCATTATGTATTATCTATGGGGGCAGTATTTG
CTATTCTAGCAGGCATCATCCAATGATTCCCTCTTTTTACAGGACTAACTTTAAATAATAGATACTTAAAGATCCAATTT
TTATCTATATTCATTGGAGTGAACTTGACTTTCTTCCCACAACATTTCTTAGGGCTAAGAGGAATACCTCGCCGCTATTC
TGACTACCCTGATGCATATTATCTATGAAACATGGTATCTTCAATTGGAAGAGTAATCTCTATAGTTAGAATTA
>PR-05-01 [organism=Dendroctonus rufipennis]
CCACGATTAAATAATATAAGATTTTGGCTTCTCCCCCCCTCTTTAACATTTTTATTACTAAGAAGAATCATTGATAAAGG
AGCAGGGACTGGATGAACAGTGTACCCCCCTTTAGCATCTAATATCTCCCATGAAGGATCTTCAGTAGATTTCGCAATTT
TTAGACTCCACATAGCAGGGATCTCCTCTATTCTTGGAGCTATTAACTTTATTTCTACAATTATAAACATAAACCCTTCG
GGCATAAAATTAGACCGACTAACTCTATTCACCTGAGCAGTAAAAATTACAGCTGTTTTATTACTATTATCATTGCCGGT
ATTAGCAGGAGCTATTACTATGCTATTAACAGATCGAAATATTAATACTACATTCTTTGACCCTTCTGGAGGGGGAGACC
CTATTTTATACCAGCATCTCTTTTGATTTTTTGGCCACCCCGAGGTATACATTTTAATTTTACCAGGCTTTGGGATAATT
TCGCATATTATTAGGCAAGAAAGAGGAAAAAAAGAAGCCTTTGGATTATTAGGAATAATTTATGCTATAATAGCGATTGG
ATTACTAGGATTTGTAGTATGGGCCCACCATATATTCACGGTAGGTATAGATGTGGATACCCGAGCCTACTTTACATCCG
CCACAATAATTATTGCAGTTCCAACCGGAATTAAAATTTTTAGGTGACTTGCCACATACCATGGATCACAAATTACTTTA
ACCCCTTCTTCTCTTTGAGCTATTGGATTCATTTTCCTTTTTACTATAGGAGGATTGACCGGTGTAATTCTAGCTAACTC
TTCAATTGATATTATTCTTCATGACACCTACTATGTAGTCGCCCATTTCCATTATGTACTATCTATGGGGGCAGTATTTG
CTATTCTAGCAGGCATCATCCAATGATTCCCTCTTTTTACAGGACTAACTTTAAATAATAGATACTTAAAGATCCAATTT
TTATCTATATTCATTGGAGTTAACTTGACTTTCTTCCCACAACATTTCTTAGGGCTAAGAGGAATACCTCGCCGCTATTC
TGACTACCCTGATGCATATTATCTATGAAACATGGTATCTTCAATTGGAAGAGTAATCTCTATAGTTAGAATTA
>PR-05-02 [organism=Dendroctonus rufipennis]
CCACGATTAAATAATATAAGATTTTGGCTTCTCCCCCCCTCTTTAACATTTTTATTACTAAGAAGAATCATTGATAAAGG
AGCAGGGACTGGATGAACAGTGTACCCCCCTTTAGCATCTAATATCTCCCATGAAGGATCTTCAGTAGATTTCGCAATTT
TTAGACTCCACATAGCAGGGATCTCCTCTATTCTTGGGGCTATTAACTTTATTTCTACAATTATAAACATAAACCCTTCG
GGCATAAAATTAGACCGACTAACTCTATTCACCTGAGCAGTAAAAATTACAGCTGTTTTATTACTATTATCATTGCCGGT
ATTAGCAGGAGCTATTACTATGCTATTAACAGATCGAAATATTAATACTACATTCTTTGACCCTTCTGGAGGGGGAGACC
CTATTTTATACCAGCATCTCTTTTGATTTTTTGGCCACCCCGAGGTATACATTTTAATTTTACCAGGCTTTGGGATAATT
TCGCATATTATTAGGCAAGAAAGAGGAAAAAAAGAAGCCTTTGGATTATTAGGAATAATTTATGCTATAATAGCGATTGG
GTTACTAGGATTTGTAGTATGGGCCCACCATATATTCACGGTAGGTATAGATGTGGATACCCGAGCCTACTTTACATCCG
CCACAATAATTATTGCAGTTCCAACCGGAATTAAAATTTTTAGGTGACTTGCCACATACCATGGATCACAAATTACTTTA
ACCCCTTCTTCTCTTTGAGCTATTGGATTCATTTTCCTTTTTACTATAGGAGGATTGACCGGTGTAATTCTAGCTAACTC
TTCAATTGATATTATTCTTCATGACACCTACTATGTAGTCGCCCATTTCCATTATGTACTATCTATGGGGGCAGTATTTG
CTATTCTAGCAGGCATCATCCAATGATTCCCTCTTTTTACAGGACTAACTTTAAATAATAGATACTTAAAGATCCAATTT
TTATCTATATTCATTGGAGTTAACTTGACTTTCTTCCCACAACATTTCTTAGGGCTAAGAGGAATACCTCGCCGCTATTC
TGACTACCCTGATGCATATTATCTATGAAACATGGTATCTTCAATTGGAAGAGTAATCTCTATAGTTAGAATTA
>PR-05-03 [organism=Dendroctonus rufipennis]
CCACGATTAAATAATATAAGATTTTGGCTTCTCCCCCCCTCTTTAACATTTTTATTACTAAGAAGAATCATTGATAAAGG
AGCAGGGACTGGATGAACAGTGTACCCCCCTTTAGCATCTAATATCTCCCATGAAGGATCTTCAGTAGATTTCGCAATTT
TTAGACTCCACATAGCAGGGATCTCCTCTATTCTTGGGGCTATTAACTTTATTTCTACAATTATAAACATAAACCCTTCG
GGCATAAAATTAGACCGACTAACTCTATTCACCTGAGCAGTAAAAATTACAGCTGTTTTATTACTATTATCATTGCCGGT
ATTAGCAGGAGCTATTACTATGCTATTAACAGATCGAAATATTAATACTACATTCTTTGACCCTTCTGGAGGGGGAGACC
CTATTTTATACCAGCATCTCTTTTGATTTTTTGGCCACCCCGAGGTATACATTTTAATTTTACCAGGCTTTGGGATAATT
TCGCATATTATTAGGCAAGAAAGAGGAAAAAAAGAAGCCTTTGGATTATTAGGAATAATTTATGCTATAATAGCGATTGG
ATTACTAGGATTTGTAGTATGGGCCCACCATATATTCACGGTAGGTATAGATGTGGATACCCGAGCCTACTTTACATCCG
CCACAATAATTATTGCAGTTCCAACCGGAATTAAAATTTTTAGGTGACTTGCCACATACCATGGATCACAAATTACTTTA
ACCCCTTCTTCTCTTTGAGCTATTGGATTCATTTTCCTTTTTACTATAGGAGGATTAACCGGTGTAATTCTAGCTAACTC
TTCAATTGATATTATTCTTCATGACACCTACTATGTAGTCGCCCATTTCCATTATGTACTATCTATGGGGGCAGTATTTG
CTATTCTAGCAGGCATCATCCAATGATTCCCTCTTTTTACAGGACTAACTTTAAATAATAGATACTTAAAGATCCAATTT
TTATCTATATTCATTGGAGTTAACTTGACTTTCTTCCCACAACATTTCTTAGGGCTAAGAGGAATACCTCGCCGCTATTC
TGACTACCCTGATGCATATTATCTATGAAACATGGTATCTTCAATTGGAAGAGTAATCTCTATAGTTAGAATTA
>PR-05-04 [organism=Dendroctonus rufipennis]
CCACGATTAAATAATATAAGATTTTGGCTTCTCCCCCCCTCTTTAACATTTTTATTACTAAGAAGAATCATTGATAAAGG
AGCAGGGACTGGATGAACAGTGTACCCCCCTTTAGCATCTAATATCTCCCATGAGGGATCTTCAGTAGATTTCGCAATTT
TTAGACTCCACATAGCAGGGATCTCCTCTATTCTTGGGGCTATTAACTTTATTTCTACAATTATAAACATAAACCCTTCG
GGCATAAAATTAGACCGACTAACTCTATTCACCTGAGCAGTAAAAATTACAGCTGTTTTATTACTATTATCATTGCCGGT
ATTAGCAGGAGCTATTACTATACTATTAACAGATCGAAATATTAATACTACATTCTTTGACCCTTCTGGAGGGGGAGACC
CTATTTTATACCAGCATCTCTTTTGATTTTTTGGCCACCCCGAGGTATACATTTTAATTTTACCAGGCTTTGGGATAATT
TCGCATATTATTAGGCAAGAAAGAGGAAAAAAAGAAGCCTTTGGATTATTAGGAATAATTTATGCTATAATAGCGATTGG
ATTACTAGGATTTGTAGTATGGGCCCACCATATATTCACGGTAGGTATAGATGTGGATACCCGAGCCTACTTTACATCCG
CCACAATAATTATTGCAGTTCCAACCGGAATTAAAATTTTTAGGTGACTTGCCACATACCATGGATCACAAATTACTTTA
ACCCCTTCTTCTCTTTGAGCTATTGGATTCATTTTCCTTTTTACTATAGGAGGATTGACCGGTGTAATTCTAGCTAACTC
TTCAATTGATATTATTCTTCATGATACCTACTATGTAGTCGCCCATTTCCATTATGTACTATCTATGGGGGCAGTATTTG
CTATTCTAGCAGGCATCATCCAATGATTCCCTCTTTTTACAGGACTAACTTTAAATAATAGATACTTAAAGATCCAATTT
TTATCTATATTCATTGGAGTTAACTTAACTTTCTTCCCACAACATTTCTTAGGGCTAAGAGGAATACCTCGCCGCTATTC
TGACTACCCTGATGCATACTATCTATGAAACATGGTATCTTCAATTGGAAGAGTAATCTCTATAGTTAGAATTA
>PR-05-05 [organism=Dendroctonus rufipennis]
CCACGATTAAATAATATAAGATTTTGGCTTCTCCCCCCCTCTTTAACATTTTTATTACTAAGAAGAATCATTGATAAAGG
GGCAGGAACTGGATGAACAGTGTACCCCCCTTTAGCATCTAATATCTCCCATGAGGGGTCTTCAGTAGATTTCGCAATTT
TTAGACTCCACATAGCAGGGATCTCCTCTATTCTTGGGGCTATTAACTTTATTTCTACAATTATAAACATAAACCCTTCG
GGCATAAAATTAGACCGACTAACTCTATTCACCTGAGCAGTAAAAATTACAGCTGTTTTATTACTATTATCATTGCCGGT
ATTAGCAGGAGCTATTACTATGCTATTAACAGATCGAAATATTAATACTACATTCTTTGACCCTTCTGGAGGGGGAGACC
CTATTTTATACCAGCATCTCTTTTGATTTTTTGGCCACCCCGAGGTATACATTTTAATTTTACCAGGCTTTGGGATAATT
TCGCATATTATTAGGCAAGAAAGAGGAAAAAAGGAAGCCTTTGGATTATTAGGAATAATTTATGCTATAATAGCGATTGG
ATTACTAGGATTTGTAGTATGGGCCCACCATATATTCACGGTAGGTATAGATGTGGATACCCGAGCCTACTTTACATCCG
CCACAATAATTATTGCAGTTCCAACCGGAATTAAAATTTTTAGGTGACTTGCCACATACCATGGATCACAAATTACTTTA
ACCCCTTCTTCTCTTTGAGCTATTGGATTCATTTTCCTTTTTACTATAGGAGGATTGACCGGTGTAATTCTAGCTAACTC
TTCAATTGATATTATTCTTCATGATACCTACTATGTAGTCGCCCATTTCCATTATGTACTATCTATGGGGGCAGTATTTG
CTATTCTAGCAGGCATCATCCAATGATTCCCTCTTTTTACAGGACTAACTTTAAATAATAGATACTTAAAGATCCAATTT
TTATCTATATTCATTGGAGTTAACTTAACTTTCTTCCCACAACATTTCTTAGGGCTAAGAGGAATACCTCGCCGCTATTC
TGACTATCCTGATGCATACTATCTATGAAACATGGTATCTTCAATTGGAAGAGTAATCTCTATAGTTAGAATTA
>PR-05-06 [organism=Dendroctonus rufipennis]
CCACGATTAAATAATATAAGATTTTGACTCCTCCCCCCCTCTTTAACATTTTTATTATTAAGGAGAATCATTGATAAAGG
GGCAGGAACTGGGTGAACAGTGTATCCCCCTTTAGCATCTAACATCTCCCATGAGGGATCTTCTGTAGATTTCGCAATTT
TTAGGCTCCACATAGCGGGGATTTCCTCTATTCTTGGGGCTATTAACTTTATTTCTACAATTATAAACATAAACCCTTCA
GGCATAAAATTAGATCGACTAACCCTATTCACCTGAGCAGTAAAAATTACAGCTATTTTATTACTATTATCATTGCCGGT
ATTAGCAGGAGCTATTACTATGCTATTAACAGATCGAAATATTAATACCACATTCTTTGACCCTTCTGGAGGGGGGGACC
CTATTTTATACCAACACCTCTTTTGATTTTTTGGCCACCCTGAGGTATATATTTTAATTTTACCAGGCTTTGGAATAATC
TCGCATATTATTAGACAAGAAAGAGGAAAAAAAGAAGCTTTTGGATTATTGGGGATAATTTATGCTATAATAGCAATTGG
ATTACTAGGGTTTGTAGTATGGGCCCACCATATATTCACAGTAGGCATAGACGTAGATACCCGAGCCTACTTCACATCCG
CCACAATAATTATTGCAGTCCCAACCGGAATTAAAATTTTTAGGTGGCTCGCCACATATCATGGCTCACAAATTACTTTA
ACCCCTTCTTCTCTTTGAGCTATTGGATTCATTTTCCTTTTTACTATAGGAGGATTGACCGGTGTAATTCTAGCTAACTC
TTCAATTGATATTATTCTTCATGATACCTATTATGTAGTCGCCCATTTCCATTATGTACTATCTATGGGAGCAGTATTTG
CTATTCTAGCAGGTATCATCCAATGATTCCCTCTTTTTACAGGACTCACTTTAAATAATAGATACTTAAAGATCCAATTT
TTATCTATATTCATTGGAGTTAACTTAACTTTCTTCCCACAACATTTCTTAGGGTTAAGAGGAATGCCTCGCCGCTATTC
TGACTACCCTGATGCCTATTATCTATGAAACATAGTCTCTTCAATTGGAAGAGTAATCTCTATAGTTAGAATTA
>PR-05-08 [organism=Dendroctonus rufipennis]
CCACGATTAAATAATATAAGATTCTGGCTTCTCCCCCCCTCTTTAACATTTTTATTACTAAGAAGAATCATTGATAAAGG
AGCAGGGACTGGATGAACAGTGTACCCCCCTTTAGCATCTAATATCTCCCATGAAGGATCTTCAGTAGATTTCGCAATTT
TTAGACTCCACATAGCAGGGATCTCCTCTATTCTTGGGGCTATTAACTTTATTTCTACAATTATAAACATAAACCCTTCG
GGCATAAAATTAGACCGACTAACTCTATTCACCTGAGCAGTAAAAATTACAGCTGTTTTATTACTATTATCATTGCCGGT
ATTAGCAGGAGCTATTACTATGCTATTAACAGATCGAAATATTAATACTACATTCTTTGACCCTTCTGGAGGGGGAGACC
CTATTTTATACCAGCATCTCTTTTGATTTTTTGGCCACCCCGAGGTATACATTTTAATTTTACCAGGCTTTGGGATAATT
TCGCATATTATTAGGCAAGAAAGAGGAAAAAAAGAAGCCTTTGGATTATTAGGAATAATTTATGCTATAATAGCGATTGG
ATTACTAGGATTTGTAGTATGGGCCCACCATATATTCACGGTAGGTATAGATGTGGATACCCGGGCCTACTTTACATCCG
CCACAATAATTATTGCAGTTCCAACCGGAATTAAAATTTTTAGGTGACTTGCCACATACCATGGATCACAAATTACTTTA
ACCCCTTCTTCTCTTTGAGCTATTGGATTCATTTTCCTTTTTACTATAGGAGGATTGACCGGTGTAATTCTAGCTAACTC
TTCAATTGATATTATTCTTCATGACACCTACTATGTAGTCGCCCATTTCCATTATGTACTATCTATGGGGGCAGTATTTG
CTATTCTAGCAGGCATCATCCAATGATTCCCTCTTTTTACAGGACTAACTTTAAATAATAGATACTTAAAGATCCAATTT
TTATCTATATTCATTGGAGTTAACTTGACTTTCTTCCCACAACATTTCTTAGGGCTAAGAGGAATACCTCGCCGCTATTC
TGACTACCCTGATGCATATTATCTATGAAACATGGTATCTTCAATTGGAAGAGTAATCTCTATAGTTAGAATTA
>PR-05-09 [organism=Dendroctonus rufipennis]
CCACGATTAAATAATATAAGATTTTGGCTTCTCCCCCCCTCTTTAACATTTTTATTACTAAGAAGAATCATTGATAAAGG
GGCAGGAACTGGATGAACAGTGTACCCCCCTTTAGCATCTAATATCTCCCATGAGGGGTCTTCAGTAGATTTCGCAATTT
TTAGACTCCACATAGCAGGGATCTCCTCTATTCTTGGGGCTATTAACTTTATTTCTACAATTATAAACATAAACCCTTCG
GGCATAAAATTAGACCGACTAACTCTATTCACCTGAGCAGTAAAAATTACAGCTGTTTTATTACTATTATCATTGCCGGT
ATTAGCAGGAGCTATTACTATGCTATTAACAGATCGAAATATTAATACTACATTCTTTGACCCTTCTGGAGGGGGAGACC
CTATTTTATACCAGCATCTCTTTTGATTTTTTGGCCACCCCGAGGTATACATTTTAATTTTACCAGGCTTTGGGATAATT
TCGCATATTATTAGGCAAGAAAGAGGAAAAAAGGAAGCCTTTGGATTATTAGGAATAATTTATGCTATAATAGCGATTGG
ATTACTAGGATTTGTAGTATGGGCCCACCATATATTCACGGTAGGTATAGATGTGGATACCCGAGCCTACTTTACATCCG
CCACAATAATTATTGCAGTTCCAACCGGAATTAAAATTTTTAGGTGACTTGCCACATACCATGGATCACAAATTACTTTA
ACCCCTTCTTCTCTTTGAGCTATTGGATTCATTTTCCTTTTTACTATAGGAGGATTGACCGGTGTAATTCTAGCTAACTC
TTCAATTGATATTATTCTTCATGATACCTACTATGTAGTCGCCCATTTCCATTATGTACTATCTATGGGGGCAGTATTTG
CTATTCTAGCAGGCATCATCCAATGATTCCCTCTTTTTACAGGACTAACTTTAAATAATAGATACTTAAAGATCCAATTT
TTATCTATATTCATTGGAGTTAACTTAACTTTCTTCCCACAACATTTCTTAGGGCTAAGAGGAATACCTCGCCGCTATTC
TGACTATCCTGATGCATACTATCTATGAAACATGGTATCTTCAATTGGAAGAGTAATCTCTATAGTTAGAATTA
>PR-05-10 [organism=Dendroctonus rufipennis]
CCACGATTAAATAATATAAGATTTTGGCTTCTCCCCCCCTCTTTAACATTTTTATTACTAAGAAGAATCATTGATAAAGG
AGCAGGGACTGGATGAACAGTGTACCCCCCTTTAGCATCTAATATCTCCCATGAAGGATCTTCAGTAGATTTCGCAATTT
TTAGACTCCACATAGCAGGGATCTCCTCTATTCTTGGAGCTATTAACTTTATTTCTACAATTATAAACATAAACCCTTCG
GGCATAAAATTAGACCGACTAACTCTATTCACCTGAGCAGTAAAAATTACAGCTGTTTTATTACTATTATCATTGCCGGT
ATTAGCAGGAGCTATTACTATGCTATTAACAGATCGAAATATTAATACTACATTCTTTGACCCTTCTGGAGGGGGAGACC
CTATTTTATACCAGCATCTCTTTTGATTTTTTGGCCACCCCGAGGTATACATTTTAATTTTACCAGGCTTTGGGATAATT
TCGCATATTATTAGGCAAGAAAGAGGAAAAAAAGAAGCCTTTGGATTATTAGGAATAATTTATGCTATAATAGCGATTGG
ATTACTAGGATTTGTAGTATGGGCCCACCATATATTCACGGTAGGTATAGATGTGGATACCCGAGCCTACTTTACATCCG
CCACAATAATTATTGCAGTTCCAACCGGAATTAAAATTTTTAGGTGACTTGCCACATACCATGGATCACAAATTACTTTA
ACCCCTTCTTCTCTTTGAGCTATTGGATTCATTTTCCTTTTTACTATAGGAGGATTGACCGGTGTAATTCTAGCTAACTC
TTCAATTGATATTATTCTTCATGACACCTACTATGTAGTCGCCCATTTCCATTATGTACTATCTATGGGGGCAGTATTTG
CTATTCTAGCAGGCATCATCCAATGATTCCCTCTTTTTACAGGACTAACTTTAAATAATAGATACTTAAAGATCCAATTT
TTATCTATATTCATTGGAGTTAACTTGACTTTCTTCCCACAACATTTCTTAGGGCTAAGAGGAATACCTCGCCGCTATTC
TGACTACCCTGATGCATATTATCTATGAAACATGGTATCTTCAATTGGAAGAGTAATCTCTATAGTTAGAATTA
>PR-05-11 [organism=Dendroctonus rufipennis]
CCACGATTAAATAATATAAGATTTTGGCTTCTTCCCCCTTCTTTAACATTTTTATTACTAAGAAGAATCATTGATAAAGG
AGCAGGGACTGGATGAACAGTGTACCCCCCTTTAGCATCTAATATCTCCCATGAGGGGTCTTCAGTAGATTTCGCAATTT
TTAGACTCCACATAGCAGGAATCTCCTCTATTCTTGGGGCTATTAACTTTATTTCTACAATTATAAACATAAACCCTTCG
GGCATAAAATTAGACCGACTAACCCTATTCACCTGAGCAGTAAAAATTACAGCTGTTTTATTACTACTATCATTGCCGGT
ATTAGCAGGAGCTATTACTATGCTATTAACAGATCGAAATATTAATACTACATTCTTTGACCCTTCTGGAGGGGGCGACC
CTATTTTATACCAGCATCTCTTTTGATTTTTTGGCCACCCCGAGGTATACATTTTAATTTTACCAGGCTTTGGGATAATT
TCGCATATTATTAGGCAAGAAAGAGGAAAAAAAGAAGCCTTTGGATTATTAGGAATAATTTATGCTATAATAGCGATTGG
ATTACTAGGATTTGTAGTATGGGCCCACCATATATTCACGGTAGGTATAGATGTGGATACCCGAGCCTACTTTACATCCG
CCACAATAATTATTGCAGTTCCAACCGGAATTAAAATTTTTAGGTGACTTGCCACATACCATGGATCACAAATTACTTTA
ACCCCTTCTTCTCTTTGAGCTATTGGATTCATTTTCCTTTTTACTATAGGAGGATTGACCGGTGTAATTCTAGCTAACTC
TTCAATTGATATCATTCTTCATGATACCTACTATGTAGTCGCCCATTTCCATTATGTACTATCTATGGGGGCAGTATTTG
CTATTCTAGCAGGCATCATCCAATGATTCCCTCTTTTTACAGGACTAACTTTAAATAATAGATACTTAAAGATCCAATTT
TTATCTATATTCATTGGAGTTAACTTAACTTTCTTCCCACAACATTTCTTAGGACTAAGAGGAATACCTCGCCGCTATTC
TGACTACCCTGATGCATATTATATATGAAACATGGTATCTTCAATTGGAAGAGTAATCTCTATAGTTAGAATTA
>PR-05-13 [organism=Dendroctonus rufipennis]
CCACGATTAAATAATATAAGATTTTGGCTTCTCCCCCCCTCTTTAACATTTTTATTACTAAGAAGAATCATTGATAAAGG
AGCAGGGACTGGATGAACAGTGTACCCCCCTTTAGCATCTAATATCTCCCATGAGGGATCTTCAGTAGATTTCGCAATTT
TTAGACTCCACATAGCAGGGATCTCCTCTATTCTTGGGGCTATTAACTTTATTTCTACAATTATAAACATAAACCCTTCG
GGCATAAAATTAGACCGACTAACTCTATTCACCTGAGCAGTAAAAATTACAGCTGTTTTATTACTATTATCATTGCCGGT
ATTAGCAGGAGCTATTACTATGCTATTAACAGATCGAAATATTAATACTACATTCTTTGACCCTTCTGGAGGGGGAGACC
CTATTTTATACCAGCATCTCTTTTGATTTTTTGGTCACCCCGAGGTATACATTTTAATTTTACCAGGCTTTGGGATAATT
TCGCATATTATTAGGCAAGAAAGAGGAAAAAAAGAAGCCTTTGGATTATTAGGAATAATTTATGCTATAATAGCGATTGG
ATTACTAGGATTTGTAGTATGGGCCCACCATATATTCACGGTAGGTATAGATGTGGATACCCGAGCCTACTTTACATCCG
CCACAATAATTATTGCAGTTCCAACCGGAATTAAAATTTTTAGGTGACTTGCCACATACCATGGATCACAAATTACTTTA
ACCCCTTCTTCTCTTTGAGCTATTGGATTCATTTTCCTTTTTACTATAGGAGGATTGACCGGTGTAATTCTAGCTAACTC
TTCAATTGATATTATTCTTCATGATACCTACTATGTAGTCGCCCATTTCCATTATGTACTATCTATGGGGGCAGTATTTG
CTATTCTAGCAGGCATCATCCAATGATTCCCTCTTTTTACAGGACTAACTTTAAATAATAGATACTTAAAGATCCAATTT
TTATCTATATTCATTGGAGTTAACTTAACTTTCTTCCCACAACATTTCTTAGGACTAAGAGGAATACCTCGCCGCTATTC
TGACTACCCTGATGCATATTATATATGAAACATGGTATCTTCAATTGGAAGAGTAATCTCTATAGTTAGAATTA
>PR-05-14 [organism=Dendroctonus rufipennis]
CCACGATTAAATAATATAAGATTTTGGCTTCTCCCCCCCTCTTTAACATTTTTATTACTAAGAAGAATCATTGATAAAGG
AGCAGGGACTGGATGAACAGTGTACCCCCCTTTAGCATCTAATATCTCCCATGAGGGATCTTCAGTAGATTTCGCAATTT
TTAGACTCCACATAGCAGGAATCTCCTCTATTCTTGGGGCTATTAACTTTATTTCTACAATTATAAACATAAACCCTTCG
GGCATAAAATTAGATCGACTAACTCTATTCACCTGAGCAGTAAAAATTACAGCTGTTTTATTACTATTATCATTGCCAGT
ATTAGCAGGAGCTATTACTATGCTATTAACAGATCGAAATATTAATACTACATTCTTTGACCCTTCTGGAGGGGGAGACC
CTATTTTATACCAGCATCTCTTTTGATTTTTTGGCCACCCCGAGGTATACATTTTAATTTTACCAGGCTTTGGGATAATT
TCGCATATTATTAGACAAGAAAGAGGAAAAAAAGAAGCCTTTGGATTATTAGGAATAATTTATGCTATAATAGCGATTGG
ATTACTAGGATTTGTAGTATGGGCCCACCATATATTCACGGTAGGTATAGATGTGGATACCCGAGCCTACTTTACATCCG
CCACAATAATTATTGCAGTTCCAACCGGAATTAAAATTTTTAGGTGACTTGCCACATACCATGGATCACAAATTACTTTA
ACCCCTTCTTCTCTTTGAGCTATTGGATTCATTTTCCTTTTTACTATAGGAGGATTGACCGGTGTAATTCTAGCTAACTC
TTCAATTGATATTATTCTTCATGATACCTACTATGTAGTCGCCCATTTCCATTATGTACTATCTATGGGGGCAGTATTTG
CTATTCTAGCAGGCATCATCCAATGATTCCCTCTTTTTACAGGACTAACTTTAAATAATAGATACTTAAAGATCCAATTT
TTATCTATATTCATTGGAGTTAACTTAACTTTCTTCCCACAACATTTCTTAGGGCTAAGAGGAATACCTCGCCGCTATTC
TGACTACCCTGATGCATATTATCTATGAAACATGGTATCTTCAATTGGAAGAGTAATCTCTATAGTTAGAATTA
>PR-05-15 [organism=Dendroctonus rufipennis]
CCACGATTAAATAATATAAGATTTTGACTCCTCCCCCCCTCTTTAACATTTTTATTATTAAGGAGAATCATTGATAAAGG
GGCAGGAACTGGGTGAACAGTGTATCCCCCTTTAGCATCTAACATCTCCCATGAGGGATCTTCTGTAGATTTCGCAATTT
TTAGGCTCCACATAGCGGGGATTTCCTCTATTCTTGGGGCTATTAACTTTATTTCTACAATTATAAACATAAACCCTTCA
GGCATAAAATTAGATCGACTAACCCTATTCACCTGAGCAGTAAAAATTACAGCTATTTTATTACTATTATCATTGCCGGT
ATTAGCAGGAGCTATTACTATGCTATTAACAGATCGAAATATTAATACCACATTCTTTGACCCTTCTGGAGGGGGGGACC
CTATTTTATACCAACACCTCTTTTGATTTTTTGGCCACCCTGAGGTATATATTTTAATTTTACCAGGCTTTGGAATAATC
TCGCATATTATTAGACAAGAAAGAGGAAAAAAAGAAGCTTTTGGATTATTGGGGATAATTTATGCTATAATAGCAATTGG
ACTACTAGGATTTGTAGTATGGGCCCACCATATATTCACAGTAGGCATAGACGTAGATACCCGAGCCTACTTCACATCCG
CCACAATAATTATTGCAGTCCCAACCGGAATTAAAATTTTTAGGTGGCTCGCCACATATCATGGCTCACAAATTACTTTA
ACCCCTTCTTCTCTTTGAGCTATTGGATTCATTTTCCTTTTTACTATAGGAGGATTGACCGGTGTAATTCTAGCTAACTC
TTCAATTGATATTATTCTTCATGATACCTATTATGTAGTCGCCCATTTCCATTATGTACTATCTATGGGAGCAGTATTTG
CTATTCTAGCAGGTATCATCCAATGATTCCCTCTTTTTACAGGACTCACTTTAAATAATAGATACTTAAAGATCCAATTT
TTATCTATATTCATTGGAGTTAACTTAACTTTCTTCCCACAACATTTCTTAGGGTTAAGAGGAATGCCTCGCCGCTATTC
TGACTACCCTGATGCCTATTATCTATGAAACATAGTCTCTTCAATTGGAAGAGTAATCTCTATAGTTAGAATTA
>PR-05-16 [organism=Dendroctonus rufipennis]
CCACGATTAAATAATATAAGATTTTGGCTTCTCCCCCCCTCTTTAACATTTTTATTACTAAGAAGAATCATTGATAAAGG
AGCAGGGACTGGATGAACAGTATACCCCCCTTTAGCATCTAATATCTCCCATGAGGGGTCTTCAGTAGATTTCGCAATTT
TTAGACTCCACATAGCAGGGATCTCCTCTATTCTTGGGGCTATTAACTTTATTTCTACAATTATAAACATAAACCCTTCG
GGCATAAAATTAGACCGACTAACTCTATTCACCTGAGCAGTAAAAATTACAGCTGTTTTATTACTATTATCATTGCCGGT
ATTAGCAGGAGCTATTACTATGCTATTAACAGATCGAAATATTAATACTACATTCTTTGACCCTTCTGGAGGGGGAGACC
CTATTTTATACCAGCATCTCTTTTGATTTTTTGGCCACCCCGAGGTATACATTTTAATTTTACCAGGCTTTGGGATAATT
TCGCATATTATTAGGCAAGAAAGAGGAAAAAAAGAAGCCTTTGGATTATTAGGAATAATTTATGCTATAATAGCGATTGG
ATTACTAGGATTTGTAGTATGGGCCCACCATATATTCACGGTAGGTATAGATGTGGATACCCGAGCCTACTTTACATCCG
CCACAATAATTATTGCAGTTCCAACCGGAATTAAAATTTTTAGGTGACTTGCCACATACCATGGATCACAAATTACTTTA
ACCCCTTCTTCTCTTTGAGCTATTGGATTCATTTTCCTTTTTACTATAGGAGGATTGACCGGTGTAATTCTAGCTAACTC
TTCAATTGATATTATTCTTCATGATACCTACTATGTAGTCGCCCATTTCCATTATGTACTATCTATGGGGGCAGTATTTG
CTATTCTAGCAGGCATCATCCAATGATTCCCTCTTTTTACAGGACTAACTTTAAATAATAGGTACTTAAAGATCCAATTT
TTATCTATATTCATTGGAGTTAACTTAACTTTCTTCCCACAACATTTCTTAGGGCTAAGAGGAATACCTCGCCGCTATTC
TGACTACCCTGATGCATATTATCTATGAAACATGGTATCTTCAATTGGAAGAGTAATCTCTATAGTTAGAATTA
>PR-05-17 [organism=Dendroctonus rufipennis]
CCACGATTAAATAATATAAGATTTTGGCTTCTCCCCCCCTCTTTAACATTTTTATTACTAAGAAGAATCATTGATAAAGG
AGCAGGGACTGGATGAACAGTGTACCCCCCTTTAGCATCTAATATCTCCCATGAGGGATCTTCAGTAGATTTCGCAATTT
TTAGACTCCACATAGCAGGGATCTCCTCTATTCTTGGGGCTATTAACTTTATTTCTACAATTATAAACATAAACCCTTCG
GGCATAAAATTAGACCGACTAACTCTATTCACCTGAGCAGTAAAAATTACAGCTGTTTTATTACTACTATCATTGCCGGT
ATTAGCAGGAGCTATTACTATGCTATTAACAGATCGAAATATTAATACTACATTCTTTGACCCTTCTGGAGGGGGAGACC
CTATTTTATACCAGCATCTCTTTTGATTTTTTGGCCACCCCGAGGTATACATTTTAATTTTACCAGGCTTTGGGATAATT
TCGCATATTATTAGGCAAGAAAGAGGAAAAAAAGAAGCCTTTGGATTATTAGGAATAATTTATGCTATAATAGCGATTGG
ATTACTAGGATTTGTAGTATGGGCCCACCATATATTCACGGTAGGTATAGATGTGGATACCCGAGCCTACTTTACATCCG
CCACAATAATTATTGCAGTTCCAACCGGAATTAAAATTTTTAGGTGGCTTGCCACATACCATGGATCACAAATTACTTTA
ACCCCTTCTTCTCTTTGAGCTATTGGATTCATTTTCCTTTTTACTATAGGAGGATTGACCGGTGTAATTCTAGCTAACTC
TTCAATTGATATTATTCTTCATGATACCTACTATGTAGTCGCCCATTTCCATTATGTACTATCTATGGGGGCAGTATTTG
CTATTCTAGCAGGCATCATCCAATGATTCCCTCTTTTTACAGGACTAACTTTAAATAATAGATACTTAAAGATCCAATTT
TTATCTATATTCATTGGAGTTAACTTAACTTTCTTCCCACAACATTTCTTAGGGCTAAGAGGAATACCTCGCCGCTATTC
TGACTACCCTGATGCATATTATCTATGAAACATGGTATCTTCAATTGGAAGAGTAATCTCTATAGTTAGAATTA
>PR-05-18 [organism=Dendroctonus rufipennis]
CCACGATTAAATAATATAAGATTTTGGCTTCTCCCCCCCTCTTTAACATTTTTATTACTAAGAAGAATCATTGATAAAGG
AGCAGGGACTGGATGAACAGTGTACCCCCCTTTAGCATCTAATATCTCCCATGAGGGATCTTCAGTAGATTTCGCAATTT
TTAGACTCCACATAGCAGGAATCTCCTCTATTCTTGGGGCTATTAACTTTATTTCTACAATTATAAACATAAACCCTTCG
GGCATAAAATTAGATCGACTAACTCTATTCACCTGAGCAGTAAAAATTACAGCTGTTTTATTACTATTATCATTGCCAGT
ATTAGCAGGAGCTATTACTATGCTATTAACAGATCGAAATATTAATACTACATTCTTTGACCCTTCTGGAGGGGGAGACC
CTATTTTATACCAGCATCTCTTTTGATTTTTTGGCCACCCCGAGGTATACATTTTAATTTTACCAGGCTTTGGGATAATT
TCGCATATTATTAGACAAGAAAGAGGAAAAAAAGAAGCCTTTGGATTATTAGGAATAATTTATGCTATAATAGCGATTGG
ATTACTAGGATTTGTAGTATGGGCCCACCATATATTCACGGTAGGTATAGATGTGGATACCCGAGCCTACTTTACATCCG
CCACAATAATTATTGCAGTTCCAACCGGAATTAAAATTTTTAGGTGACTTGCCACATACCATGGATCACAAATTACTTTA
ACCCCTTCTTCTCTTTGAGCTATTGGATTCATTTTCCTTTTTACTATAGGAGGATTGACCGGTGTAATTCTAGCTAACTC
TTCAATTGATATTATTCTTCATGATACCTACTATGTAGTCGCCCATTTCCATTATGTACTATCTATGGGGGCAGTATTTG
CTATTCTAGCAGGCATCATCCAATGATTCCCTCTTTTTACAGGACTAACTTTAAATAATAGATACTTAAAGATCCAATTT
TTATCTATATTCATTGGAGTTAACTTAACTTTCTTCCCACAACATTTCTTAGGGCTAAGAGGAATACCTCGCCGCTATTC
TGACTACCCTGATGCATATTATCTATGAAACATGGTATCTTCAATTGGAAGAGTAATCTCTATAGTTAGAATTA
>PR-05-19 [organism=Dendroctonus rufipennis]
CCACGATTAAATAATATAAGATTTTGGCTTCTCCCCCCCTCTTTAACATTTTTATTACTAAGAAGAATCATTGATAAAGG
AGCAGGGACTGGATGAACAGTGTACCCCCCTTTAGCATCTAATATCTCCCATGAGGGATCTTCAGTAGATTTCGCAATTT
TTAGACTCCACATAGCAGGAATCTCCTCTATTCTTGGGGCTATTAACTTTATTTCTACAATTATAAACATAAACCCTTCG
GGCATAAAATTAGATCGACTAACTCTATTCACCTGAGCAGTAAAAATTACAGCTGTTTTATTACTATTATCATTGCCRGT
ATTAGCAGGAGCTATTACTATGCTATTAACAGATCGAAATATTAATACTACATTCTTTGACCCTTCTGGAGGGGGAGACC
CTATTTTATACCAGCATCTCTTTTGATTTTTTGGCCACCCCGAGGTATACATTTTAATTTTACCAGGCTTTGGGATAATT
TCGCATATTATTAGACAAGAAAGAGGAAAAAAAGAAGCCTTTGGATTATTAGGAATAATTTATGCTATAATAGCGATTGG
ATTACTAGGATTTGTAGTATGGGCCCACCATATATTCACGGTAGGTATAGATGTGGATACCCGAGCCTACTTTACATCCG
CCACAATAATTATTGCAGTTCCAACCGGAATTAAAATTTTTAGGTGACTTGCCACATACCATGGATCACAAATTACTTTA
ACCCCTTCTTCTCTTTGAGCTATTGGATTCATTTTCCTTTTTACTATAGGAGGATTGACCGGTGTAATTCTAGCTAACTC
TTCAATTGATATTATTCTTCATGATACCTACTATGTAGTCGCCCATTTCCATTATGTACTATCTATGGGGGCAGTATTTG
CTATTCTAGCAGGCATCATCCAATGATTCCCTCTTTTTACAGGACTAACTTTAAATAATAGATACTTAAAGATCCAATTT
TTATCTATATTCATTGGAGTTAACTTAACTTTCTTCCCACAACATTTCTTAGGGCTAAGAGGAATACCTCGCCGCTATTC
TGACTACCCTGATGCATATTATCTATGAAACATGGTATCTTCAATTGGAAGAGTAATCTCTATAGTTAGAATTA
>PR-05-20 [organism=Dendroctonus rufipennis]
CCACGATTAAATAATATAAGATTTTGGCTTCTCCCCCCCTCTTTAACATTTTTATTACTAAGAAGAATCATTGATAAAGG
AGCAGGGACTGGATGAACAGTGTACCCCCCTTTAGCATCTAATATCTCCCATGAGGGATCTTCAGTAGATTTCGCAATTT
TTAGACTCCACATAGCAGGGATCTCCTCTATTCTTGGGGCTATTAACTTTATTTCTACAATTATAAACATAAACCCTTCG
GGAATAAAATTAGACCGACTAACTCTATTCACCTGAGCAGTAAAAATTACAGCTGTTTTATTACTATTATCATTGCCGGT
ATTAGCAGGAGCTATTACTATGCTATTAACAGATCGAAACATTAATACTACATTCTTTGACCCTTCTGGAGGGGGAGACC
CTATTTTATACCAGCATCTCTTTTGATTTTTTGGCCACCCCGAGGTATACATTTTAATTTTACCAGGCTTTGGGATAATT
TCGCATATTATTAGGCAAGAAAGAGGAAAAAAAGAAGCCTTTGGATTATTAGGAATAATTTATGCTATAATAGCGATTGG
ATTACTAGGATTTGTAGTATGGGCCCACCATATATTCACGGTAGGTATAGATGTGGATACCCGAGCCTACTTCACATCCG
CCACAATAATTATTGCAGTTCCAACCGGAATTAAAATTTTTAGGTGGCTTGCCACATACCATGGATCACAAATTACTTTA
ACCCCTTCTTCTCTTTGAGCTATTGGATTCATTTTCCTTTTTACTATAGGAGGATTGACCGGTGTAATTCTAGCTAACTC
TTCAATTGATATTATTCTTCATGATACCTACTATGTAGTCGCCCATTTCCATTATGTGCTATCTATGGGGGCAGTATTTG
CTATTCTAGCAGGCATCATCCAATGATTCCCTCTTTTTACAGGACTAACTTTAAATAATAGATACTTAAAGATCCAATTT
TTATCTATATTCATTGGAGTTAACTTAACTTTCTTTCCACAACATTTCTTAGGACTAAGAGGGATACCTCGCCGCTATTC
TGACTACCCTGATGCATATTATCTATGAAACATAGTATCTTCAATTGGAAGAGTAATCTCTATAGTTAGAATTA
>PR-05-21 [organism=Dendroctonus rufipennis]
CCACGATTAAATAATATAAGATTTTGACTCCTCCCCCCCTCTTTAACATTTTTATTATTAAGGAGAATCATTGATAAAGG
GGCAGGAACTGGGTGAACAGTGTATCCCCCTTTAGCATCTAACATCTCCCATGAGGGATCTTCTGTAGATTTCGCAATTT
TTAGGCTCCACATAGCGGGGATTTCCTCTATTCTTGGGGCTATTAACTTTATTTCTACAATTATAAACATAAACCCTTCA
GGCATAAAATTAGATCGACTAACCCTATTCACCTGAGCAGTAAAAATTACAGCTATTTTATTACTATTATCATTGCCGGT
ATTAGCAGGAGCTATTACTATGCTATTAACAGATCGAAATATTAATACCACATTCTTTGACCCTTCTGGAGGGGGGGACC
CTATTTTATACCAACACCTCTTTTGATTTTTTGGCCACCCTGAGGTATATATTTTAATTTTACCAGGCTTTGGAATAATC
TCGCATATTATTAGACAAGAAAGAGGAAAAAAAGAAGCTTTTGGATTATTGGGGATAATTTATGCTATAATAGCAATTGG
ATTACTAGGGTTTGTAGTATGGGCCCACCATATATTCACAGTAGGCATAGACGTAGATACCCGAGCCTACTTCACATCCG
CCACAATAATTATTGCAGTCCCAACCGGAATTAAAATTTTTAGGTGGCTCGCCACATATCATGGCTCACAAATTACTTTA
ACCCCTTCTTCTCTTTGAGCTATTGGATTCATTTTCCTTTTTACTATAGGAGGATTGACCGGTGTAATTCTAGCTAACTC
TTCAATTGATATTATTCTTCATGATACCTATTATGTAGTCGCCCATTTCCATTATGTACTATCTATGGGAGCAGTATTTG
CTATTCTAGCAGGTATCATCCAATGATTCCCTCTTTTTACAGGACTCACTTTAAATAATAGATACTTAAAGATCCAATTT
TTATCTATATTCATTGGAGTTAACTTAACTTTCTTCCCACAACATTTCTTAGGGTTAAGAGGAATGCCTCGCCGCTATTC
TGACTACCCTGATGCCTATTATCTATGAAACATAGTCTCTTCAATTGGAAGAGTAATCTCTATAGTTAGAATTA
>PR-05-22 [organism=Dendroctonus rufipennis]
CCACGATTAAATAATATAAGATTTTGGCTTCTCCCCCCCTCTTTAACATTTTTATTACTAAGAAGAATCATTGATAAAGG
AGCAGGGACTGGATGAACAGTGTACCCCCCTTTAGCATCTAATATCTCCCATGAAGGATCTTCAGTAGATTTCGCAATTT
TTAGACTCCACATAGCAGGGATCTCCTCTATTCTTGGGGCTATTAACTTTATTTCTACAATTATAAACATAAACCCTTCG
GGCATAAAATTAGACCGACTAACTCTATTCACCTGAGCAGTAAAAATTACAGCTGTTTTATTACTATTATCATTGCCGGT
ATTAGCAGGAGCTATTACTATGCTATTAACAGATCGAAATATTAATACTACATTCTTTGACCCTTCTGGAGGGGGAGACC
CTATTTTATACCAGCATCTCTTTTGATTTTTTGGCCACCCCGAGGTATACATTTTAATTTTACCAGGCTTTGGGATAATT
TCGCATATTATTAGGCAAGAAAGAGGAAAAAAAGAAGCCTTTGGATTATTAGGAATAATTTATGCTATAATAGCGATTGG
ATTACTAGGATTTGTAGTATGGGCCCACCATATATTCACGGTAGGTATAGATGTGGATACCCGAGCCTACTTTACATCCG
CCACAATAATTATTGCAGTTCCAACCGGAATTAAAATTTTTAGGTGACTTGCCACATACCATGGATCACAAATTACTTTA
ACCCCTTCTTCTCTTTGAGCTATTGGATTCATTTTCCTTTTTACTATAGGAGGATTGACCGGTGTAATTCTAGCTAACTC
TTCAATTGATATTATTCTTCATGACACCTACTATGTAGTCGCCCATTTCCATTATGTACTATCTATGGGGGCAGTATTTG
CTATTCTAGCAGGCATCATCCAATGATTCCCTCTTTTTACAGGACTAACTTTAAATAATAGATACTTAAAGATCCAATTT
TTATCTATATTCATTGGAGTTAACTTGACTTTCTTCCCACAACATTTCTTAGGGCTAAGAGGAATACCTCGCCGCTATTC
TGACTACCCTGATGCATATTATCTATGAAACATGGTATCTTCAATTGGAAGAGTAATCTCTATAGTTAGAATTA
>PR-05-23 [organism=Dendroctonus rufipennis]
CCACGATTAAATAATATAAGATTTTGGCTTCTCCCCCCCTCTTTAACATTTTTATTACTAAGAAGAATCATTGATAAAGG
GGCAGGAACTGGATGAACAGTGTACCCCCCTTTAGCATCTAATATCTCCCATGAGGGGTCTTCAGTAGATTTCGCAATTT
TTAGACTCCACATAGCAGGGATCTCCTCTATTCTTGGGGCTATTAACTTTATTTCTACAATTATAAACATAAACCCTTCG
GGCATAAAATTAGACCGACTAACTCTATTCACCTGAGCAGTAAAAATTACAGCTGTTTTATTACTATTATCATTGCCGGT
ATTAGCAGGAGCTATTACTATGCTATTAACAGATCGAAATATTAATACTACATTCTTTGACCCTTCTGGAGGGGGAGACC
CTATTTTATACCAGCATCTCTTTTGATTTTTTGGCCACCCCGAGGTATACATTTTAATTTTACCAGGCTTTGGGATAATT
TCGCATATTATTAGGCAAGAAAGAGGAAAAAAGGAAGCCTTTGGATTATTAGGAATAATTTATGCTATAATAGCGATTGG
ATTACTAGGATTTGTAGTATGGGCCCACCATATATTCACGGTAGGTATAGATGTGGATACCCGAGCCTACTTTACATCCG
CCACAATAATTATTGCAGTTCCAACCGGAATTAAAATTTTTAGGTGACTTGCCACATACCATGGATCACAAATTACTTTA
ACCCCTTCTTCTCTTTGAGCTATTGGATTCATTTTCCTTTTTACTATAGGAGGATTGACCGGTGTAATTCTAGCTAACTC
TTCAATTGATATTATTCTTCATGATACCTACTATGTAGTCGCCCATTTCCATTATGTACTATCTATGGGGGCAGTATTTG
CTATTCTAGCAGGCATCATCCAATGATTCCCTCTTTTTACAGGACTAACTTTAAATAATAGATACTTAAAGATCCAATTT
TTATCTATATTCATTGGAGTTAACTTAACTTTCTTCCCACAACATTTCTTAGGGCTAAGAGGAATACCTCGCCGCTATTC
TGACTATCCTGATGCATACTATCTATGAAACATGGTATCTTCAATTGGAAGAGTAATCTCTATAGTTAGAATTA
>PR-05-24 [organism=Dendroctonus rufipennis]
CCACGATTAAATAATATAAGATTTTGGCTTCTCCCCCCCTCTTTAACATTTTTATTACTAAGAAGAATCATTGATAAAGG
AGCAGGGACTGGATGAACAGTGTACCCTCCTTTAGCATCTAACATCTCCCATGAAGGATCTTCAGTAGATTTCGCAATTT
TTAGACTCCACATAGCAGGGATCTCCTCTATTCTTGGGGCTATTAACTTTATTTCTACAATTATAAACATAAACCCTTCG
GGCATAAAATTAGACCGACTAACTCTATTCACCTGAGCAGTAAAAATTACAGCTGTTTTATTACTATTATCATTGCCGGT
ATTAGCAGGAGCTATTACTATGCTATTAACAGATCGAAATATTAATACTACATTCTTTGACCCTTCTGGAGGGGGAGACC
CTATTTTATACCAGCATCTCTTTTGATTTTTTGGCCACCCCGAGGTATACATTTTAATTTTACCAGGCTTTGGGATAATT
TCGCATATTATTAGGCAAGAAAGAGGAAAAAAAGAAGCCTTTGGATTATTAGGAATAATTTATGCTATAATAGCGATTGG
ATTACTAGGATTTGTAGTATGGGCCCACCATATATTCACGGTAGGTATAGATGTGGATACCCGGGCCTACTTTACATCCG
CCACAATAATTATTGCAGTTCCAACCGGAATTAAAATTTTTAGGTGACTTGCCACATACCATGGGTCACAAATTACTTTA
ACCCCTTCTTCTCTTTGAGCTATTGGATTCATTTTCCTTTTTACTATAGGAGGATTGACCGGTGTAATTCTAGCTAACTC
TTCAATTGATATTATTCTTCATGACACCTACTATGTAGTCGCCCATTTCCATTATGTACTATCTATGGGGGCAGTATTTG
CTATTCTAGCAGGCATCATCCAATGATTCCCTCTTTTTACAGGACTAACTTTAAATAATAGATACTTAAAGATCCAATTT
TTATCTATATTCATTGGAGTTAACTTGACTTTCTTCCCACAACATTTCTTAGGGCTAAGAGGAATACCTCGCCGCTATTC
TGACTACCCTGATGCATATTATCTATGAAACATGGTATCTTCAATTGGAAGAGTAATCTCTATAGTTAGAATTA
>PR-05-25 [organism=Dendroctonus rufipennis]
CCCCGATTAAATAATATAAGATTTTGGCTTCTCCCCCCCTCTTTAACATTTTTATTACTAAGAAGAATCATTGATAAAGG
AGCAGGGACTGGATGAACAGTGTACCCCCCTTTAGCATCTAATATCTCCCATGAAGGATCTTCAGTAGATTTCGCAATTT
TTAGACTCCACATAGCAGGGATCTCCTCTATTCTTGGGGCTATTAACTTTATTTCTACAATTATAAACATAAACCCTTCG
GGCATAAAATTAGACCGACTAACTCTATTCACCTGAGCAGTAAAAATTACAGCTGTTTTATTACTATTATCATTGCCGGT
ATTAGCAGGAGCTATTACTATGCTATTAACAGATCGAAATATTAATACTACATTCTTTGACCCTTCTGGAGGGGGAGACC
CTATTTTATACCAGCATCTCTTTTGATTTTTTGGCCACCCCGAGGTATACATTTTAATTTTACCAGGCTTTGGGATAATT
TCGCATATTATTAGGCAAGAAAGAGGAAAAAAAGAAGCCTTTGGATTATTAGGAATAATTTATGCTATAATAGCGATTGG
ATTACTAGGATTTGTAGTATGGGCCCACCATATATTCACGGTAGGTATAGATGTGGATACCCGGGCCTACTTTACATCCG
CCACAATAATTATTGCAGTTCCAACCGGAATTAAAATTTTTAGGTGACTCGCCACATACCATGGATCACAAATTACTTTA
ACCCCTTCTTCTCTTTGAGCTATTGGATTCATTTTCCTTTTTACTATAGGAGGATTGACCGGTGTAATTCTAGCTAACTC
TTCAATTGATATTATTCTTCATGACACCTACTATGTAGTCGCCCATTTCCATTATGTACTATCTATGGGGGCAGTATTTG
CTATTCTAGCAGGCATCATCCAATGATTCCCTCTTTTTACAGGACTAACTTTAAATAATAGATACTTAAAGATCCAATTT
TTATCTATATTCATTGGAGTTAACTTGACTTTCTTCCCACAACATTTCTTAGGGCTAAGAGGAATACCTCGCCGCTATTC
TGACTACCCTGATGCATATTATCTATGAAACATGGTATCTTCAATTGGAAGAGTAATCTCTATAGTTAGAATTA
>WC-04-01 [organism=Dendroctonus rufipennis]
CCACGATTAAATAATATAAGATTTTGGCTTCTCCCCCCTTCTTTAACATTTTTATTACTAAGAAGAATCATTGATAAAGG
AGCAGGGACTGGATGAACAGTGTACCCCCCTTTAGCATCTAATATCTCCCATGAGGGATCTTCAGTAGATTTCGCAATTT
TTAGACTCCACATAGCAGGGATCTCCTCTATTCTTGGGGCTATTAACTTTATTTCTACAATTATAAACATAAACCCTTCG
GGCATAAAATTAGACCGACTAACTCTCTTCACCTGAGCAGTAAAAATTACAGCTGTTTTATTACTATTATCATTGCCGGT
ATTAGCAGGAGCTATTACTATGCTATTAACAGATCGAAATATTAATACTACATTCTTTGACCCTTCTGGAGGGGGAGACC
CTATTTTATACCAGCATCTCTTTTGATTTTTTGGCCACCCCGAGGTATACATTTTAATTTTACCAGGCTTTGGGATAATT
TCGCATATTATTAGGCAAGAAAGAGGAAAAAAAGAAGCCTTTGGATTATTAGGAATAATTTATGCTATAATAGCGATTGG
ATTACTAGGATTTGTAGTATGGGCCCACCATATATTCACGGTAGGTATAGACGTGGATACCCGAGCCTACTTTACATCCG
CCACAATAATTATTGCAGTTCCAACCGGAATTAAAATTTTTAGGTGACTTGCCACATACCATGGATCACAAATTACTTTA
ACCCCTTCTTCTCTTTGAGCTATTGGATTCATTTTCCTTTTTACTATAGGAGGATTAACCGGTGTAATTCTAGCTAACTC
TTCAATTGATATTATTCTTCATGATACCTACTATGTAGTCGCCCATTTCCATTATGTACTATCTATGGGAGCAGTATTTG
CTATTCTAGCAGGCATCATCCAATGATTCCCTCTTTTTACAGGACTAACTTTAAATAATAGATACTTAAAGATCCAATTT
TTATCTATATTCATTGGAGTTAACTTAACTTTCTTCCCACAACATTTCTTAGGGCTAAGAGGAATACCTCGCCGCTATTC
TGACTACCCTGATGCATATTATTTATGAAACATAGTATCTTCAATTGGAAGAGTAATCTCTATAGTTAGAATTA
>WC-04-02 [organism=Dendroctonus rufipennis]
CCCCGATTAAATAATATAAGATTTTGGCTTCTCCCCCCCTCTTTAACATTTTTATTACTAAGAAGAATCATTGATAAAGG
AGCAGGGACTGGATGAACAGTGTACCCCCCTTTAGCATCTAATATCTCCCATGAAGGATCTTCAGTAGATTTCGCAATTT
TTAGACTCCACATAGCAGGGATCTCCTCTATTCTTGGGGCTATTAACTTTATTTCTACAATTATAAACATAAACCCTTCG
GGCATAAAATTAGACCGACTAACTCTATTCACCTGAGCAGTAAAAATTACAGCTGTTTTATTACTATTATCATTGCCGGT
ATTAGCAGGAGCTATTACTATGCTATTAACAGATCGAAATATTAATACTACATTCTTTGACCCTTCTGGAGGGGGAGACC
CTATTTTATACCAGCATCTCTTTTGATTTTTTGGCCACCCCGAGGTATACATTTTAATTTTACCAGGCTTTGGGATAATT
TCGCATATTATTAGGCAAGAAAGAGGAAAAAAAGAAGCCTTTGGATTATTAGGAATAATTTATGCTATAATAGCGATTGG
ATTACTAGGATTTGTAGTATGGGCCCACCATATATTCACGGTAGGTATAGATGTGGATACCCGGGCCTACTTTACATCCG
CCACAATAATTATTGCAGTTCCAACCGGAATTAAAATTTTTAGGTGACTTGCCACATACCATGGATCACAAATTACTTTA
ACCCCTTCTTCTCTTTGAGCTATTGGATTCATTTTCCTTTTTACTATAGGAGGATTGACCGGTGTAATTCTAGCTAACTC
TTCAATTGATATTATTCTTCATGACACCTACTATGTAGTCGCCCATTTCCATTATGTACTATCTATGGGGGCAGTATTTG
CTATTCTAGCAGGCATCATCCAATGATTCCCTCTTTTTACAGGACTAACTTTAAATAATAGATACTTAAAGATCCAATTT
TTATCTATATTCATTGGAGTTAACTTGACTTTCTTCCCACAACATTTCTTAGGGCTAAGAGGAATACCTCGCCGCTATTC
TGACTACCCTGATGCATATTATCTATGAAACATGGTATCTTCAATTGGAAGAGTAATCTCTATAGTTAGAATTA
>WC-04-03 [organism=Dendroctonus rufipennis]
CCACGATTAAATAATATAAGATTTTGGCTTCTCCCCCCTTCTTTAACATTTTTATTACTAAGAAGAATCATTGATAAAGG
AGCAGGGACTGGATGAACAGTGTACCCCCCTTTAGCATCTAATATCTCCCATGAGGGATCTTCAGTAGATTTCGCAATTT
TTAGACTCCACATAGCAGGGATCTCCTCTATTCTTGGGGCTATTAACTTTATTTCTACAATTATAAACATAAACCCTTCG
GGCATAAAATTAGACCGACTAACTCTCTTCACCTGAGCAGTAAAAATTACAGCTGTTTTATTACTATTATCATTGCCGGT
ATTAGCAGGAGCTATTACTATGCTATTAACAGATCGAAATATTAATACTACATTCTTTGACCCTTCTGGAGGGGGAGACC
CTATTTTATACCAGCATCTCTTTTGATTTTTTGGCCACCCCGAGGTATACATTTTAATTTTACCAGGCTTTGGGATAATT
TCGCATATTATTAGGCAAGAAAGAGGAAAAAAAGAAGCCTTTGGATTATTAGGAATAATTTATGCTATAATAGCGATTGG
ATTACTAGGATTTGTAGTATGGGCCCACCATATATTCACGGTAGGTATAGACGTGGATACCCGAGCCTACTTTACATCCG
CCACAATAATTATTGCAGTTCCAACCGGAATTAAAATTTTTAGGTGACTTGCCACATACCATGGATCACAAATTACTTTA
ACCCCTTCTTCTCTTTGAGCTATTGGATTCATTTTCCTTTTTACTATAGGAGGATTAACCGGTGTAATTCTAGCTAACTC
TTCAATTGATATTATTCTTCATGATACCTACTATGTAGTCGCCCATTTCCATTATGTACTATCTATGGGAGCAGTATTTG
CTATTCTAGCAGGCATCATCCAATGATTCCCTCTTTTTACAGGACTAACTTTAAATAATAGATACTTAAAGATCCAATTT
TTATCTATATTCATTGGAGTTAACTTAACTTTCTTCCCACAACATTTCTTAGGGCTAAGAGGAATACCTCGCCGCTATTC
TGACTACCCTGATGCATATTATTTATGAAACATAGTATCTTCAATTGGAAGAGTAATCTCTATAGTTAGAATTA
>WC-04-04 [organism=Dendroctonus rufipennis]
CCACGATTAAATAATATAAGATTTTGGCTTCTCCCCCCCTCTTTAACATTTTTATTACTAAGAAGAATCATTGATAAAGG
AGCAGGAACTGGATGAACAGTGTACCCCCCTTTAGCATCTAATATCTCCCATGAGGGATCTTCAGTAGATTTCGCAATTT
TTAGACTCCACATAGCAGGGATCTCCTCTATTCTTGGGGCTATTAACTTTATTTCTACAATTATAAACATAAACCCTTCG
GGCATAAAATTAGACCGACTAACTCTATTCACCTGAGCAGTAAAAATTACAGCTGTTTTATTACTATTATCATTGCCGGT
ATTAGCAGGAGCTATTACTATGCTATTAACAGATCGAAATATTAATACTACATTCTTTGACCCTTCTGGAGGAGGAGACC
CTATTTTATACCAGCATCTCTTTTGATTTTTTGGCCACCCCGAGGTATACATTTTAATTTTACCAGGCTTTGGGATAATT
TCGCATATTATTAGGCAAGAAAGAGGAAAAAAAGAAGCCTTTGGATTATTAGGAATAATTTATGCTATAATAGCGATTGG
ATTACTAGGATTTGTAGTATGGGCCCACCATATATTCACGGTAGGTATAGATGTGGATACCCGAGCCTACTTTACATCCG
CCACAATAATTATTGCAGTTCCAACCGGAATTAAAATTTTTAGGTGACTTGCCACATACCATGGATCACAAATTACTTTA
ACCCCTTCTTCTCTTTGAGCTATTGGATTCATTTTCCTTTTTACTATAGGAGGATTGACCGGTGTAATTCTAGCTAACTC
TTCAATTGATATTATTCTTCATGATACCTACTATGTAGTCGCCCATTTCCATTATGTACTATCTATGGGAGCAGTATTTG
CTATTCTAGCAGGCATCATCCAATGATTCCCTCTTTTTACAGGACTAACTTTAAATAATAGATACTTAAAGATCCAATTT
TTATCTATATTCATTGGAGTTAACTTAACTTTCTTCCCACAACATTTCTTAGGGCTAAGAGGGATACCTCGCCGCTATTC
TGACTACCCTGATGCATATTATCTATGAAACATGGTATCTTCAATTGGAAGAGTAATCTCTATAGTTAGAATTA
>WC-04-05 [organism=Dendroctonus rufipennis]
CCACGATTAAATAATATAAGATTTTGGCTTCTCCCCCCCTCTTTAACATTTTTATTACTAAGAAGAATCATTGATAAAGG
AGCAGGGACTGGATGAACAGTGTACCCCCCTTTAGCATCTAATATCTCCCATGAAGGATCTTCAGTAGATTTCGCAATTT
TTAGACTCCACATAGCAGGGATCTCCTCTATTCTTGGGGCTATTAACTTTATTTCTACAATTATAAACATAAACCCTTCG
GGCATAAAATTAGACCGACTAACTCTATTCACCTGAGCAGTAAAAATTACAGCTGTTTTATTACTATTATCATTGCCGGT
ATTAGCAGGAGCTATTACTATGCTATTAACAGATCGAAATATTAATACTACATTCTTTGACCCTTCTGGAGGGGGAGACC
CTATTTTATACCAGCATCTCTTTTGATTTTTTGGCCACCCCGAGGTATACATTTTAATTTTACCAGGCTTTGGGATAATT
TCGCATATTATTAGGCAAGAAAGAGGAAAAAAAGAAGCCTTTGGATTATTAGGAATAATTTATGCTATAATAGCGATTGG
ATTACTAGGATTTGTAGTATGGGCCCACCATATATTCACGGTAGGTATAGATGTGGATACCCGGGCCTACTTTACATCCG
CCACAATAATTATTGCAGTTCCAACCGGAATTAAAATTTTTAGGTGACTTGCCACATACCATGGATCACAAATTACTTTA
ACCCCTTCTTCTCTTTGAGCTATTGGATTCATTTTCCTTTTTACTATAGGAGGATTGACCGGTGTAATTCTAGCTAACTC
TTCAATTGATATTATTCTTCATGACACCTACTATGTAGTCGCCCATTTCCATTATGTACTATCTATGGGGGCAGTATTTG
CTATTCTAGCAGGCATCATCCAATGATTCCCTCTTTTTACAGGACTAACTTTAAATAATAGATACTTAAAGATCCAATTT
TTATCTATATTCATTGGAGTTAACTTGACTTTCTTCCCACAACATTTCTTAGGGCTAAGAGGAATACCTCGCCGCTATTC
TGACTACCCTGATGCATATTATCTATGAAACATGGTATCTTCAATTGGAAGAGTAATCTCTATAGTTAGAATTA
>WC-04-06 [organism=Dendroctonus rufipennis]
CCACGATTAAATAATATAAGATTTTGACTCCTCCCCCCCTCTTTAACATTTTTATTATTAAGGAGAATCATTGATAAAGG
GGCAGGAACTGGGTGAACAGTGTATCCCCCTTTAGCATCTAACATCTCCCATGAGGGATCTTCTGTAGATTTCGCAATTT
TTAGGCTCCACATAGCGGGGATTTCCTCTATTCTTGGGGCTATTAACTTTATTTCTACAATTATAAACATAAACCCTTCA
GGCATAAAATTAGATCGACTAACCCTATTCACCTGAGCAGTAAAAATTACAGCTATTTTATTACTATTATCATTGCCGGT
ATTAGCAGGAGCTATTACTATGCTATTAACAGATCGAAATATTAATACCACATTCTTTGACCCTTCTGGAGGGGGAGACC
CTATTTTATACCAACACCTCTTTTGATTTTTTGGCCACCCTGAGGTATATATTTTAATTTTACCAGGCTTTGGAATAATC
TCGCATATTATTAGACAAGAAAGAGGAAAAAAAGAAGCTTTTGGATTATTGGGGATAATTTATGCTATAATAGCAATTGG
ACTACTAGGATTTGTAGTATGGGCCCACCATATATTCACAGTAGGCATAGACGTAGATACCCGAGCCTACTTCACATCCG
CCACAATAATTATTGCAGTCCCAACCGGAATTAAAATTTTTAGGTGGCTCGCCACATATCATGGCTCACAAATTACTTTA
ACCCCTTCTTCTCTTTGAGCTATTGGATTCATTTTCCTTTTTACTATAGGAGGATTGACCGGTGTAATTCTAGCTAACTC
TTCAATTGATATTATTCTTCATGATACCTATTATGTAGTCGCCCATTTCCATTATGTACTATCTATGGGAGCAGTATTTG
CTATTCTAGCAGGTATCATCCAATGATTCCCTCTTTTTACAGGACTCACTTTAAATAATAGATACTTAAAGATCCAATTT
TTATCTATATTCATTGGAGTTAACTTAACTTTCTTCCCACAACATTTCTTAGGGTTAAGAGGAATGCCTCGCCGCTATTC
TGACTACCCTGATGCCTATTATCTATGAAACATAGTCTCTTCAATTGGAAGAGTAATCTCTATAGTTAGAATTA
>WC-04-07 [organism=Dendroctonus rufipennis]
CCACGATTAAATAATATAAGATTTTGGCTTCTCCCCCCCTCTTTAACATTTTTATTACTAAGAAGAATCATTGATAAAGG
AGCAGGGACTGGATGAACAGTGTACCCCCCTTTAGCATCTAATATCTCCCATGAAGGATCTTCAGTAGATTTCGCAATTT
TTAGACTCCACATAGCAGGGATCTCCTCTATTCTTGGGGCTATTAACTTTATTTCTACAATTATAAACATAAACCCTTCG
GGCATAAAATTAGACCGACTAACTCTATTCACCTGAGCAGTAAAAATTACAGCTGTTTTATTACTATTATCATTGCCGGT
ATTAGCAGGAGCTATTACTATGCTATTAACAGATCGAAATATTAATACTACATTCTTTGACCCTTCTGGAGGGGGAGACC
CTATTTTATACCAGCATCTCTTTTGATTTTTTGGCCACCCCGAGGTATACATTTTAATTTTACCAGGCTTTGGGATAATT
TCGCATATTATTAGGCAAGAAAGAGGAAAAAAAGAAGCCTTTGGATTATTAGGAATAATTTATGCTATAATAGCGATTGG
ATTACTAGGATTTGTAGTATGGGCCCACCATATATTCACGGTAGGTATAGATGTGGATACCCGGGCCTACTTTACATCCG
CCACAATAATTATTGCAGTTCCAACCGGAATTAAAATTTTTAGGTGACTTGCCACATACCATGGATCACAAATTACTTTA
ACCCCTTCTTCTCTTTGAGCTATTGGATTCATTTTCCTTTTTACTATAGGAGGATTGACCGGTGTAATTCTAGCTAACTC
TTCAATTGATATTATTCTTCATGACACCTACTATGTAGTCGCCCATTTCCATTATGTACTATCTATGGGGGCAGTATTTG
CTATTCTAGCAGGCATCATCCAATGATTCCCTCTTTTTACAGGACTAACTTTAAATAATAGATACTTAAAGATCCAATTT
TTATCTATATTCATTGGAGTTAACTTGACTTTCTTCCCACAACATTTCTTAGGGCTAAGAGGAATACCTCGCCGCTATTC
TGACTACCCTGATGCATATTATCTATGAAACATGGTATCTTCAATTGGAAGAGTAATCTCTATAGTTAGAATTA
>WC-04-08 [organism=Dendroctonus rufipennis]
CCACGATTAAATAATATAAGATTTTGGCTTCTCCCCCCCTCTTTAACATTTTTATTACTAAGAAGAATCATTGATAAAGG
AGCAGGGACTGGATGAACAGTATACCCCCCTTTAGCATCTAATATCTCCCATGAGGGGTCTTCAGTAGATTTCGCAATTT
TTAGACTCCACATAGCAGGGATCTCCTCTATTCTTGGGGCTATTAACTTTATTTCTACAATTATAAACATAAACCCTTCG
GGCATAAAATTAGACCGACTAACTCTATTCACCTGAGCAGTAAAAATTACAGCTGTTTTATTACTATTATCATTGCCGGT
ATTAGCAGGAGCTATTACTATGCTATTAACAGATCGAAATATTAATACTACATTCTTTGACCCTTCTGGAGGGGGAGACC
CTATTTTATACCAGCATCTCTTTTGATTTTTTGGCCACCCCGAGGTATACATTTTAATTTTACCAGGCTTTGGGATAATT
TCGCATATTATTAGGCAAGAAAGAGGAAAAAAAGAAGCCTTTGGATTATTAGGAATAATTTATGCTATAATAGCGATTGG
ATTACTAGGATTTGTAGTATGGGCCCACCATATATTCACGGTAGGTATAGATGTGGATACCCGAGCCTACTTTACATCCG
CCACAATAATTATTGCAGTTCCAACCGGAATTAAAATTTTTAGGTGACTTGCCACATACCATGGATCACAAATTACTTTA
ACCCCTTCTTCTCTTTGAGCTATTGGATTCATTTTCCTTTTTACTATAGGAGGATTGACCGGTGTAATTCTAGCTAACTC
TTCAATTGATATTATTCTTCATGATACCTACTATGTAGTCGCCCATTTCCATTATGTACTATCTATGGGGGCAGTATTTG
CTATTCTAGCAGGCATCATCCAATGATTCCCTCTTTTTACAGGATTAACTTTAAATAATAGATACTTAAAGATCCAATTT
TTATCTATATTCATTGGAGTTAACTTAACTTTCTTCCCACAACATTTCTTAGGGCTAAGAGGAATACCTCGCCGCTATTC
TGACTACCCTGATGCATATTATCTATGAAACATGGTATCTTCAATTGGAAGAGTAATCTCTATAGTTAGAATTA
>WC-04-09 [organism=Dendroctonus rufipennis]
CCACGATTAAATAATATAAGATTTTGGCTTCTCCCCCCCTCTTTAACATTTTTATTACTAAGAAGAATCATTGATAAAGG
AGCAGGGACTGGATGAACAGTATACCCCCCTTTAGCATCTAATATCTCCCATGAGGGGTCTTCAGTAGATTTCGCAATTT
TTAGACTCCACATAGCAGGGATCTCCTCTATTCTTGGGGCTATTAACTTTATTTCTACAATTATAAACATAAACCCTTCG
GGCATAAAATTAGACCGACTAACTCTATTCACCTGAGCAGTAAAAATTACAGCTGTTTTATTACTATTATCATTGCCGGT
ATTAGCAGGAGCTATTACTATGCTATTAACAGATCGAAATATTAATACTACATTCTTTGACCCTTCTGGAGGGGGAGACC
CTATTTTATACCAGCATCTCTTTTGATTTTTTGGCCACCCCGAGGTATACATTTTAATTTTACCAGGCTTTGGGATAATT
TCGCATATTATTAGGCAAGAAAGAGGAAAAAAAGAAGCCTTTGGATTATTAGGAATAATTTATGCTATAATAGCGATTGG
ATTACTAGGATTTGTAGTATGGGCCCACCATATATTCACGGTAGGTATAGATGTGGATACCCGAGCCTACTTTACATCCG
CCACAATAATTATTGCAGTTCCAACCGGAATTAAAATTTTTAGGTGACTTGCCACATACCATGGATCACAAATTACTTTA
ACCCCTTCTTCTCTTTGAGCTATTGGATTCATTTTCCTTTTTACTATAGGAGGATTGACCGGTGTAATTCTAGCTAACTC
TTCAATTGATATTATTCTTCATGATACCTACTATGTAGTCGCCCATTTCCATTATGTACTATCTATGGGGGCAGTATTTG
CTATTCTAGCAGGCATCATCCAATGATTCCCTTTTTTTACAGGACTAACTTTAAATAATAGATACTTAAAGATCCAATTT
TTATCTATATTCATTGGAGTTAACTTAACTTTCTTCCCACAACATTTCTTAGGGCTAAGAGGAATACCTCGCCGCTATTC
TGACTACCCTGATGCATATTATCTATGAAACATGGTATCTTCAATTGGAAGAGTAATCTCTATAGTTAGAATTA
>WC-04-10 [organism=Dendroctonus rufipennis]
CCACGATTAAATAATATAAGATTTTGGCTTCTCCCCCCTTCTTTAACATTTTTATTACTAAGAAGAATCATTGATAAAGG
AGCAGGGACTGGATGAACAGTGTACCCCCCTTTAGCATCTAATATCTCCCATGAGGGATCTTCAGTAGATTTCGCAATTT
TTAGACTCCACATAGCAGGGATCTCCTCTATTCTTGGGGCTATTAACTTTATTTCTACAATTATAAACATAAACCCTTCG
GGCATAAAATTAGACCGACTAACTCTCTTCACCTGAGCAGTAAAAATTACAGCTGTTTTATTACTATTATCATTGCCGGT
ATTAGCAGGAGCTATTACTATGCTATTAACAGATCGAAATATTAATACTACATTCTTTGACCCTTCTGGAGGGGGAGACC
CTATTTTATACCAGCATCTCTTTTGATTTTTTGGCCACCCCGAGGTATACATTTTAATTTTACCAGGCTTTGGGATAATT
TCGCATATTATTAGGCAAGAAAGAGGAAAAAAAGAAGCCTTTGGATTATTAGGAATAATTTATGCTATAATAGCGATTGG
ATTACTAGGATTTGTAGTATGGGCCCACCATATATTCACGGTAGGTATAGACGTGGATACCCGAGCCTACTTTACATCCG
CCACAATAATTATTGCAGTTCCAACCGGAATTAAAATTTTTAGGTGACTTGCCACATACCATGGATCACAAATTACTTTA
ACCCCTTCTTCTCTTTGAGCTATTGGATTCATTTTCCTTTTTACTATAGGAGGATTAACCGGTGTAATTCTAGCTAACTC
TTCAATTGATATTATTCTTCATGATACCTACTATGTAGTCGCCCATTTCCATTATGTACTATCTATGGGAGCAGTATTTG
CTATTCTAGCAGGCATCATCCAATGATTCCCTCTTTTTACAGGACTAACTTTAAATAATAGATACTTAAAGATCCAATTT
TTATCTATATTCATTGGAGTTAACTTAACTTTCTTCCCACAACATTTCTTAGGGCTAAGAGGAATACCTCGCCGCTATTC
TGACTACCCTGATGCATATTATTTATGAAACATAGTATCTTCAATTGGAAGAGTAATCTCTATAGTTAGAATTA
>WC-04-11 [organism=Dendroctonus rufipennis]
CCACGATTAAATAATATAAGATTTTGGCTTCTCCCCCCCTCTTTAACATTTTTATTACTAAGAAGAATCATTGATAAAGG
AGCAGGGACTGGATGAACAGTGTACCCCCCTTTAGCATCTAATATCTCCCATGAAGGATCTTCAGTAGATTTCGCAATTT
TTAGACTCCACATAGCAGGGATCTCCTCTATTCTTGGGGCTATTAACTTTATTTCTACAATTATAAACATAAACCCTTCG
GGCATAAAATTAGACCGACTAACTCTATTCACCTGAGCAGTAAAAATTACAGCTGTTTTATTACTATTATCATTGCCGGT
ATTAGCAGGAGCTATTACTATGCTATTAACAGATCGAAATATTAATACTACATTCTTTGACCCTTCTGGAGGGGGAGACC
CTATTTTATACCAGCATCTCTTTTGATTTTTTGGCCACCCCGAGGTATACATTTTAATTTTACCAGGCTTTGGGATAATT
TCGCATATTATTAGGCAAGAAAGAGGAAAAAAAGAAGCCTTTGGATTATTAGGAATAATTTATGCTATAATAGCGATTGG
ATTACTAGGATTTGTAGTATGGGCCCACCATATATTCACGGTAGGTATAGATGTGGATACCCGGGCCTACTTTACATCCG
CCACAATAATTATTGCAGTTCCAACCGGAATTAAAATTTTTAGGTGACTTGCCACATACCATGGATCACAAATTACTTTA
ACCCCTTCTTCTCTTTGAGCTATTGGATTCATTTTCCTTTTTACTATAGGAGGATTGACCGGTGTAATTCTAGCTAACTC
TTCAATTGATATTATTCTTCATGACACCTACTATGTAGTCGCCCATTTCCATTATGTACTATCTATGGGGGCAGTATTTG
CTATTCTAGCAGGCATCATCCAATGATTCCCTCTTTTTACAGGACTAACTTTAAATAATAGATACTTAAAGATCCAATTT
TTATCTATATTCATTGGAGTTAACTTGACTTTCTTCCCACAACATTTCTTAGGGCTAAGAGGAATACCTCGCCGCTATTC
TGACTACCCTGATGCATATTATCTATGAAACATGGTATCTTCAATTGGAAGAGTAATCTCTATAGTTAGAATTA
>WC-04-12 [organism=Dendroctonus rufipennis]
CCACGATTAAATAATATAAGATTTTGGCTTCTCCCCCCCTCTTTAACATTTTTATTACTAAGAAGAATCATTGATAAAGG
AGCAGGGACTGGATGAACAGTGTACCCCCCTTTAGCATCTAATATCTCCCATGAGGGATCTTCAGTAGATTTCGCAATTT
TTAGACTCCACATAGCAGGGATTTCCTCTATTCTTGGGGCTATTAACTTTATTTCTACAATTATAAATATAAACCCTTCG
GGCATAAAATTAGACCGACTAACTCTATTCACCTGAGCAGTAAAAATTACAGCTGTTTTATTACTACTATCATTGCCGGT
ATTAGCAGGAGCTATTACTATGCTATTAACAGATCGAAATATTAATACTACATTCTTTGACCCTTCTGGAGGGGGAGACC
CTATTTTATACCAGCATCTCTTTTGATTTTTTGGCCACCCCGAGGTATACATTTTAATTTTACCAGGCTTTGGGATAATT
TCGCATATTATTAGGCAAGAAAGAGGAAAAAAGGAAGCCTTTGGATTATTAGGAATAATTTATGCTATAATAGCGATTGG
GTTACTAGGATTTGTAGTATGGGCCCACCATATATTCACGGTAGGTATAGATGTGGATACCCGAGCCTACTTTACATCCG
CCACAATAATTATTGCAGTTCCAACCGGGATTAAAATTTTTAGGTGACTTGCCACATACCATGGATCACAAATTACTTTA
ACCCCTTCTTCTCTTTGAGCTATTGGATTCATTTTCCTTTTTACTATAGGAGGATTGACCGGTGTAATTCTAGCTAACTC
TTCAATTGATATTATTCTTCATGATACCTACTATGTAGTCGCCCATTTCCATTATGTACTATCTATGGGGGCAGTATTTG
CTATTCTAGCAGGCATCATCCAATGATTTCCTCTTTTTACAGGACTAACTTTAAATAATAGATACTTAAAGATCCAATTT
TTATCTATATTCATTGGAGTTAACTTAACTTTCTTCCCACAACATTTCTTAGGGCTAAGAGGAATACCTCGCCGCTATTC
TGACTACCCTGATGCATATTATCTATGAAACATGGTATCTTCAATTGGAAGAGTAATCTCTATAGTTAGAATTA
>WC-04-13 [organism=Dendroctonus rufipennis]
CCCCGATTAAATAATATAAGATTTTGGCTTCTCCCCCCCTCTTTAACATTTTTATTACTAAGAAGAATCATTGATAAAGG
AGCAGGGACTGGATGAACAGTGTACCCCCCTTTAGCATCTAATATCTCCCATGAAGGATCTTCAGTAGATTTCGCAATTT
TTAGACTCCACATAGCAGGGATCTCCTCTATTCTTGGGGCTATTAACTTTATTTCTACAATTATAAACATAAACCCTTCG
GGCATAAAATTAGACCGACTAACTCTATTCACCTGAGCAGTAAAAATTACAGCTGTTTTATTACTATTATCATTGCCGGT
ATTAGCAGGAGCTATTACTATGCTATTAACAGATCGAAATATTAATACTACATTCTTTGACCCTTCTGGAGGGGGAGACC
CTATTTTATACCAGCATCTCTTTTGATTTTTTGGCCACCCCGAGGTATACATTTTAATTTTACCAGGCTTTGGGATAATT
TCGCATATTATTAGGCAAGAAAGAGGAAAAAAAGAAGCCTTTGGATTATTAGGAATAATTTATGCTATAATAGCGATTGG
ATTACTAGGATTTGTAGTATGGGCCCACCATATATTCACGGTAGGTATAGATGTGGATACCCGGGCCTACTTTACATCCG
CCACAATAATTATTGCAGTTCCAACCGGAATTAAAATTTTTAGGTGACTTGCCACATACCATGGATCACAAATTACTTTA
ACCCCTTCTTCTCTTTGAGCTATTGGATTCATTTTCCTTTTTACTATAGGAGGATTGACCGGTGTAATTCTAGCTAACTC
TTCAATTGATATTATTCTTCATGACACCTACTATGTAGTCGCCCATTTCCATTATGTACTATCTATGGGGGCAGTATTTG
CTATTCTAGCAGGCATCATCCAATGATTCCCTCTTTTTACAGGACTAACTTTAAATAATAGATACTTAAAGATCCAATTT
TTATCTATATTCATTGGAGTTAACTTGACTTTCTTCCCACAACATTTCTTAGGGCTAAGAGGAATACCTCGCCGCTATTC
TGACTACCCTGATGCATATTATCTATGAAACATGGTATCTTCAATTGGAAGAGTAATCTCTATAGTTAGAATTA
>WC-04-14 [organism=Dendroctonus rufipennis]
CCACGATTAAATAATATAAGATTTTGGCTTCTCCCCCCTTCTTTAACATTTTTATTACTAAGAAGAATCATTGATAAAGG
AGCAGGGACTGGATGAACAGTGTACCCCCCTTTAGCATCTAATATCTCCCATGAGGGATCTTCAGTAGATTTCGCAATTT
TTAGACTCCACATAGCAGGGATCTCCTCTATTCTTGGGGCTATTAACTTTATTTCTACAATTATAAACATAAACCCTTCG
GGCATAAAATTAGACCGACTAACTCTCTTCACCTGAGCAGTAAAAATTACAGCTGTTTTATTACTATTATCATTGCCGGT
ATTAGCAGGAGCTATTACTATGCTATTAACAGATCGAAATATTAATACTACATTCTTTGACCCTTCTGGAGGGGGAGACC
CTATTTTATACCAGCATCTCTTTTGATTTTTTGGCCACCCCGAGGTATACATTTTAATTTTACCAGGCTTTGGGATAATT
TCGCATATTATTAGGCAAGAAAGAGGAAAAAAAGAAGCCTTTGGATTATTAGGAATAATTTATGCTATAATAGCGATTGG
ATTACTAGGATTTGTAGTATGGGCCCACCATATATTCACGGTAGGTATAGACGTGGATACCCGAGCCTACTTTACATCCG
CCACAATAATTATTGCAGTTCCAACCGGAATTAAAATTTTTAGGTGACTTGCCACATACCATGGATCACAAATTACTTTA
ACCCCTTCTTCTCTTTGAGCTATTGGATTCATTTTCCTTTTTACTATAGGAGGATTAACCGGTGTAATTCTAGCTAACTC
TTCAATTGATATTATTCTTCATGATACCTACTATGTAGTCGCCCATTTCCATTATGTACTATCTATGGGAGCAGTATTTG
CTATTCTAGCAGGCATCATCCAATGATTCCCTCTTTTTACAGGACTAACTTTAAATAATAGATACTTAAAGATCCAATTT
TTATCTATATTCATTGGAGTTAACTTAACTTTCTTCCCACAACATTTCTTAGGGCTAAGAGGAATACCTCGCCGCTATTC
TGACTACCCTGATGCATATTATTTATGAAACATAGTATCTTCAATTGGAAGAGTAATCTCTATAGTTAGAATTA
>WC-04-15 [organism=Dendroctonus rufipennis]
CCACGATTAAATAATATAAGATTTTGGCTTCTCCCCCCCTCTTTAACATTTTTATTACTAAGAAGAATCATTGATAAAGG
AGCAGGGACTGGATGAACAGTGTACCCCCCTTTAGCATCTAATATCTCCCATGAGGGATCTTCAGTAGATTTCGCAATTT
TTAGACTCCACATAGCAGGGATCTCCTCTATTCTTGGGGCTATTAACTTTATTTCTACAATTATAAACATAAACCCTTCG
GGCATAAAATTAGACCGACTAACTCTATTCACCTGAGCAGTAAAAATTACAGCTGTTTTATTACTATTATCATTGCCGGT
ATTAGCAGGAGCTATTACTATGCTATTAACAGATCGAAATATTAATACTACATTCTTTGACCCTTCTGGAGGGGGAGACC
CTATTTTATACCAGCATCTCTTTTGATTTTTTGGCCACCCCGAGGTATACATTTTAATTTTACCAGGCTTTGGGATAATT
TCGCATATTATTAGGCAAGAAAGAGGAAAAAAAGAAGCCTTTGGATTATTAGGAATAATTTATGCTATAATAGCGATTGG
ATTACTAGGATTTGTAGTATGGGCCCACCATATATTCACGGTAGGTATAGATGTGGATACCCGAGCCTACTTTACATCCG
CCACAATAATTATTGCAGTTCCAACCGGAATTAAAATTTTTAGGTGACTTGCCACATACCATGGATCACAAATTACTTTA
ACCCCTTCTTCTCTTTGAGCTATTGGATTCATTTTCCTTTTTACTATAGGAGGATTGACCGGTGTAATTCTAGCTAACTC
TTCAATTGATATTATTCTTCATGATACCTACTATGTAGTCGCCCATTTCCATTATGTACTATCTATGGGGGCAGTATTTG
CTATTCTAGCAGGCATCATCCAATGATTCCCTCTTTTTACAGGACTAACTTTAAATAATAGATACTTAAAGATCCAATTT
TTATCTATATTCATTGGAGTTAACTTAACTTTCTTCCCACAACATTTCTTAGGGCTAAGAGGAATACCTCGCCGCTATTC
TGACTACCCTGATGCATACTATCTATGAAACATGGTATCTTCAATTGGAAGAGTAATCTCTATAGTTAGAATTA
>WC-04-16 [organism=Dendroctonus rufipennis]
CCACGATTAAATAATATAAGATTTTGGCTTCTCCCCCCCTCTTTAACATTTTTATTACTAAGAAGAATCATTGATAAAGG
AGCAGGGACTGGATGAACAGTGTACCCCCCTTTAGCATCTAATATCTCCCATGAGGGATCTTCAGTAGATTTCGCAATTT
TTAGACTCCACATAGCAGGGATCTCCTCTATTCTTGGGGCTATTAACTTTATTTCTACAATTATAAACATAAACCCTTCG
GGCATAAAATTAGACCGACTAACTCTATTCACCTGAGCAGTAAAAATTACAGCTGTTTTATTACTATTATCATTGCCGGT
ATTAGCAGGAGCTATTACTATGCTATTAACAGATCGAAATATTAATACTACATTCTTTGACCCTTCTGGAGGGGGAGACC
CTATTTTATACCAGCATCTCTTTTGATTTTTTGGCCACCCCGAGGTATACATTTTAATTTTACCAGGCTTTGGGATAATT
TCGCATATTATTAGGCAAGAAAGAGGAAAAAAAGAAGCCTTTGGATTATTAGGAATAATTTATGCTATAATAGCGATTGG
ATTACTAGGATTTGTAGTATGGGCCCACCATATATTCACGGTAGGTATAGATGTGGATACCCGAGCCTACTTTACATCCG
CCACAATAATTATTGCAGTTCCAACCGGAATTAAAATTTTTAGGTGACTTGCCACATACCATGGATCACAAATTACTTTA
ACCCCTTCTTCTCTTTGAGCTATTGGATTCATTTTCCTTTTTACTATAGGAGGATTGACCGGTGTAATTCTAGCTAACTC
TTCAATTGATATTATTCTTCATGATACCTACTATGTAGTCGCCCATTTCCATTATGTACTATCTATGGGGGCAGTATTTG
CTATTCTAGCAGGCATCATCCAATGATTCCCTCTTTTTACAGGACTAACTTTAAATAATAGATACTTAAAGATCCAATTT
TTATCTATATTCATTGGAGTTAACTTAACTTTCTTCCCACAACATTTCTTAGGGCTAAGAGGAATACCTCGCCGCTATTC
TGACTACCCTGATGCATATTATCTATGAAACATGGTATCTTCAATTGGAAGAGTAATCTCTATAGTTAGAATTA
>WC-04-17 [organism=Dendroctonus rufipennis]
CCACGATTAAATAATATAAGATTTTGGCTTCTCCCCCCCTCTTTAACATTTTTATTACTAAGAAGAATCATTGATAAAGG
AGCAGGGACTGGATGAACAGTGTACCCCCCTTTAGCATCTAATATCTCCCATGAAGGATCTTCAGTAGATTTCGCAATTT
TTAGACTCCACATAGCAGGGATCTCCTCTATTCTTGGGGCTATTAACTTTATTTCTACAATTATAAACATAAACCCTTCG
GGCATAAAATTAGACCGACTAACTCTATTCACCTGAGCAGTAAAAATTACAGCTGTTTTATTACTATTATCATTGCCGGT
ATTAGCAGGAGCTATTACTATGCTATTAACAGATCGAAATATTAATACTACATTCTTTGACCCTTCTGGAGGGGGAGACC
CTATTTTATACCAGCATCTCTTTTGATTTTTTGGCCACCCCGAGGTATACATTTTAATTTTACCAGGCTTTGGGATAATT
TCGCATATTATTAGGCAAGAAAGAGGAAAAAAAGAAGCCTTTGGATTATTAGGAATAATTTATGCTATAATAGCGATTGG
ATTACTAGGATTTGTAGTATGGGCCCACCATATATTCACGGTAGGTATAGATGTGGATACCCGGGCCTACTTTACATCCG
CCACAATAATTATTGCAGTTCCAACCGGAATTAAAATTTTTAGGTGACTTGCCACATACCATGGATCACAAATTACTTTA
ACCCCTTCTTCTCTTTGAGCTATTGGATTCATTTTCCTTTTTACTATAGGAGGATTGACCGGTGTAATTCTAGCTAACTC
TTCAATTGATATTATTCTTCATGACACCTACTATGTAGTCGCCCATTTCCATTATGTACTATCTATGGGGGCAGTATTTG
CTATTCTAGCAGGCATCATCCAATGATTCCCTCTTTTTACAGGACTAACTTTAAATAATAGATACTTAAAGATCCAATTT
TTATCTATATTCATTGGAGTTAACTTGACTTTCTTCCCACAACATTTCTTAGGGCTAAGAGGAATACCTCGCCGCTATTC
TGACTACCCTGATGCATATTATCTATGAAACATGGTATCTTCAATTGGAAGAGTAATCTCTATAGTTAGAATTA
>WC-04-18 [organism=Dendroctonus rufipennis]
CCACGATTAAATAATATAAGATTTTGGCTTCTCCCCCCCTCTTTAACATTTTTATTACTAAGAAGAATCATTGATAAAGG
AGCAGGGACTGGATGAACAGTGTACCCCCCTTTAGCATCTAATATCTCCCATGAAGGATCTTCAGTAGATTTCGCAATTT
TTAGACTCCACATAGCAGGGATCTCCTCTATTCTTGGGGCTATTAACTTTATTTCTACAATTATAAACATAAACCCTTCG
GGCATAAAATTAGACCGACTAACTCTATTCACCTGAGCAGTAAAAATTACAGCTGTTTTATTACTATTATCATTGCCGGT
ATTAGCAGGAGCTATTACTATGCTATTAACAGATCGAAATATTAATACTACATTCTTTGACCCTTCTGGAGGGGGAGACC
CTATTTTATACCAGCATCTCTTTTGATTTTTTGGCCACCCCGAGGTATACATTTTAATTTTACCAGGCTTTGGGATAATT
TCGCATATTATTAGGCAAGAAAGAGGAAAAAAAGAAGCCTTTGGATTATTAGGAATAATTTATGCTATAATAGCGATTGG
ATTACTAGGATTTGTAGTATGGGCCCACCATATATTCACGGTAGGTATAGATGTGGATACCCGGGCCTACTTTACATCCG
CCACAATAATTATTGCAGTTCCAACCGGAATTAAAATTTTTAGGTGACTTGCCACATACCATGGATCACAAATTACTTTA
ACCCCTTCTTCTCTTTGAGCTATTGGATTCATTTTCCTTTTTACTATAGGAGGATTGACCGGTGTAATTCTAGCTAACTC
TTCAATTGATATTATTCTTCATGACACCTACTATGTAGTCGCCCATTTCCATTATGTACTATCTATGGGGGCAGTATTTG
CTATTCTAGCAGGCATCATCCAATGATTCCCTCTTTTTACAGGACTAACTTTAAATAATAGATACTTAAAGATCCAATTT
TTATCTATATTCATTGGAGTTAACTTGACTTTCTTCCCACAACATTTCTTAGGGCTAAGAGGAATACCTCGCCGCTATTC
TGACTACCCTGATGCATATTATCTATGAAACATGGTATCTTCAATTGGAAGAGTAATCTCTATAGTTAGAATTA
>WC-04-19 [organism=Dendroctonus rufipennis]
CCACGATTAAATAATATAAGATTTTGGCTTCTCCCCCCTTCTTTAACATTTTTATTACTAAGAAGAATCATTGATAAAGG
AGCAGGGACTGGATGAACAGTGTACCCCCCTTTAGCATCTAATATCTCCCATGAGGGATCTTCAGTAGATTTCGCAATTT
TTAGACTCCACATAGCAGGGATCTCCTCTATTCTTGGGGCTATTAACTTTATTTCTACAATTATAAACATAAACCCTTCG
GGCATAAAATTAGACCGACTAACTCTCTTCACCTGAGCAGTAAAAATTACAGCTGTTTTATTACTATTATCATTGCCGGT
ATTAGCAGGAGCTATTACTATGCTATTAACAGATCGAAATATTAATACTACATTCTTTGACCCTTCTGGAGGGGGAGACC
CTATTTTATACCAGCATCTCTTTTGATTTTTTGGCCACCCCGAGGTATACATTTTAATTTTACCAGGCTTTGGGATAATT
TCGCATATTATTAGGCAAGAAAGAGGAAAAAAAGAAGCCTTTGGATTATTAGGAATAATTTATGCTATAATAGCGATTGG
ATTACTAGGATTTGTAGTATGGGCCCACCATATATTCACGGTAGGTATAGACGTGGATACCCGAGCCTACTTTACATCCG
CCACAATAATTATTGCAGTTCCAACCGGAATTAAAATTTTTAGGTGACTTGCCACATACCATGGATCACAAATTACTTTA
ACCCCTTCTTCTCTTTGAGCTATTGGATTCATTTTCCTTTTTACTATAGGAGGATTAACCGGTGTAATTCTAGCTAACTC
TTCAATTGATATTATTCTTCATGATACCTACTATGTAGTCGCCCATTTCCATTATGTACTATCTATGGGAGCAGTATTTG
CTATTCTAGCAGGCATCATCCAATGATTCCCTCTTTTTACAGGACTAACTTTAAATAATAGATACTTAAAGATCCAATTT
TTATCTATATTCATTGGAGTTAACTTAACTTTCTTCCCACAACATTTCTTAGGGCTAAGAGGAATACCTCGCCGCTATTC
TGACTACCCTGATGCATATTATTTATGAAACATAGTATCTTCAATTGGAAGAGTAATCTCTATAGTTAGAATTA
>WC-04-20 [organism=Dendroctonus rufipennis]
CCACGATTAAATAATATAAGATTTTGGCTTCTCCCCCCTTCTTTAACATTTTTATTACTAAGAAGAATCATTGATAAAGG
AGCAGGGACTGGATGAACAGTGTACCCCCCTTTAGCATCTAATATCTCCCATGAGGGATCTTCAGTAGATTTCGCAATTT
TTAGACTCCACATAGCAGGGATCTCCTCTATTCTTGGGGCTATTAACTTTATTTCTACAATTATAAACATAAACCCTTCG
GGCATAAAATTAGACCGACTAACTCTCTTCACCTGAGCAGTAAAAATTACAGCTGTTTTATTACTATTATCATTGCCGGT
ATTAGCAGGAGCTATTACTATGCTATTAACAGATCGAAATATTAATACTACATTCTTTGACCCTTCTGGAGGGGGAGACC
CTATTTTATACCAGCATCTCTTTTGATTTTTTGGCCACCCCGAGGTATACATTTTAATTTTACCAGGCTTTGGGATAATT
TCGCATATTATTAGGCAAGAAAGAGGAAAAAAAGAAGCCTTTGGATTATTAGGAATAATTTATGCTATAATAGCGATTGG
ATTACTAGGATTTGTAGTATGGGCCCACCATATATTCACGGTAGGTATAGACGTGGATACCCGAGCCTACTTTACATCCG
CCACAATAATTATTGCAGTTCCAACCGGAATTAAAATTTTTAGGTGACTTGCCACATACCATGGATCACAAATTACTTTA
ACCCCTTCTTCTCTTTGAGCTATTGGATTCATTTTCCTTTTTACTATAGGAGGATTAACCGGTGTAATTCTAGCTAACTC
TTCAATTGATATTATTCTTCATGATACCTACTATGTAGTCGCCCATTTCCATTATGTACTATCTATGGGAGCAGTATTTG
CTATTCTAGCAGGCATCATCCAATGATTCCCTCTTTTTACAGGACTAACTTTAAATAATAGATACTTAAAGATCCAATTT
TTATCTATATTCATTGGAGTTAACTTAACTTTCTTCCCACAACATTTCTTAGGGCTAAGAGGAATACCTCGCCGCTATTC
TGACTACCCTGATGCATATTATTTATGAAACATAGTATCTTCAATTGGAAGAGTAATCTCTATAGTTAGAATTA
>WC-04-21 [organism=Dendroctonus rufipennis]
CCACGATTAAATAATATAAGATTTTGGCTTCTCCCCCCCTCTTTAACATTTTTATTACTAAGAAGAATCATTGATAAAGG
AGCAGGGACTGGATGAACAGTATACCCCCCTTTAGCATCTAATATCTCCCATGAGGGGTCTTCAGTAGATTTCGCAATTT
TTAGACTCCACATAGCAGGGATCTCCTCTATTCTTGGGGCTATTAACTTTATTTCTACAATTATAAACATAAACCCTTCG
GGCATAAAATTAGACCGACTAACTCTATTCACCTGAGCAGTAAAAATTACAGCTGTTTTATTACTATTATCATTGCCGGT
ATTAGCAGGAGCTATTACTATGCTATTAACAGATCGAAATATTAATACTACATTCTTTGACCCTTCTGGAGGGGGAGACC
CTATTTTATACCAGCATCTCTTTTGATTTTTTGGCCACCCCGAGGTATACATTTTAATTTTACCAGGCTTTGGGATAATT
TCGCATATTATTAGGCAAGAAAGAGGAAAAAAAGAAGCCTTTGGATTATTAGGAATAATTTATGCTATAATAGCGATTGG
ATTACTAGGATTTGTAGTATGGGCCCACCATATATTCACGGTAGGTATAGATGTGGATACCCGAGCCTACTTTACATCCG
CCACAATAATTATTGCAGTTCCAACCGGAATTAAAATTTTTAGGTGACTTGCCACATACCATGGATCACAAATTACTTTA
ACCCCTTCTTCTCTTTGAGCTATTGGATTCATTTTCCTTTTTACTATAGGAGGATTGACCGGTGTAATTCTAGCTAACTC
TTCAATTGATATTATTCTTCATGATACCTACTATGTAGTCGCCCATTTCCATTATGTACTATCTATGGGGGCAGTATTTG
CTATTCTAGCAGGCATCATCCAATGATTCCCTCTTTTTACAGGATTAACTTTAAATAATAGATACTTAAAGATCCAATTT
TTATCTATATTCATTGGAGTTAACTTAACTTTCTTCCCACAACATTTCTTAGGGCTAAGAGGAATACCTCGCCGCTATTC
TGACTACCCTGATGCATATTATCTATGAAACATGGTATCTTCAATTGGAAGAGTAATCTCTATAGTTAGAATTA
>WC-04-22 [organism=Dendroctonus rufipennis]
CCACGATTAAATAATATAAGATTTTGGCTTCTCCCCCCCTCTTTAACATTTTTATTACTAAGAAGAATCATTGATAAAGG
AGCAGGGACTGGATGAACAGTGTACCCCCCTTTAGCATCTAATATCTCCCATGAGGGATCTTCAGTAGATTTCGCAATTT
TTAGACTCCACATAGCAGGGATCTCCTCTATTCTTGGGGCTATTAACTTTATTTCTACAATTATAAACATAAACCCTTCG
GGCATAAAATTAGACCGACTAACTCTATTCACCTGAGCAGTAAAAATTACAGCTGTTTTATTACTATTATCATTGCCGGT
ATTAGCAGGAGCTATTACTATGCTATTAACAGATCGAAATATTAATACTACATTCTTTGACCCTTCTGGAGGGGGAGACC
CTATTTTATACCAGCATCTCTTTTGATTTTTTGGCCACCCCGAGGTATACATTTTAATTTTACCAGGCTTTGGGATAATT
TCGCATATTATTAGGCAAGAAAGAGGAAAAAAAGAAGCCTTTGGATTATTAGGAATAATTTATGCTATAATAGCGATTGG
ATTACTAGGATTTGTAGTATGGGCCCACCATATATTCACGGTAGGTATAGATGTGGATACCCGAGCCTACTTTACATCCG
CCACAATAATTATTGCAGTTCCAACCGGAATTAAAATTTTTAGGTGACTTGCCACATACCATGGATCACAAATTACTTTA
ACCCCTTCTTCTCTTTGAGCTATTGGATTCATTTTCCTTTTTACTATAGGAGGATTGACCGGTGTAATTCTAGCTAACTC
TTCAATTGATATTATTCTTCATGATACCTACTATGTAGTCGCCCATTTCCATTATGTACTATCTATGGGGGCAGTATTTG
CTATTCTAGCAGGCATCATCCAATGATTCCCTCTTTTTACAGGACTAACTTTAAATAATAGATACTTAAAGATCCAATTT
TTATCTATATTCATTGGAGTTAACTTAACTTTCTTCCCACAACATTTCTTAGGGCTAAGAGGAATACCTCGCCGCTATTC
TGACTACCCTGATGCATACTATCTATGAAACATGGTATCTTCAATTGGAAGAGTAATCTCTATAGTTAGAATTA
>WC-04-23 [organism=Dendroctonus rufipennis]
CCACGATTAAATAATATAAGATTTTGGCTTCTCCCCCCCTCTTTAACATTTTTATTACTAAGAAGAATCATTGATAAAGG
AGCAGGGACTGGATGAACAGTGTACCCCCCTTTAGCATCTAATATCTCCCATGAGGGATCTTCAGTAGATTTCGCAATTT
TTAGACTCCACATAGCAGGGATCTCCTCTATTCTTGGGGCTATTAACTTTATTTCTACAATTATAAACATAAACCCTTCG
GGTATAAAATTAGACCGACTAACTCTATTCACCTGAGCAGTAAAAATTACAGCTGTTTTATTACTATTATCATTGCCGGT
ATTAGCAGGAGCTATTACTATGCTATTAACAGATCGAAATATTAATACTACATTCTTTGACCCTTCTGGAGGGGGAGACC
CTATTTTATACCAGCATCTCTTTTGATTTTTTGGCCACCCCGAGGTATACATTTTAATTTTACCAGGCTTTGGGGTAATT
TCGCATATTATTAGGCAAGAAAGAGGAAAAAAAGAAGCCTTTGGATTATTAGGAATAATTTATGCTATAATAGCGATTGG
ATTACTAGGATTTGTAGTATGGGCCCACCATATATTCACGGTAGGTATAGATGTGGATACCCGAGCCTACTTTACATCCG
CCACAATAATTATTGCAGTTCCAACCGGAATTAAAATTTTTAGGTGACTTGCCACATACCATGGATCACAAATTACTTTA
ACCCCTTCTTCTCTTTGAGCTATTGGATTCATTTTCCTTTTTACTATAGGGGGATTGACCGGTGTAATTCTAGCTAACTC
TTCAATTGATATTATTCTTCATGATACCTACTATGTAGTCGCCCATTTCCATTATGTACTATCTATGGGGGCAGTATTTG
CTATTCTAGCAGGCATCATCCAATGATTCCCTCTTTTTACAGGACTAACTTTAAATAATAGATACTTAAAGATCCAATTT
TTATCTATATTCATTGGAGTTAACTTAACTTTCTTCCCACAACATTTCTTAGGGCTAAGAGGAATACCTCGCCGCTATTC
TGACTACCCTGATGCATACTATCTATGAAACATGGTATCTTCAATTGGAAGAGTAATCTCTATAGTTAGAATTA
>WC-04-24 [organism=Dendroctonus rufipennis]
CCACGATTAAATAATATAAGATTTTGGCTTCTCCCCCCCTCTTTAACATTTTTATTACTAAGAAGAATCATTGATAAAGG
AGCAGGAACTGGATGAACAGTGTACCCCCCTTTAGCATCTAATATCTCCCATGAGGGATCTTCAGTAGATTTCGCAATTT
TTAGACTCCACATAGCAGGGATCTCCTCTATTCTTGGGGCTATTAACTTTATTTCTACAATTATAAACATAAACCCTTCG
GGCATAAAATTAGACCGACTAACTCTATTCACCTGAGCAGTAAAAATTACAGCTGTTTTATTACTATTATCATTGCCGGT
ATTAGCAGGAGCTATTACTATGCTATTAACAGATCGAAATATTAATACTACATTCTTTGACCCTTCTGGAGGAGGAGACC
CTATTTTATACCAGCATCTCTTTTGATTTTTTGGCCACCCCGAGGTATACATTTTAATTTTACCAGGCTTTGGGATAATT
TCGCATATTATTAGGCAAGAAAGAGGAAAAAAAGAAGCCTTTGGATTATTAGGAATAATTTATGCTATAATAGCGATTGG
ATTACTAGGATTTGTAGTATGGGCCCACCATATATTCACGGTAGGTATAGATGTGGATACCCGAGCCTACTTTACATCCG
CCACAATAATTATTGCAGTTCCAACCGGAATTAAAATTTTTAGGTGACTTGCCACATACCATGGATCACAAATTACTTTA
ACCCCTTCTTCTCTTTGAGCTATTGGATTCATTTTCCTTTTTACTATAGGAGGATTGACCGGTGTAATTCTAGCTAACTC
TTCAATTGATATTATTCTTCATGATACCTACTATGTAGTCGCCCATTTCCATTATGTACTATCTATGGGAGCAGTATTTG
CTATTCTAGCAGGCATCATCCAATGATTCCCTCTTTTTACAGGACTAACTTTAAATAATAGATACTTAAAGATCCAATTT
TTATCTATATTCATTGGAGTTAACTTAACTTTCTTCCCACAACATTTCTTAGGGCTAAGAGGGATACCTCGCCGCTATTC
TGACTACCCTGATGCATATTATCTATGAAACATGGTATCTTCAATTGGAAGAGTAATCTCTATAGTTAGAATTA
>WC-04-25 [organism=Dendroctonus rufipennis]
CCACGATTAAATAATATAAGATTTTGGCTTCTCCCCCCCTCTTTAACATTTTTATTACTAAGAAGAATCATTGATAAAGG
AGCAGGGACTGGATGAACAGTGTACCCCCCTTTAGCATCTAATATCTCCCATGAAGGATCTTCAGTAGATTTCGCAATTT
TTAGACTCCACATAGCAGGGATCTCCTCTATTCTTGGGGCTATTAACTTTATTTCTACAATTATAAACATAAACCCTTCG
GGCATAAAATTAGACCGACTAACTCTATTCACCTGAGCAGTAAAAATTACAGCTGTTTTATTACTATTATCATTGCCGGT
ATTAGCAGGAGCTATTACTATGCTATTAACAGATCGAAATATTAATACTACATTCTTTGACCCTTCTGGAGGGGGAGACC
CTATTTTATACCAGCATCTCTTTTGATTTTTTGGCCACCCCGAGGTATACATTTTAATTTTACCAGGCTTTGGGATAATT
TCGCATATTATTAGGCAAGAAAGAGGAAAAAAAGAAGCCTTTGGATTATTAGGAATAATTTATGCTATAATAGCGATTGG
ATTACTAGGATTTGTAGTATGGGCCCACCATATATTCACGGTAGGTATAGATGTGGATACCCGGGCCTACTTTACATCCG
CCACAATAATTATTGCAGTTCCAACCGGAATTAAAATTTTTAGGTGACTTGCCACATACCATGGATCACAAATTACTTTA
ACCCCTTCTTCTCTTTGAGCTATTGGATTCATTTTCCTTTTTACTATAGGAGGATTGACCGGTGTAATTCTAGCTAACTC
TTCAATTGATATTATTCTTCATGACACCTACTATGTAGTCGCCCATTTCCATTATGTACTATCTATGGGGGCAGTATTTG
CTATTCTAGCAGGCATCATCCAATGATTCCCTCTTTTTACAGGACTAACTTTAAATAATAGATACTTAAAGATCCAATTT
TTATCTATATTCATTGGAGTTAACTTGACTTTCTTCCCACAACATTTCTTAGGGCTAAGAGGAATACCTCGCCGCTATTC
TGACTACCCTGATGCATATTATCTATGAAACATGGTATCTTCAATTGGAAGAGTAATCTCTATAGTTAGAATTA
>WC-04-26 [organism=Dendroctonus rufipennis]
CCACGATTAAATAATATAAGATTTTGGCTTCTCCCCCCCTCTTTAACATTTTTATTACTAAGAAGAATCATTGATAAAGG
AGCAGGGACTGGATGAACAGTGTACCCCCCTTTAGCATCTAATATCTCCCATGAGGGATCTTCAGTAGATTTCGCAATTT
TTAGACTCCACATAGCAGGGATCTCCTCTATTCTTGGGGCTATTAACTTTATTTCTACAATTATAAACATAAACCCTTCG
GGCATAAAATTAGACCGACTAACTCTATTCACCTGAGCAGTAAAAATTACAGCTGTTTTATTACTATTATCATTGCCGGT
ATTAGCAGGAGCTATTACTATGCTATTAACAGATCGAAATATTAATACTACATTCTTTGACCCTTCTGGAGGGGGAGACC
CTATTTTATACCAGCATCTCTTTTGATTTTTTGGCCACCCCGAGGTATACATTTTAATTTTACCAGGCTTTGGGATAATT
TCGCATATTATTAGGCAAGAAAGAGGAAAAAAAGAAGCCTTTGGATTATTAGGAATAATTTATGCTATAATAGCGATTGG
ATTACTAGGATTTGTAGTATGGGCCCACCATATATTCACGGTAGGTATAGATGTGGATACCCGAGCCTACTTTACATCCG
CCACAATAATTATTGCAGTTCCAACCGGAATTAAAATTTTTAGGTGACTTGCCACATACCATGGATCACAAATTACTTTA
ACCCCTTCTTCTCTTTGAGCTATTGGATTCATTTTCCTTTTTACTATAGGAGGATTGACCGGTGTAATTCTAGCTAACTC
TTCAATTGATATTATTCTTCATGATACCTACTATGTAGTCGCCCATTTCCATTATGTACTATCTATGGGGGCAGTATTTG
CTATTCTAGCAGGCATCATCCAATGATTCCCTCTTTTTACAGGACTAACTTTAAATAATAGATACTTAAAGATCCAATTT
TTATCTATATTCATTGGAGTTAACTTAACTTTCTTCCCACAACATTTCTTAGGGCTAAGAGGAATACCTCGCCGCTATTC
TGACTACCCTGATGCATACTATCTATGAAACATGGTATCTTCAATTGGAAGAGTAATCTCTATAGTTAGAATTA
>WC-04-27 [organism=Dendroctonus rufipennis]
CCACGATTAAATAATATAAGATTTTGGCTTCTCCCCCCCTCTTTAACATTTTTATTACTAAGAAGAATCATTGATAAAGG
AGCAGGGACTGGATGAACAGTGTACCCCCCTTTAGCATCTAATATCTCCCATGAGGGATCTTCAGTAGATTTCGCAATTT
TTAGACTCCACATAGCAGGGATCTCCTCTATTCTTGGGGCTATTAACTTTATTTCTACAATTATAAACATAAACCCTTCG
GGAATAAAATTAGACCGACTAACTCTATTCACCTGAGCAGTAAAAATTACAGCTGTTTTATTACTATTATCATTGCCGGT
ATTAGCAGGAGCTATTACTATGCTATTAACAGATCGAAACATTAATACTACATTCTTTGACCCTTCTGGAGGGGGAGACC
CTATTTTATACCAGCATCTCTTTTGATTTTTTGGCCACCCCGAGGTATACATTTTAATTTTACCAGGCTTTGGGATAATT
TCGCATATTATTAGGCAAGAAAGAGGAAAAAAAGAAGCCTTTGGATTATTAGGAATAATTTATGCTATAATAGCGATTGG
ATTACTAGGATTTGTAGTATGGGCCCACCATATATTCACGGTAGGTATAGATGTGGATACCCGAGCCTACTTCACATCCG
CCACAATAATTATTGCAGTTCCAACCGGAATTAAAATTTTTAGGTGGCTTGCCACATACCATGGATCACAAATTACTTTA
ACCCCTTCTTCTCTTTGAGCTATTGGATTCATTTTCCTTTTTACTATAGGAGGATTGACCGGTGTAATTCTAGCTAACTC
TTCAATTGATATTATTCTTCATGATACCTACTATGTAGTCGCCCATTTCCATTATGTGCTATCTATGGGGGCAGTATTTG
CTATTCTAGCAGGCATCATCCAATGATTCCCTCTTTTTACAGGACTAACTTTAAATAATAGATACTTAAAGATCCAATTT
TTATCTATATTCATTGGAGTTAACTTAACTTTCTTTCCACAACATTTCTTAGGACTAAGAGGGATACCTCGCCGCTATTC
TGACTACCCTGATGCATATTATCTATGAAACATAGTATCTTCAATTGGAAGAGTAATCTCTATAGTTAGAATTA
>WC-04-28 [organism=Dendroctonus rufipennis]
CCACGATTAAATAATATAAGATTTTGGCTTCTCCCCCCCTCTTTAACATTTTTATTACTAAGAAGAATCATTGATAAAGG
AGCAGGGACTGGATGAACAGTGTACCCCCCTTTAGCATCTAATATCTCCCATGAAGGATCTTCAGTAGATTTCGCAATTT
TTAGACTCCACATAGCAGGGATCTCCTCTATTCTTGGGGCTATTAACTTTATTTCTACAATTATAAACATAAACCCTTCG
GGCATAAAATTAGACCGACTAACTCTATTCACCTGAGCAGTAAAAATTACAGCTGTTTTATTACTATTATCATTGCCGGT
ATTAGCAGGAGCTATTACTATGCTATTAACAGATCGAAATATTAATACTACATTCTTTGACCCTTCTGGAGGGGGAGACC
CTATTTTATACCAGCATCTCTTTTGATTTTTTGGCCACCCCGAGGTATACATTTTAATTTTACCAGGCTTTGGGATAATT
TCGCATATTATTAGGCAAGAAAGAGGAAAAAAAGAAGCCTTTGGATTATTAGGAATAATTTATGCTATAATAGCGATTGG
ATTACTAGGATTTGTAGTATGGGCCCACCATATATTCACGGTAGGTATAGATGTGGATACCCGGGCCTACTTTACATCCG
CCACAATAATTATTGCAGTTCCAACCGGAATTAAAATTTTTAGGTGACTTGCCACATACCATGGATCACAAATTACTTTA
ACCCCTTCTTCTCTTTGAGCTATTGGATTCATTTTCCTTTTTACTATAGGAGGATTGACCGGTGTAATTCTAGCTAACTC
TTCAATTGATATTATTCTTCATGACACCTACTATGTAGTCGCCCATTTCCATTATGTACTATCTATGGGGGCAGTATTTG
CTATTCTAGCAGGCATCATCCAATGATTCCCTCTTTTTACAGGACTAACTTTAAATAATAGATACTTAAAGATCCAATTT
TTATCTATATTCATTGGAGTTAACTTGACTTTCTTCCCACAACATTTCTTAGGGCTAAGAGGAATACCTCGCCGCTATTC
TGACTACCCTGATGCATATTATCTATGAAACATGGTATCTTCAATTGGAAGAGTAATCTCTATAGTTAGAATTA
>WC-04-29 [organism=Dendroctonus rufipennis]
CCACGATTAAATAATATAAGATTTTGGCTTCTCCCCCCCTCTTTAACATTTTTATTACTAAGAAGAATCATTGATAAAGG
AGCAGGGACTGGATGAACAGTGTACCCCCCTTTAGCATCTAATATCTCCCATGAGGGATCTTCAGTAGATTTCGCAATTT
TTAGACTCCACATAGCAGGGATCTCCTCTATTCTTGGGGCTATTAACTTTATTTCTACAATTATAAACATAAACCCTTCG
GGTATAAAATTAGACCGACTAACTCTATTCACCTGAGCAGTAAAAATTACAGCTGTTTTATTACTATTATCATTGCCGGT
ATTAGCAGGAGCTATTACTATGCTATTAACAGATCGAAATATTAATACTACATTCTTTGACCCTTCTGGAGGGGGAGACC
CTATTTTATACCAGCATCTCTTTTGATTTTTTGGCCACCCCGAGGTATACATTTTAATTTTACCAGGCTTTGGGATAATT
TCGCATATTATTAGACAAGAAAGAGGAAAAAAAGAAGCCTTTGGATTATTAGGAATAATTTATGCTATAATAGCGATTGG
ATTACTAGGATTTGTAGTATGGGCCCACCATATATTCACGGTAGGTATAGATGTGGATACCCGAGCCTACTTTACATCCG
CCACAATAATTATTGCAGTTCCAACCGGAATTAAAATTTTTAGGTGACTTGCCACATACCATGGATCACAAATTACTTTA
ACCCCTTCTTCTCTTTGAGCTATTGGATTCATTTTCCTTTTTACTATAGGAGGATTGACCGGTGTAATTCTAGCTAACTC
TTCAATTGATATTATTCTTCATGATACCTACTATGTAGTCGCCCATTTCCATTATGTACTATCTATGGGGGCAGTATTTG
CTATTCTAGCAGGCATCATCCAATGATTCCCTCTTTTTACAGGACTAACTTTAAATAATAGATACTTAAAGATCCAATTT
TTATCTATGTTCATTGGAGTTAACTTAACTTTCTTCCCACAACATTTCTTAGGGCTAAGAGGAATACCTCGCCGCTATTC
TGACTACCCTGATGCATACTATCTATGAAACATGGTATCTTCAATTGGAAGAGTAATCTCTATAGTTAGAATTA
>WC-04-30 [organism=Dendroctonus rufipennis]
CCACGATTAAATAATATAAGATTTTGGCTTCTCCCCCCTTCTTTAACATTTTTATTACTAAGAAGAATCATTGATAAAGG
AGCAGGGACTGGATGAACAGTGTACCCCCCTTTAGCATCTAATATCTCCCATGAGGGATCTTCAGTAGATTTCGCAATTT
TTAGACTCCACATAGCAGGGATCTCCTCTATTCTTGGAGCTATTAACTTTATTTCTACAATTATAAACATAAACCCTTCG
GGCATAAAATTAGACCGACTAACTCTCTTCACCTGAGCAGTAAAAATTACAGCTGTTTTATTACTATTATCATTGCCGGT
ATTAGCAGGAGCTATTACTATGCTATTAACAGATCGAAATATTAATACTACATTCTTTGACCCTTCTGGAGGGGGAGACC
CTATTTTATACCAGCATCTCTTTTGATTTTTTGGCCACCCCGAGGTATACATTTTAATTTTACCAGGCTTTGGGATAATT
TCGCATATTATTAGGCAAGAAAGAGGAAAAAAAGAAGCCTTTGGATTATTAGGAATAATTTATGCTATAATAGCGATTGG
ATTACTAGGATTTGTAGTATGGGCCCACCATATATTCACGGTAGGTATAGACGTGGATACCCGAGCCTACTTTACATCCG
CCACAATAATTATTGCAGTTCCAACCGGAATTAAAATTTTTAGGTGACTTGCCACATACCATGGATCACAAATTACTTTA
ACCCCTTCTTCTCTTTGAGCTATTGGATTCATTTTCCTTTTTACTATAGGAGGATTAACCGGTGTAATTCTAGCTAACTC
TTCAATTGATATTATTCTTCATGATACCTACTATGTAGTCGCCCATTTCCATTATGTACTATCTATGGGAGCAGTATTTG
CTATTCTAGCAGGCATCATCCAATGATTCCCTCTTTTTACAGGACTAACTTTAAATAATAGATACTTAAAGATCCAATTT
TTATCTATATTCATTGGAGTTAACTTAACTTTCTTCCCACAACATTTCTTAGGGCTAAGAGGAATGCCTCGCCGCTATTC
TGACTACCCTGATGCATATTATTTATGAAACATAGTATCTTCAATTGGAAGAGTAATCTCTATAGTTAGAATTA
>WC-04-31 [organism=Dendroctonus rufipennis]
CCACGATTAAATAATATAAGATTTTGGCTTCTCCCCCCCTCTTTAACATTTTTATTACTAAGAAGAATCATTGATAAAGG
AGCAGGGACTGGATGAACAGTGTACCCCCCTTTAGCATCTAATATCTCCCATGAGGGATCTTCAGTAGATTTCGCAATTT
TTAGACTCCACATAGCAGGRATCTCCTCTATTCTTGGGGCTATTAACTTTATTTCTACAATTATAAACATAAACCCTTCG
GGCATAAAATTAGACCGACTAACTCTATTCACCTGAGCAGTAAAAATTACAGCTGTTTTATTACTATTATCATTGCCGGT
ATTAGCAGGAGCTATTACTATACTATTAACAGATCGAAATATTAATACTACATTCTTTGACCCTTCTGGAGGGGGAGACC
CTATTTTATACCAGCATCTCTTTTGATTTTTTGGTCACCCCGAGGTATACATTTTAATTTTACCAGGCTTTGGGATAATT
TCGCATATTATTAGGCAAGAAAGAGGAAAAAAAGAAGCCTTTGGATTATTAGGAATAATTTATGCTATAATAGCGATTGG
ATTACTAGGATTTGTAGTATGGGCCCACCATATATTCACGGTAGGTATAGATGTGGATACCCGAGCCTACTTTACATCCG
CCACAATAATTATTGCAGTTCCAACCGGAATTAAAATTTTTAGGTGACTTGCCACATACCATGGATCACAAATTACTTTA
ACCCCTTCTTCTCTTTGAGCTATTGGATTCATTTTCCTTTTTACTATAGGAGGATTGACCGGTGTAATTCTAGCTAACTC
TTCAATTGATATTATTCTTCATGATACCTACTATGTAGTCGCCCATTTCCATTATGTACTATCTATGGGGGCAGTATTTG
CTATTCTAGCAGGCATCATCCAATGATTCCCTCTTTTTACAGGACTAACTTTAAATAATAGATACTTAAAGATCCAATTT
TTATCTATATTCATTGGAGTTAACTTAACTTTCTTCCCACAACATTTCTTAGGGCTAAGAGGAATGCCTCGCCGCTATTC
TGACTACCCTGATGCATATTATCTATGAAACATGGTATCTTCAATTGGAAGAGTAATCTCTATAGTTAGAATTA
>WC-04-32 [organism=Dendroctonus rufipennis]
CCACGATTAAATAATATAAGATTTTGACTCCTCCCCCCCTCTTTAACATTTTTATTATTAAGGAGAATCATTGATAAAGG
GGCAGGAACTGGGTGAACAGTGTATCCCCCTTTAGCATCTAACATCTCCCATGAGGGATCTTCTGTAGATTTCGCAATTT
TTAGGCTCCACATAGCGGGGATTTCCTCTATTCTTGGGGCTATTAACTTTATTTCTACAATTATAAACATAAACCCTTCA
GGCATAAAATTAGATCGACTAACCCTATTCACCTGAGCAGTAAAAATTACAGCTATTTTATTACTATTATCATTGCCGGT
ATTAGCAGGAGCTATTACTATGCTATTAACAGATCGAAATATTAATACCACATTCTTTGACCCTTCTGGAGGGGGAGACC
CTATTTTATACCAACACCTCTTTTGATTTTTTGGCCACCCTGAGGTATATATTTTAATTTTACCAGGCTTTGGAATAATC
TCGCATATTATTAGACAAGAAAGAGGAAAAAAAGAAGCTTTTGGATTATTGGGGATAATTTATGCTATAATAGCAATTGG
ACTACTAGGATTTGTAGTATGGGCCCACCATATATTCACAGTAGGCATAGACGTAGATACCCGAGCCTACTTCACATCCG
CCACAATAATTATTGCAGTCCCAACCGGAATTAAAATTTTTAGGTGGCTCGCCACATATCATGGCTCACAAATTACTTTA
ACCCCTTCTTCTCTTTGAGCTATTGGATTCATTTTCCTTTTTACTATAGGAGGATTGACCGGTGTAATTCTAGCTAACTC
TTCAATTGATATTATTCTTCATGATACCTATTATGTAGTCGCCCATTTCCATTATGTACTATCTATGGGAGCAGTATTTG
CTATTCTAGCAGGTATCATCCAATGATTCCCTCTTTTTACAGGACTCACTTTAAATAATAGATACTTAAAGATCCAATTT
TTATCTATATTCATTGGAGTTAACTTAACTTTCTTCCCACAACATTTCTTAGGGTTAAGAGGAATGCCTCGCCGCTATTC
TGACTACCCTGATGCCTATTATCTATGAAACATAGTCTCTTCAATTGGAAGAGTAATCTCTATAGTTAGAATTA
>WC-04-33 [organism=Dendroctonus rufipennis]
CCACGATTAAATAATATAAGATTTTGGCTTCTCCCCCCCTCTTTAACATTTTTATTACTAAGAAGAATCATTGATAAAGG
AGCAGGGACTGGATGAACAGTATACCCCCCTTTAGCATCTAATATCTCCCATGAGGGGTCTTCAGTAGATTTCGCAATTT
TTAGACTCCACATAGCAGGGATCTCCTCTATTCTTGGGGCTATTAACTTTATTTCTACAATTATAAACATAAACCCTTCG
GGCATAAAATTAGACCGACTAACTCTATTCACCTGAGCAGTAAAAATTACAGCTGTTTTATTACTATTATCATTGCCGGT
ATTAGCAGGAGCTATTACTATGCTATTAACAGATCGAAATATTAATACTACATTCTTTGACCCTTCTGGAGGGGGAGACC
CTATTTTATACCAGCATCTCTTTTGATTTTTTGGCCACCCCGAGGTATACATTTTAATTTTACCAGGCTTTGGGATAATT
TCGCATATTATTAGGCAAGAAAGAGGAAAAAAAGAAGCCTTTGGATTATTAGGAATAATTTATGCTATAATAGCGATTGG
ATTACTAGGATTTGTAGTATGGGCCCACCATATATTCACGGTAGGTATAGATGTGGATACCCGAGCCTACTTTACATCCG
CCACAATAATTATTGCAGTTCCAACCGGAATTAAAATTTTTAGGTGACTTGCCACATACCATGGATCACAAATTACTTTA
ACCCCTTCTTCTCTTTGAGCTATTGGATTCATTTTCCTTTTTACTATAGGAGGATTGACCGGTGTAATTCTAGCTAACTC
TTCAATTGATATTATTCTTCATGATACCTACTATGTAGTCGCCCATTTCCATTATGTACTATCTATGGGGGCAGTATTTG
CTATTCTAGCAGGCATCATCCAATGATTCCCTCTTTTTACAGGATTAACTTTAAATAATAGATACTTAAAGATCCAATTT
TTATCTATATTCATTGGAGTTAACTTAACTTTCTTCCCACAACATTTCTTAGGGCTAAGAGGAATACCTCGCCGCTATTC
TGACTACCCTGATGCATATTATCTATGAAACATGGTATCTTCAATTGGAAGAGTAATCTCTATAGTTAGAATTA
>WC-04-34 [organism=Dendroctonus rufipennis]
CCACGATTAAATAATATAAGATTTTGGCTTCTCCCCCCCTCTTTAACATTTTTATTACTAAGAAGAATCATTGATAAAGG
AGCAGGGACTGGATGAACAGTGTACCCCCCTTTAGCATCTAATATCTCCCATGAGGGATCTTCAGTAGATTTCGCAATTT
TTAGACTCCACATAGCAGGGATCTCCTCTATTCTTGGGGCTATTAACTTTATTTCTACAATTATAAACATAAACCCTTCG
GGCATAAAATTAGACCGACTAACTCTATTCACCTGAGCAGTAAAAATTACAGCTGTTTTATTACTATTATCATTGCCGGT
ATTAGCAGGAGCTATTACTATGCTATTAACAGATCGAAATATTAATACTACATTCTTTGACCCTTCTGGAGGGGGAGACC
CTATTTTATACCAGCATCTCTTTTGATTTTTTGGCCACCCCGAGGTATACATTTTAATTTTACCAGGCTTTGGGATAATT
TCGCATATTATTAGGCAAGAAAGAGGAAAAAAAGAAGCCTTTGGATTATTAGGAATAATTTATGCTATAATAGCGATTGG
ATTACTAGGATTTGTAGTATGGGCCCACCATATATTCACGGTAGGTATAGATGTGGATACCCGAGCCTACTTTACATCCG
CCACAATAATTATTGCAGTTCCAACCGGAATTAAAATTTTTAGGTGACTTGCCACATACCATGGATCACAAATTACTTTA
ACCCCTTCTTCTCTTTGAGCTATTGGATTCATTTTCCTTTTTACTATAGGAGGATTGACCGGTGTAATTCTAGCTAACTC
TTCAATTGATATTATTCTTCATGATACCTACTATGTAGTCGCCCATTTCCATTATGTACTATCTATGGGGGCAGTATTTG
CTATTCTAGCAGGCATCATCCAATGATTCCCTCTTTTTACAGGACTAACTTTAAATAATAGATACTTAAAGATCCAATTT
TTATCTATATTCATTGGAGTTAACTTAACTTTCTTCCCACAACATTTCTTAGGGCTAAGAGGAATACCTCGCCGCTATTC
TGACTACCCTGATGCATACTATCTATGAAACATGGTATCTTCAATTGGAAGAGTAATCTCTATAGTTAGAATTA
>WC-04-35 [organism=Dendroctonus rufipennis]
CCACGATTAAATAATATAAGATTTTGGCTTCTCCCCCCCTCTTTAACATTTTTATTACTAAGAAGAATCATTGATAAAGG
AGCAGGGACTGGATGAACAGTGTATCCCCCTTTAGCATCTAATATCTCCCATGAGGGGTCTTCAGTAGATTTCGCAATTT
TTAGACTCCACATAGCAGGGATCTCCTCTATTCTTGGGGCTATTAACTTTATTTCTACAATTATAAACATAAACCCTTCG
GGCATAAAATTAGACCGACTAACTCTATTCACCTGAGCAGTAAAAATTACAGCTGTTTTATTACTATTATCATTGCCGGT
ATTAGCAGGAGCTATTACTATGCTATTAACAGATCGAAATATTAATACTACATTCTTTGACCCTTCTGGAGGGGGAGACC
CTATTTTATACCAGCATCTCTTTTGATTTTTTGGCCACCCCGAGGTATACATTTTAATTTTACCAGGCTTTGGGATAATT
TCGCATATTATTAGGCAAGAAAGAGGAAAAAAAGAAGCCTTTGGATTATTAGGAATAATTTATGCTATAATAGCGATTGG
ATTACTAGGATTTGTAGTATGGGCCCACCATATATTCACGGTAGGTATAGATGTGGATACCCGAGCCTACTTTACATCCG
CCACAATAATTATTGCAGTTCCAACCGGAATTAAAATTTTTAGGTGACTTGCCACATACCATGGATCACAAATTACTTTA
ACCCCTTCTTCTCTTTGAGCTATTGGATTCATTTTCCTTTTTACTATAGGAGGATTGACCGGTGTAATTCTAGCTAACTC
TTCAATTGATATTATTCTTCATGATACCTACTATGTAGTCGCCCATTTCCATTATGTACTATCTATGGGGGCAGTATTTG
CTATTCTAGCAGGCATCATCCAATGATTCCCTCTTTTTACAGGACTAACTTTAAATAATAGATACTTAAAGATCCAATTT
TTATCTATATTCATTGGAGTTAACTTAACTTTCTTCCCACAACATTTCTTAGGGCTAAGAGGAATACCTCGCCGCTATTC
TGACTACCCTGATGCATATTATCTATGAAACATKGTATCTTCAATTGGAAGAGTAATCTCTATAGTTAGAATTA
>WC-04-36 [organism=Dendroctonus rufipennis]
CCACGATTAAATAATATAAGATTTTGGCTTCTCCCCCCCTCTTTAACATTTTTATTACTAAGAAGAATCATTGATAAAGG
AGCAGGGACTGGATGAACAGTGTACCCCCCTTTAGCATCTAATATCTCCCATGAGGGATCTTCAGTAGATTTCGCAATTT
TTAGACTCCACATAGCAGGGATCTCCTCTATTCTTGGGGCTATTAACTTTATTTCTACAATTATAAACATAAACCCTTCG
GGCATAAAATTAGACCGACTAACTCTATTCACCTGAGCAGTAAAAATTACAGCTGTTTTATTACTATTATCATTGCCGGT
ATTAGCAGGAGCTATTACTATGCTATTAACAGATCGAAATATTAATACTACATTCTTTGACCCTTCTGGAGGGGGAGACC
CTATTTTATACCAGCATCTCTTTTGATTTTTTGGCCACCCCGAGGTATACATTTTAATTTTACCAGGCTTTGGGATAATT
TCGCATATTATTAGGCAAGAAAGAGGAAAAAAAGAAGCCTTTGGATTATTAGGAATAATTTATGCTATAATAGCGATTGG
ATTACTAGGATTTGTAGTATGGGCCCACCATATATTCACGGTAGGTATAGATGTGGATACCCGAGCCTACTTTACATCCG
CCACAATAATTATTGCAGTTCCAACCGGAATTAAAATTTTTAGGTGACTTGCCACATACCATGGATCACAAATTACTTTA
ACCCCTTCTTCTCTTTGAGCTATTGGATTCATTTTCCTTTTTACTATAGGAGGATTGACCGGTGTAATTCTAGCTAACTC
TTCAATTGATATTATTCTTCATGATACCTACTATGTAGTCGCCCATTTCCATTATGTACTATCTATGGGGGCAGTATTTG
CTATTCTAGCAGGCATCATCCAATGATTCCCTCTTTTTACAGGACTAACTTTAAATAATAGATACTTAAAGATCCAATTT
TTATCTATATTCATTGGAGTTAACTTAACTTTCTTCCCACAACATTTCTTAGGGCTAAGAGGAATACCTCGCCGCTATTC
TGACTACCCTGATGCATATTATCTATGAAACATGGTATCTTCAATTGGAAGAGTAATCTCTATAGTTAGAATTA
>WC-04-37 [organism=Dendroctonus rufipennis]
CCACGATTAAATAATATAAGATTTTGGCTTCTCCCCCCCTCTTTAACATTTTTATTACTAAGAAGAATCATTGATAAAGG
AGCAGGGACTGGATGAACAGTGTACCCCCCTTTAGCATCTAATATCTCCCATGAGGGATCTTCAGTAGATTTCGCAATTT
TTAGACTCCACATAGCAGGGATCTCCTCTATTCTTGGGGCTATTAACTTTATTTCTACAATTATAAACATAAACCCTTCG
GGCATAAAATTAGACCGACTAACTCTATTCACCTGAGCAGTAAAAATTACAGCTGTTTTATTACTATTATCATTGCCGGT
ATTAGCAGGAGCTATTACTATGCTATTAACAGATCGAAATATTAATACTACATTCTTTGACCCTTCTGGAGGGGGAGACC
CTATTTTATACCAGCATCTCTTTTGATTTTTTGGCCACCCCGAGGTATACATTTTAATTTTACCAGGCTTTGGGATAATT
TCGCATATTATTAGGCAAGAAAGAGGAAAAAAAGAAGCCTTTGGATTATTAGGAATAATTTATGCTATAATAGCGATTGG
ATTACTAGGATTTGTAGTATGGGCCCACCATATATTCACGGTAGGTATAGATGTGGATACCCGAGCCTACTTTACATCCG
CCACAATAATTATTGCAGTTCCAACCGGAATTAAAATTTTTAGGTGACTTGCCACATACCATGGATCACAAATTACTTTA
ACCCCTTCTTCTCTTTGAGCTATTGGATTCATTTTCCTTTTTACTATAGGAGGATTGACCGGTGTAATTCTAGCTAACTC
TTCAATTGATATTATTCTTCATGATACCTACTATGTAGTCGCCCATTTCCATTATGTACTATCTATGGGGGCAGTATTTG
CTATTCTAGCAGGCATCATCCAATGATTCCCTCTTTTTACAGGACTAACTTTAAATAATAGATACTTAAAGATCCAATTT
TTATCTATATTCATTGGAGTTAACTTAACTTTCTTCCCACAACATTTCTTAGGGCTAAGAGGAATACCTCGCCGCTATTC
TGACTACCCTGATGCATACTATCTATGAAACATGGTATCTTCAATTGGAAGAGTAATCTCTATAGTTAGAATTA
>WC-04-38 [organism=Dendroctonus rufipennis]
CCACGATTAAATAATATAAGATTTTGGCTTCTCCCCCCCTCTTTAACATTTTTATTACTAAGAAGAATCATTGATAAAGG
AGCAGGGACTGGATGAACAGTGTACCCCCCTTTAGCATCTAATATCTCCCATGAGGGATCTTCAGTAGATTTCGCAATTT
TTAGACTCCACATAGCAGGGATCTCCTCTATTCTTGGGGCTATTAACTTTATTTCTACAATTATAAACATAAACCCTTCG
GGCATAAAATTAGACCGACTAACTCTATTCACCTGAGCAGTAAAAATTACAGCTGTTTTATTACTATTATCATTGCCGGT
ATTAGCAGGAGCTATTACTATGCTATTAACAGATCGAAATATTAATACTACATTCTTTGACCCTTCTGGAGGGGGAGACC
CTATTTTATACCAGCATCTCTTTTGATTTTTTGGCCACCCCGAGGTATACATTTTAATTTTACCAGGCTTTGGGATAATT
TCGCATATTATTAGGCAAGAAAGAGGAAAAAAAGAAGCCTTTGGATTATTAGGAATAATTTATGCTATAATAGCGATTGG
ATTACTAGGATTTGTAGTATGGGCCCACCATATATTCACGGTAGGTATAGATGTGGATACCCGAGCCTACTTTACATCCG
CCACAATAATTATTGCAGTTCCAACCGGAATTAAAATTTTTAGGTGACTTGCCACATACCATGGATCACAAATTACTTTA
ACCCCTTCTTCTCTTTGAGCTATTGGATTCATTTTCCTTTTTACTATAGGAGGATTGACCGGTGTAATTCTAGCTAACTC
TTCAATTGATATTATTCTTCATGATACCTACTATGTAGTCGCCCATTTCCATTATGTACTATCTATGGGGGCAGTATTTG
CTATTCTAGCAGGCATCATCCAATGATTCCCTCTTTTTACAGGACTAACTTTAAATAATAGATACTTAAAGATCCAATTT
TTATCTATATTCATTGGAGTTAACTTAACTTTCTTCCCACAACATTTCTTAGGGCTAAGAGGAATACCTCGCCGCTATTC
TGACTACCCTGATGCATACTATCTATGAAACATGGTATCTTCAATTGGAAGAGTAATCTCTATAGTTAGAATTA
>WC-04-39 [organism=Dendroctonus rufipennis]
CCACGATTAAATAATATAAGATTTTGGCTTCTCCCCCCCTCTTTAACATTTTTATTACTAAGAAGAATCATTGATAAAGG
AGCAGGGACTGGATGAACAGTGTACCCCCCTTTAGCATCTAATATCTCCCATGAAGGATCTTCAGTAGATTTCGCAATTT
TTAGACTCCACATAGCAGGGATCTCCTCTATTCTTGGGGCTATTAACTTTATTTCTACAATTATAAACATAAACCCTTCG
GGCATAAAATTAGACCGACTAACTCTATTCACCTGAGCAGTAAAAATTACAGCTGTTTTATTACTATTATCATTGCCGGT
ATTAGCAGGAGCTATTACTATGCTATTAACAGATCGAAATATTAATACTACATTCTTTGACCCTTCTGGAGGGGGAGACC
CTATTTTATACCAGCATCTCTTTTGATTTTTTGGCCACCCCGAGGTATACATTTTAATTTTACCAGGCTTTGGGATAATT
TCGCATATTATTAGGCAAGAAAGAGGAAAAAAAGAAGCCTTTGGATTATTAGGAATAATTTATGCTATAATAGCGATTGG
ATTACTAGGATTTGTAGTATGGGCCCACCATATATTCACGGTAGGTATAGATGTGGATACCCGAGCCTACTTTACATCCG
CCACAATAATTATTGCAGTTCCAACCGGAATTAAAATTTTTAGGTGACTTGCTACATACCATGGATCACAAATTACTTTA
ACCCCTTCTTCTCTTTGAGCTATTGGATTCATTTTCCTTTTTACTATAGGAGGATTGACCGGTGTAATTCTAGCTAACTC
TTCAATTGATATTATTCTTCATGACACCTACTATGTAGTCGCCCATTTCCATTATGTACTATCTATGGGGGCAGTATTTG
CTATTCTAGCAGGCATCATCCAATGATTCCCTCTTTTTACAGGACTAACTTTAAATAATAGATACTTAAAGATCCAATTT
TTATCTATATTCATTGGAGTTAACTTGACTTTCTTCCCACAACATTTCTTAGGGCTAAGAGGAATACCTCGCCGCTATTC
TGACTACCCTGATGCATATTATCTATGAAACATGGTATCTTCAATTGGAAGAGTAATCTCTATAGTTAGAATTA
>WC-04-40 [organism=Dendroctonus rufipennis]
CCACGATTAAATAATATAAGATTTTGGCTTCTCCCCCCCTCTTTAACATTTTTATTACTAAGAAGAATCATTGATAAAGG
AGCAGGGACTGGATGAACAGTGTACCCCCCTTTAGCATCTAATATCTCCCATGAGGGATCTTCAGTAGATTTCGCAATTT
TTAGACTCCACATAGCAGGGATCTCCTCTATTCTTGGGGCTATTAACTTTATTTCTACAATTATAAACATAAACCCTTCG
GGTATAAAATTAGACCGACTAACTCTATTCACCTGAGCAGTAAAAATTACAGCTGTTTTATTACTATTATCATTGCCGGT
ATTAGCAGGAGCTATTACTATGCTATTAACAGATCGAAATATTAATACTACATTCTTTGACCCTTCTGGAGGGGGAGACC
CTATTTTATACCAGCATCTCTTTTGATTTTTTGGCCACCCCGAGGTATACATTTTAATTTTACCAGGCTTTGGGATAATT
TCGCATATTATTAGACAAGAAAGAGGAAAAAAAGAAGCCTTTGGATTATTAGGAATAATTTATGCTATAATAGCGATTGG
ATTACTAGGATTTGTAGTATGGGCCCACCATATATTCACGGTAGGTATAGATGTGGATACCCGAGCCTACTTTACATCCG
CCACAATAATTATTGCAGTTCCAACCGGAATTAAAATTTTTAGGTGACTTGCCACATACCATGGATCACAAATTACTTTA
ACCCCTTCTTCTCTTTGAGCTATTGGATTCATTTTCCTTTTTACTATAGGAGGATTGACCGGTGTAATTCTAGCTAACTC
TTCAATTGATATTATTCTTCATGATACCTACTATGTAGTCGCCCATTTCCATTATGTACTATCTATGGGGGCAGTATTTG
CTATTCTAGCAGGCATCATCCAATGATTCCCTCTTTTTACAGGACTAACTTTAAATAATAGATACTTAAAGATCCAATTT
TTATCTATGTTCATTGGAGTTAACTTAACTTTCTTCCCACAACATTTCTTAGGGCTAAGAGGAATACCTCGCCGCTATTC
TGACTACCCTGATGCATACTATCTATGAAACATGGTATCTTCAATTGGAAGAGTAATCTCTATAGTTAGAATTA
>WC-04-41 [organism=Dendroctonus rufipennis]
CCACGATTAAATAATATAAGATTTTGGCTTCTCCCCCCCTCTTTAACATTTTTATTACTAAGAAGAATCATTGATAAAGG
AGCAGGGACTGGATGAACAGTGTACCCCCCTTTAGCATCTAATATCTCCCATGAGGGATCTTCAGTAGATTTCGCAATTT
TTAGACTCCACATAGCAGGGATTTCCTCTATTCTTGGGGCTATTAACTTTATTTCTACAATTATAAATATAAACCCTTCG
GGCATAAAATTAGACCGACTAACTCTATTCACCTGAGCAGTAAAAATTACAGCTGTTTTATTACTACTATCATTGCCGGT
ATTAGCAGGAGCTATTACTATGCTATTAACAGATCGAAATATTAATACTACATTCTTTGACCCTTCTGGAGGGGGAGACC
CTATTTTATACCAGCATCTCTTTTGATTTTTTGGCCACCCCGAGGTATACATTTTAATTTTACCAGGCTTTGGGATAATT
TCGCATATTATTAGGCAAGAAAGAGGAAAAAAGGAAGCCTTTGGATTATTAGGAATAATTTATGCTATAATAGCGATTGG
GTTACTAGGATTTGTAGTATGGGCCCACCATATATTCACGGTAGGTATAGATGTGGATACCCGAGCCTACTTTACATCCG
CCACAATAATTATTGCAGTTCCAACCGGGATTAAAATTTTTAGGTGACTTGCCACATACCATGGATCACAAATTACTTTA
ACCCCTTCTTCTCTTTGAGCTATTGGATTCATTTTCCTTTTTACTATAGGAGGATTGACCGGTGTAATTCTAGCTAACTC
TTCAATTGATATTATTCTTCATGATACCTACTATGTAGTCGCCCATTTCCATTATGTACTATCTATGGGGGCAGTATTTG
CTATTCTAGCAGGCATCATCCAATGATTTCCTCTTTTTACAGGACTAACTTTAAATAATAGATACTTAAAGATCCAATTT
TTATCTATATTCATTGGAGTTAACTTAACTTTCTTCCCACAACATTTCTTAGGGCTAAGAGGAATACCTCGCCGCTATTC
TGACTACCCTGATGCATATTATCTATGAAACATGGTATCTTCAATTGGAAGAGTAATCTCTATAGTTAGAATTA
>WC-04-42 [organism=Dendroctonus rufipennis]
CCACGATTAAATAATATAAGATTTTGGCTTCTCCCCCCCTCTTTAACATTTTTATTACTAAGAAGAATCATTGATAAAGG
AGCAGGGACTGGATGAACAGTATACCCCCCTTTAGCATCTAATATCTCCCATGAGGGGTCTTCAGTAGATTTCGCAATTT
TTAGACTCCACATAGCAGGGATCTCCTCTATTCTTGGGGCTATTAACTTTATTTCTACAATTATAAACATAAACCCTTCG
GGCATAAAATTAGACCGACTAACTCTATTCACCTGAGCAGTAAAAATTACAGCTGTTTTATTACTATTATCATTGCCGGT
ATTAGCAGGAGCTATTACTATGCTATTAACAGATCGAAATATTAATACTACATTCTTTGACCCTTCTGGAGGGGGAGACC
CTATTTTATACCAGCATCTCTTTTGATTTTTTGGCCACCCCGAGGTATACATTTTAATTTTACCAGGCTTTGGGATAATT
TCGCATATTATTAGGCAAGAAAGAGGAAAAAAAGAAGCCTTTGGATTATTAGGAATAATTTATGCTATAATAGCGATTGG
ATTACTAGGATTTGTAGTATGGGCCCACCATATATTCACGGTAGGTATAGATGTGGATACCCGAGCCTACTTTACATCCG
CCACAATAATTATTGCAGTTCCAACCGGAATTAAAATTTTTAGGTGACTTGCCACATACCATGGATCACAAATTACTTTA
ACCCCTTCTTCTCTTTGAGCTATTGGATTCATTTTCCTTTTTACTATAGGAGGATTGACCGGTGTAATTCTAGCTAACTC
TTCAATTGATATTATTCTTCATGATACCTACTATGTAGTCGCCCATTTCCATTATGTACTATCTATGGGGGCAGTATTTG
CTATTCTAGCAGGCATCATCCAATGATTCCCTCTTTTTACAGGATTAACTTTAAATAATAGATACTTAAAGATCCAATTT
TTATCTATATTCATTGGAGTTAACTTAACTTTCTTCCCACAACATTTCTTAGGGCTAAGAGGAATACCTCGCCGCTATTC
TGACTACCCTGATGCATATTATCTATGAAACATGGTATCTTCAATTGGAAGAGTAATCTCTATAGTTAGAATTA
>WC-04-43 [organism=Dendroctonus rufipennis]
CCACGATTAAATAATATAAGATTTTGGCTTCTCCCCCCCTCTTTAACATTTTTATTACTAAGAAGAATCATTGATAAAGG
AGCAGGGACTGGATGAACAGTGTACCCCCCTTTAGCATCTAATATCTCCCATGAAGGATCTTCAGTAGATTTCGCAATTT
TTAGACTCCACATAGCAGGGATCTCCTCTATTCTTGGGGCTATTAACTTTATTTCTACAATTATAAACATAAACCCTTCG
GGCATAAAATTAGACCGACTAACTCTATTCACCTGAGCAGTAAAAATTACAGCTGTTTTATTACTATTATCATTGCCGGT
ATTAGCAGGAGCTATTACTATACTATTAACAGATCGAAATATTAATACTACATTCTTTGACCCTTCTGGAGGGGGAGACC
CTATTTTATACCAGCATCTCTTTTGATTTTTTGGCCACCCCGAGGTATACATTTTAATTTTACCAGGCTTTGGGATAATT
TCGCATATTATTAGGCAAGAAAGAGGAAAAAAAGAAGCCTTTGGATTATTAGGAATAATTTATGCTATAATAGCGATTGG
ATTACTAGGATTTGTAGTATGGGCCCACCATATATTCACGGTAGGTATAGATGTGGATACCCGAGCCTACTTTACATCCG
CCACAATAATTATTGCAGTTCCAACCGGAATTAAAATTTTTAGGTGACTTGCCACATACCATGGATCACAAATTACTTTA
ACCCCTTCTTCTCTTTGAGCTATTGGATTCATTTTCCTTTTTACTATAGGAGGATTGACCGGTGTAATTCTAGCTAACTC
TTCAATTGATATTATTCTTCATGACACCTACTATGTAGTCGCCCATTTCCATTATGTACTATCTATGGGGGCAGTATTTG
CTATTCTAGCAGGCATCATCCAATGATTCCCTCTTTTTACAGGACTAACTTTAAATAATAGATACTTAAAGATCCAATTT
TTATCTATATTCATTGGAGTTAACTTGACTTTCTTCCCACAACATTTCTTAGGGCTAAGAGGAATACCTCGCCGCTATTC
TGACTACCCTGATGCATATTATCTATGAAACATGGTATCTTCAATTGGAAGAGTAATCTCTATAGTTAGAATTA
>WC-04-44 [organism=Dendroctonus rufipennis]
CCACGATTAAATAATATAAGATTTTGGCTTCTCCCTCCCTCTTTAACATTTTTATTACTAAGAAGAATCATTGATAAAGG
GGCAGGGACTGGATGAACAGTGTACCCCCCTTTAGCATCTAATATCTCCCATGAGGGATCTTCAGTAGATTTCGCAATTT
TTAGACTCCACATAGCAGGGATCTCCTCTATTCTTGGGGCTATTAACTTTATTTCTACAATTATAAACATAAACCCTTCG
GGCATAAAATTAGACCGACTAACTCTATTCACCTGAGCAGTAAAAATTACAGCTGTTTTATTACTATTATCATTGCCGGT
ATTAGCAGGAGCTATTACTATGCTATTAACAGATCGAAATATTAATACTACATTCTTTGACCCTTCTGGAGGGGGAGACC
CTATTTTATACCAGCATCTCTTTTGATTTTTTGGCCACCCCGAGGTATACATTTTAATTTTACCAGGCTTTGGGATAATT
TCGCATATTATTAGGCAAGAAAGAGGAAAAAAGGAAGCCTTTGGATTATTAGGAATAATTTATGCTATAATAGCGATTGG
ATTACTAGGATTTGTAGTATGGGCCCACCATATATTCACGGTAGGTATAGATGTGGATACCCGAGCCTACTTTACATCCG
CCACAATAATTATTGCAGTTCCAACCGGAATTAAAATTTTTAGGTGACTTGCCACATACCATGGATCACAAATTACTTTA
ACCCCTTCTTCTCTTTGAGCTATTGGATTCATTTTCCTTTTTACTATAGGAGGATTGACCGGTGTAATTCTAGCTAACTC
TTCAATTGATATTATTCTTCATGATACCTACTATGTAGTCGCCCATTTCCATTATGTACTATCTATGGGGGCAGTATTTG
CTATTCTAGCAGGCATCATCCAATGATTCCCTCTTTTTACAGGACTAACTTTAAATAATAGATACTTAAAGATCCAATTT
TTATCTATATTCATTGGAGTTAACTTAACTTTCTTCCCACAACATTTCTTAGGGCTAAGAGGAATACCTCGCCGCTATTC
TGACTACCCTGATGCATACTATCTATGAAACATGGTATCTTCAATTGGAAGAGTAATCTCTATAGTTAGAATTA
>WC-04-46 [organism=Dendroctonus rufipennis]
CCACGATTAAATAATATAAGATTTTGGCTTCTCCCCCCTTCTTTAACATTTTTATTACTAAGAAGAATCATTGATAAAGG
AGCAGGGACTGGATGAACAGTGTACCCCCCTTTAGCATCTAATATCTCCCATGAGGGATCTTCAGTAGATTTCGCAATTT
TTAGACTCCACATAGCAGGGATCTCCTCTATTCTTGGGGCTATTAACTTTATTTCTACAATTATAAACATAAACCCTTCG
GGCATAAAATTAGACCGACTAACTCTCTTCACCTGAGCAGTAAAAATTACAGCTGTTTTATTACTATTATCATTGCCGGT
ATTAGCAGGAGCTATTACTATGCTATTAACAGATCGAAATATTAATACTACATTCTTTGACCCTTCTGGAGGGGGAGACC
CTATTTTATACCAGCATCTCTTTTGATTTTTTGGCCACCCCGAGGTATACATTTTAATTTTACCAGGCTTTGGGATAATT
TCGCATATTATTAGGCAAGAAAGAGGAAAAAAAGAAGCCTTTGGATTATTAGGAATAATTTATGCTATAATAGCGATTGG
ATTACTAGGATTTGTAGTATGGGCCCACCATATATTCACGGTAGGTATAGACGTGGATACCCGAGCCTACTTTACATCCG
CCACAATAATTATTGCAGTTCCAACCGGAATTAAAATTTTTAGGTGACTTGCCACATACCATGGATCACAAATTACTTTA
ACCCCTTCTTCTCTTTGAGCTATTGGATTCATTTTCCTTTTTACTATAGGAGGATTAACCGGTGTAATTCTAGCTAACTC
TTCAATTGATATTATTCTTCATGATACCTACTATGTAGTCGCCCATTTCCATTATGTACTATCTATGGGAGCAGTATTTG
CTATTCTAGCAGGCATCATCCAATGATTCCCTCTTTTTACAGGACTAACTTTAAATAATAGATACTTAAAGATCCAATTT
TTATCTATATTCATTGGAGTTAACTTAACTTTCTTCCCACAACATTTCTTAGGGCTAAGAGGAATACCTCGCCGCTATTC
TGACTACCCTGATGCATATTATTTATGAAACATAGTATCTTCAATTGGAAGAGTAATCTCTATAGTTAGAATTA
>WC-04-47 [organism=Dendroctonus rufipennis]
CCACGATTAAATAATATAAGATTTTGGCTTCTCCCTCCCTCTTTAACATTTTTATTACTAAGAAGAATCATTGATAAAGG
GGCAGGGACTGGATGAACAGTGTACCCCCCTTTAGCATCTAATATCTCCCATGAGGGATCTTCAGTAGATTTCGCAATTT
TTAGACTCCACATAGCAGGGATCTCCTCTATTCTTGGGGCTATTAACTTTATTTCTACAATTATAAACATAAACCCTTCG
GGCATAAAATTAGACCGACTAACTCTATTCACCTGAGCAGTAAAAATTACAGCTGTTTTATTACTATTATCATTGCCGGT
ATTAGCAGGAGCTATTACTATGCTATTAACAGATCGAAATATTAATACTACATTCTTTGACCCTTCTGGAGGGGGAGACC
CTATTTTATACCAGCATCTCTTTTGATTTTTTGGCCACCCCGAGGTATACATTTTAATTTTACCAGGCTTTGGGATAATT
TCGCATATTATTAGGCAAGAAAGAGGAAAAAAGGAAGCCTTTGGATTATTAGGAATAATTTATGCTATAATAGCGATTGG
ATTACTAGGATTTGTAGTATGGGCCCACCATATATTCACGGTAGGTATAGATGTGGATACCCGAGCCTACTTTACATCCG
CCACAATAATTATTGCAGTTCCAACCGGAATTAAAATTTTTAGGTGACTTGCCACATACCATGGATCACAAATTACTTTA
ACCCCTTCTTCTCTTTGAGCTATTGGATTCATTTTCCTTTTTACTATAGGAGGATTGACCGGTGTAATTCTAGCTAACTC
TTCAATTGATATTATTCTTCATGATACCTACTATGTAGTCGCCCATTTCCATTATGTACTATCTATGGGGGCAGTATTTG
CTATTCTAGCAGGCATCATCCAATGATTCCCTCTTTTTACAGGACTAACTTTAAATAATAGATACTTAAAGATCCAATTT
TTATCTATATTCATTGGAGTTAACTTAACTTTCTTCCCACAACATTTCTTAGGGCTAAGAGGAATACCTCGCCGCTATTC
TGACTACCCTGATGCATACTATCTATGAAACATGGTATCTTCAATTGGAAGAGTAATCTCTATAGTTAGAATTA
>WC-04-48 [organism=Dendroctonus rufipennis]
CCACGATTAAATAATATAAGATTTTGGCTTCTCCCCCCCTCTTTAACATTTTTATTACTAAGAAGAATCATTGATAAAGG
AGCAGGGACTGGATGAACAGTGTACCCCCCTTTAGCATCTAATATCTCCCATGAGGGATCTTCAGTAGATTTCGCAATTT
TTAGACTCCACATAGCAGGGATCTCCTCTATTCTTGGGGCTATTAACTTTATTTCTACAATTATAAACATAAACCCTTCG
GGCATAAAATTAGACCGACTAACTCTATTCACCTGAGCAGTAAAAATTACAGCTGTTTTATTACTATTATCATTGCCGGT
ATTAGCAGGAGCTATTACTATGCTATTAACAGATCGAAATATTAATACTACATTCTTTGACCCTTCTGGAGGGGGAGACC
CTATTTTATACCAGCATCTCTTTTGATTTTTTGGCCACCCCGAGGTATACATTTTAATTTTACCAGGCTTTGGGATAATT
TCGCATATTATTAGGCAAGAAAGAGGAAAAAAAGAAGCCTTTGGATTATTAGGAATAATTTATGCTATAATAGCGATTGG
ATTACTAGGATTTGTAGTATGGGCCCACCATATATTCACGGTAGGTATAGATGTGGATACCCGAGCCTACTTTACATCCG
CCACAATAATTATTGCAGTTCCAACCGGAATTAAAATTTTTAGGTGACTTGCCACATACCATGGATCACAAATTACTTTA
ACCCCTTCTTCTCTTTGAGCTATTGGATTCATTTTCCTTTTTACTATAGGAGGATTGACCGGTGTAATTCTAGCTAACTC
TTCAATTGATATTATTCTTCATGATACCTACTATGTAGTCGCCCATTTCCATTATGTACTATCTATGGGGGCAGTATTTG
CTATTCTAGCAGGCATCATCCAATGATTCCCTCTTTTTACAGGACTAACTTTAAATAATAGATACTTAAAGATCCAATTT
TTATCTATATTCATTGGAGTTAACTTAACTTTCTTCCCACAACATTTCTTAGGGCTAAGAGGAATACCTCGCCGCTATTC
TGACTACCCTGATGCATACTATCTATGAAACATGGTATCTTCAATTGGAAGAGTAATCTCTATAGTTAGAATTA
>WC-04-49 [organism=Dendroctonus rufipennis]
CCACGATTAAATAATATAAGATTTTGGCTTCTCCCCCCTTCTTTAACATTTTTATTACTAAGAAGAATCATTGATAAAGG
AGCAGGGACTGGATGAACAGTGTACCCCCCTTTAGCATCTAATATCTCCCATGAGGGATCTTCAGTAGATTTCGCAATTT
TTAGACTCCACATAGCAGGGATCTCCTCTATTCTTGGGGCTATTAACTTTATTTCTACAATTATAAACATAAACCCTTCG
GGCATAAAATTAGACCGACTAACTCTCTTCACCTGAGCAGTAAAAATTACAGCTGTTTTATTACTATTATCATTGCCGGT
ATTAGCAGGAGCTATTACTATGCTATTAACAGATCGAAATATTAATACTACATTCTTTGACCCTTCTGGAGGGGGAGACC
CTATTTTATACCAGCATCTCTTTTGATTTTTTGGCCACCCCGAGGTATACATTTTAATTTTACCAGGCTTTGGGATAATT
TCGCATATTATTAGGCAAGAAAGAGGAAAAAAAGAAGCCTTTGGATTATTAGGAATAATTTATGCTATAATAGCGATTGG
ATTACTAGGATTTGTAGTATGGGCCCACCATATATTCACGGTAGGTATAGACGTGGATACCCGAGCCTACTTTACATCCG
CCACAATAATTATTGCAGTTCCAACCGGAATTAAAATTTTTAGGTGACTTGCCACATACCATGGATCACAAATTACTTTA
ACCCCTTCTTCTCTTTGAGCTATTGGATTCATTTTCCTTTTTACTATAGGAGGATTAACCGGTGTAATTCTAGCTAACTC
TTCAATTGATATTATTCTTCATGATACCTACTATGTAGTCGCCCATTTCCATTATGTACTATCTATGGGAGCAGTATTTG
CTATTCTAGCAGGCATCATCCAATGATTCCCTCTTTTTACAGGACTAACTTTAAATAATAGATACTTAAAGATCCAATTT
TTATCTATATTCATTGGAGTTAACTTAACTTTCTTCCCACAACATTTCTTAGGGCTAAGAGGAATACCTCGCCGCTATTC
TGACTACCCTGATGCATATTATTTATGAAACATAGTATCTTCAATTGGAAGAGTAATCTCTATAGTTAGAATTA
>WC-04-50 [organism=Dendroctonus rufipennis]
CCACGATTAAATAATATAAGATTTTGGCTTCTCCCCCCCTCTTTAACATTTTTATTACTAAGAAGAATCATTGATAAAGG
AGCAGGGACTGGATGAACAGTGTATCCCCCTTTAGCATCTAATATCTCCCATGAGGGGTCTTCAGTAGATTTCGCAATTT
TTAGACTCCACATAGCAGGGATCTCCTCTATTCTTGGGGCTATTAACTTTATTTCTACAATTATAAACATAAACCCTTCG
GGCATAAAATTAGACCGACTAACTCTATTCACCTGAGCAGTAAAAATTACAGCTGTTTTATTACTATTATCATTGCCGGT
ATTAGCAGGAGCTATTACTATGCTATTAACAGATCGAAATATTAATACTACATTCTTTGACCCTTCTGGAGGGGGAGACC
CTATTTTATACCAGCATCTCTTTTGATTTTTTGGCCACCCCGAGGTATACATTTTAATTTTACCAGGCTTTGGGATAATT
TCGCATATTATTAGGCAAGAAAGAGGAAAAAAAGAAGCCTTTGGATTATTAGGAATAATTTATGCTATAATAGCGATTGG
ATTACTAGGATTTGTAGTATGGGCCCACCATATATTCACGGTAGGTATAGATGTGGATACCCGAGCCTACTTTACATCCG
CCACAATAATTATTGCAGTTCCAACCGGAATTAAAATTTTTAGGTGACTTGCCACATACCATGGATCACAAATTACTTTA
ACCCCTTCTTCTCTTTGAGCTATTGGATTCATTTTCCTTTTTACTATAGGAGGATTGACCGGTGTAATTCTAGCTAACTC
TTCAATTGATATTATTCTTCATGATACCTACTATGTAGTCGCCCATTTCCATTATGTACTATCTATGGGGGCAGTATTTG
CTATTCTAGCAGGCATCATCCAATGATTCCCTCTTTTTACAGGACTAACTTTAAATAATAGATACTTAAAGATCCAATTT
TTATCTATATTCATTGGAGTTAACTTAACTTTCTTCCCACAACATTTCTTAGGGCTAAGAGGAATACCTCGCCGCTATTC
TGACTACCCTGATGCATATTATCTATGAAACATKGTATSTTCAATTGGAAGAGTAATCTCTATAGTTAGAATTA
>WC-04-51 [organism=Dendroctonus rufipennis]
CCACGATTAAATAATATAAGATTTTGGCTTCTCCCCCCCTCTTTAACATTTTTATTACTAAGAAGAATCATTGATAAAGG
AGCAGGGACTGGATGAACAGTGTACCCCCCTTTAGCATCTAATATCTCCCATGAGGGATCTTCAGTAGATTTCGCAATTT
TTAGACTCCACATAGCAGGGATTTCCTCTATTCTTGGGGCTATTAACTTTATTTCTACAATTATAAATATAAACCCTTCG
GGCATAAAATTAGACCGACTAACTCTATTCACCTGAGCAGTAAAAATTACAGCTGTTTTATTACTACTATCATTGCCGGT
ATTAGCAGGAGCTATTACTATGCTATTAACAGATCGAAATATTAATACTACATTCTTTGACCCTTCTGGAGGGGGAGACC
CTATTTTATACCAGCATCTCTTTTGATTTTTTGGCCACCCCGAGGTATACATTTTAATTTTACCAGGCTTTGGGATAATT
TCGCATATTATTAGGCAAGAAAGAGGAAAAAAGGAAGCCTTTGGATTATTAGGAATAATTTATGCTATAATAGCGATTGG
GTTACTAGGATTTGTAGTATGGGCCCACCATATATTCACGGTAGGTATAGATGTGGATACCCGAGCCTACTTTACATCCG
CCACAATAATTATTGCAGTTCCAACCGGGATTAAAATTTTTAGGTGACTTGCCACATACCATGGATCACAAATTACTTTA
ACCCCTTCTTCTCTTTGAGCTATTGGATTCATTTTCCTTTTTACTATAGGAGGATTGACCGGTGTAATTCTAGCTAACTC
TTCAATTGATATTATTCTTCATGATACCTACTATGTAGTCGCCCATTTCCATTATGTACTATCTATGGGGGCAGTATTTG
CTATTCTAGCAGGCATCATCCAATGATTTCCTCTTTTTACAGGACTAACTTTAAATAATAGATACTTAAAGATCCAATTT
TTATCTATATTCATTGGAGTTAACTTAACTTTCTTCCCACAACATTTCTTAGGGCTAAGAGGAATACCTCGCCGCTATTC
TGACTACCCTGATGCATATTATCTATGAAACATGGTATCTTCAATTGGAAGAGTAATCTCTATAGTTAGAATTA
>WC-04-52 [organism=Dendroctonus rufipennis]
CCACGATTAAATAATATAAGATTTTGGCTTCTCCCCCCCTCTTTAACATTTTTATTACTAAGAAGAATCATTGATAAAGG
AGCAGGGACTGGATGAACAGTGTACCCCCCTTTAGCATCTAATATCTCCCATGAGGGATCTTCAGTAGATTTCGCAATTT
TTAGACTCCACATAGCAGGGATCTCCTCTATTCTTGGGGCTATTAACTTTATTTCTACAATTATAAACATAAACCCTTCG
GGCATAAAATTAGACCGACTAACTCTATTCACCTGAGCAGTAAAAATTACAGCTGTTTTATTACTATTATCATTGCCGGT
ATTAGCAGGAGCTATTACTATGCTATTAACAGATCGAAATATTAATACTACATTCTTTGACCCTTCTGGAGGGGGAGACC
CTATTTTATACCAGCATCTCTTTTGATTTTTTGGCCACCCCGAGGTATACATTTTAATTTTACCAGGCTTTGGGATAATT
TCGCATATTATTAGGCAAGAAAGAGGAAAAAAAGAAGCCTTTGGATTATTAGGAATAATTTATGCTATAATAGCGATTGG
ATTACTAGGATTTGTAGTATGGGCCCACCATATATTCACGGTAGGTATAGATGTGGATACCCGAGCCTACTTTACATCCG
CCACAATAATTATTGCAGTTCCAACCGGAATTAAAATTTTTAGGTGACTTGCCACATACCATGGATCACAAATTACTTTA
ACCCCTTCTTCTCTTTGAGCTATTGGATTCATTTTCCTTTTTACTATAGGAGGATTGACCGGTGTAATTCTAGCTAACTC
TTCAATTGATATTATTCTTCATGATACCTACTATGTAGTCGCCCATTTCCATTATGTACTATCTATGGGGGCAGTATTTG
CTATTCTAGCAGGCATCATCCAATGATTCCCTCTTTTTACAGGACTAACTTTAAATAATAGATACTTAAAGATCCAATTT
TTATCTATATTCATTGGAGTTAACTTAACTTTCTTCCCACAACATTTCTTAGGGCTAAGAGGGATACCTCGCCGCTATTC
TGACTACCCTGATGCATATTATCTATGAAACATGGTATCTTCAATTGGAAGAGTAATCTCTATAGTTAGAATTA
>WC-05-01 [organism=Dendroctonus rufipennis]
CCACGATTAAATAATATAAGATTTTGGCTTCTCCCCCCCTCTTTAACATTTTTATTACTAAGAAGAATCATTGATAAAGG
AGCAGGGACTGGATGAACAGTGTACCCCCCTTTAGCATCTAATATCTCCCATGAGGGATCTTCAGTAGATTTCGCAATTT
TTAGACTCCACATAGCAGGGATCTCCTCTATTCTTGGGGCTATTAACTTTATTTCTACAATTATAAACATAAACCCTTCG
GGCATAAAATTAGACCGACTAACTCTATTCACCTGAGCAGTAAAAATTACAGCTGTTTTATTACTATTATCATTGCCGGT
ATTAGCAGGAGCTATTACTATGCTATTAACAGATCGAAATATTAATACTACATTCTTTGACCCTTCTGGAGGGGGAGACC
CTATTTTATACCAGCATCTCTTTTGATTTTTTGGCCACCCCGAGGTATACATTTTAATTTTACCAGGCTTTGGGATAATT
TCGCATATTATTAGGCAAGAAAGAGGAAAAAAAGAAGCCTTTGGATTATTAGGAATAATTTATGCTATAATAGCGATTGG
ATTACTAGGATTTGTAGTATGGGCCCACCATATATTCACGGTAGGTATAGATGTGGATACCCGAGCCTACTTTACATCCG
CCACAATAATTATTGCAGTTCCAACCGGAATTAAAATTTTTAGGTGACTTGCCACATACCATGGATCACAAATTACTTTA
ACCCCTTCTTCTCTTTGAGCTATTGGATTCATTTTCCTTTTTACTATAGGAGGATTGACCGGTGTAATTCTAGCTAACTC
TTCAATTGATATTATTCTTCATGATACCTACTATGTAGTCGCCCATTTCCATTATGTACTATCTATGGGGGCAGTATTTG
CTATTCTAGCAGGCATCATCCAATGATTCCCTCTTTTTACAGGACTAACTTTAAATAATAGATACTTAAAGATCCAATTT
TTATCTATATTCATTGGAGTTAACTTAACTTTCTTCCCACAACATTTCTTAGGGCTAAGAGGAATACCTCGCCGCTATTC
TGACTACCCTGATGCATACTATCTATGAAACATGGTATCTTCAATTGGAAGAGTAATCTCTATAGTTAGAATTA
>WC-05-02 [organism=Dendroctonus rufipennis]
CCACGATTAAATAATATAAGATTTTGGCTTCTCCCCCCCTCTTTAACATTTTTATTACTAAGAAGAATCATTGATAAAGG
AGCAGGGACTGGATGAACAGTGTACCCCCCTTTAGCATCTAATATCTCCCATGAGGGATCTTCAGTAGATTTCGCAATTT
TTAGACTCCACATAGCAGGGATCTCCTCTATTCTTGGGGCTATTAACTTTATTTCTACAATTATAAACATAAACCCTTCG
GGCATAAAATTAGACCGACTAACTCTATTCACCTGAGCAGTAAAAATTACAGCTGTTTTATTACTATTATCATTGCCGGT
ATTAGCAGGAGCTATTACTATACTATTAACAGATCGAAATATTAATACTACATTCTTTGACCCTTCTGGAGGGGGAGACC
CTATTTTATACCAGCATCTCTTTTGATTTTTTGGCCACCCCGAGGTATACATTTTAATTTTACCAGGCTTTGGGATAATT
TCGCATATTATTAGGCAAGAAAGAGGAAAAAAAGAAGCCTTTGGATTATTAGGAATAATTTATGCTATAATAGCGATTGG
ATTACTAGGATTTGTAGTATGGGCCCACCATATATTCACGGTAGGCATAGATGTGGATACCCGAGCCTACTTTACATCCG
CCACAATAATTATTGCAGTTCCAACTGGAATTAAAATTTTTAGGTGACTTGCCACATACCATGGATCACAAATTACTTTA
ACCCCTTCTTCTCTTTGAGCTATTGGATTCATTTTCCTTTTTACTATAGGAGGATTGACCGGTGTAATTCTAGCTAACTC
TTCAATTGATATTATTCTTCATGATACCTACTATGTAGTCGCCCATTTCCATTATGTACTATCTATGGGGGCAGTATTTG
CTATTCTAGCAGGCATCATCCAATGATTCCCTCTTTTTACAGGACTAACTTTAAATAATAGATACTTAAAGATCCAATTT
TTATCTATATTCATTGGAGTTAACTTAACTTTCTTCCCACAACATTTCTTAGGGCTAAGAGGAATGCCTCGCCGCTATTC
TGACTACCCTGATGCATATTATCTATGAAACATGGTATCTTCAATTGGAAGAGTAATCTCTATAGTTAGAATTA
>WC-05-03 [organism=Dendroctonus rufipennis]
CCACGATTAAATAATATAAGATTTTGGCTTCTCCCCCCCTCTTTAACATTTTTATTACTAAGAAGAATCATTGATAAAGG
AGCAGGGACTGGATGAACAGTGTACCCCCCTTTAGCATCTAATATCTCCCATGAGGGATCTTCAGTAGATTTCGCAATTT
TTAGACTCCACATAGCAGGGATCTCCTCTATTCTTGGGGCTATTAACTTTATTTCTACAATTATAAACATAAACCCTTCG
GGCATAAAATTAGACCGACTAACTCTATTCACCTGAGCAGTAAAAATTACAGCTGTTTTATTACTATTATCATTGCCGGT
ATTAGCAGGAGCTATTACTATGCTATTAACAGATCGAAATATTAATACTACATTCTTTGACCCTTCTGGAGGGGGAGACC
CTATTTTATACCAGCATCTCTTTTGATTTTTTGGCCACCCCGAGGTATACATTTTAATTTTACCAGGCTTTGGGATAATT
TCGCATATTATTAGGCAAGAAAGAGGAAAAAAAGAAGCCTTTGGATTATTAGGAATAATTTATGCTATAATAGCGATTGG
ATTACTAGGATTTGTAGTATGGGCCCACCATATATTCACGGTAGGTATAGATGTGGATACCCGAGCCTACTTTACATCCG
CCACAATAATTATTGCAGTTCCAACCGGAATTAAAATTTTTAGGTGACTTGCCACATACCATGGATCACAAATTACTTTA
ACCCCTTCTTCTCTTTGAGCTATTGGATTCATTTTCCTTTTTACTATAGGAGGATTGACCGGTGTAATTCTAGCTAACTC
TTCAATTGATATTATTCTTCATGATACCTACTATGTAGTCGCCCATTTCCATTATGTACTATCTATGGGGGCAGTATTTG
CTATTCTAGCAGGCATCATCCAATGATTCCCTCTTTTTACAGGACTAACTTTAAATAATAGATACTTAAAGATCCAATTT
TTATCTATATTCATTGGAGTTAACTTAACTTTCTTCCCACAACATTTCTTAGGGCTAAGAGGAATACCTCGCCGCTATTC
TGACTACCCTGATGCATACTATCTATGAAACATGGTATCTTCAATTGGAAGAGTAATCTCTATAGTTAGAATTA
>WC-05-04 [organism=Dendroctonus rufipennis]
CCACGATTAAATAATATAAGATTTTGGCTTCTCCCCCCCTCTTTAACATTTTTATTACTAAGAAGAATCATTGATAAAGG
AGCAGGGACTGGATGAACAGTGTACCCCCCTTTAGCATCTAATATCTCCCATGAGGGATCTTCAGTAGATTTCGCAATTT
TTAGACTCCACATAGCAGGGATCTCCTCTATTCTTGGGGCTATTAACTTTATTTCTACAATTATAAACATAAACCCTTCG
GGCATAAAATTAGACCGACTAACTCTATTCACCTGAGCAGTAAAAATTACAGCTGTTTTATTACTATTATCATTGCCGGT
ATTAGCAGGAGCTATTACTATACTATTAACAGATCGAAATATTAATACTACATTCTTTGACCCTTCTGGAGGGGGAGACC
CTATTTTATACCAGCATCTCTTTTGATTTTTTGGCCACCCCGAGGTATACATTTTAATTTTACCAGGCTTTGGGATAATT
TCGCATATTATTAGGCAAGAAAGAGGAAAAAAAGAAGCCTTTGGATTATTAGGAATAATTTATGCTATAATAGCGATTGG
ATTACTAGGATTTGTAGTATGGGCCCACCATATATTCACGGTAGGCATAGATGTGGATACCCGAGCCTACTTTACATCCG
CCACAATAATTATTGCAGTTCCAACTGGAATTAAAATTTTTAGGTGACTTGCCACATACCATGGATCACAAATTACTTTA
ACCCCTTCTTCTCTTTGAGCTATTGGATTCATTTTCCTTTTTACTATAGGAGGATTGACCGGTGTAATTCTAGCTAACTC
TTCAATTGATATTATTCTTCATGATACCTACTATGTAGTCGCCCATTTCCATTATGTACTATCTATGGGGGCAGTATTTG
CTATTCTAGCAGGCATCATCCAATGATTCCCTCTTTTTACAGGACTAACTTTAAATAATAGATACTTAAAGATCCAATTT
TTATCTATATTCATTGGAGTTAACTTAACTTTCTTCCCACAACATTTCTTAGGGCTAAGAGGAATGCCTCGCCGCTATTC
TGACTACCCTGATGCATATTATCTATGAAACATGGTATCTTCAATTGGAAGAGTAATCTCTATAGTTAGAATTA
>WC-05-05 [organism=Dendroctonus rufipennis]
CCACGATTAAATAATATAAGATTTTGGCTTCTCCCCCCCTCTTTAACATTTTTATTACTAAGAAGAATCATTGATAAAGG
AGCAGGGACTGGATGAACAGTGTACCCCCCTTTAGCATCTAATATCTCCCATGAGGGATCTTCAGTAGATTTCGCAATTT
TTAGACTCCACATAGCAGGGATCTCCTCTATTCTTGGGGCTATTAACTTTATTTCTACAATTATAAACATAAACCCTTCG
GGCATAAAATTAGACCGACTAACTCTATTCACCTGAGCAGTAAAAATTACAGCTGTTTTATTACTATTATCATTGCCGGT
ATTAGCAGGAGCTATTACTATGCTATTAACAGATCGAAATATTAATACTACATTCTTTGACCCTTCTGGAGGGGGAGACC
CTATTTTATACCAGCATCTCTTTTGATTTTTTGGCCACCCCGAGGTATACATTTTAATTTTACCAGGCTTTGGGATAATT
TCGCATATTATTAGGCAAGAAAGAGGAAAAAAAGAAGCCTTTGGATTATTAGGAATAATTTATGCTATAATAGCGATTGG
ATTACTAGGATTTGTAGTATGGGCCCACCATATATTCACGGTAGGTATAGATGTGGATACCCGAGCCTACTTTACATCCG
CCACAATAATTATTGCAGTTCCAACCGGAATTAAAATTTTTAGGTGACTTGCCACATACCATGGATCACAAATTACTTTA
ACCCCTTCTTCTCTTTGAGCTATTGGATTCATTTTCCTTTTTACTATAGGAGGATTGACCGGTGTAATTCTAGCTAACTC
TTCAATTGATATTATTCTTCATGATACCTACTATGTAGTCGCCCATTTCCATTATGTACTATCTATGGGGGCAGTATTTG
CTATTCTAGCAGGCATCATCCAATGATTCCCTCTTTTTACAGGACTAACTTTAAATAATAGATACTTAAAGATCCAATTT
TTATCTATATTCATTGGAGTTAACTTAACTTTCTTCCCACAACATTTCTTAGGGCTAAGAGGAATACCTCGCCGCTATTC
TGACTACCCTGATGCATACTATCTATGAAACATGGTATCTTCAATTGGAAGAGTAATCTCTATAGTTAGAATTA
>WC-05-06 [organism=Dendroctonus rufipennis]
CCACGATTAAATAATATAAGATTTTGGCTTCTCCCCCCCTCTTTAACATTTTTATTACTAAGAAGAATCATTGATAAAGG
AGCAGGGACTGGATGAACAGTGTACCCCCCTTTAGCATCTAATATCTCCCATGAGGGATCTTCAGTAGATTTCGCAATTT
TTAGACTCCACATAGCAGGGATCTCCTCTATTCTTGGGGCTATTAACTTTATTTCTACAATTATAAACATAAACCCTTCG
GGCATAAAATTAGACCGACTAACTCTATTCACCTGAGCAGTAAAAATTACAGCTGTTTTATTACTATTATCATTGCCGGT
ATTAGCAGGAGCTATTACTATGCTATTAACAGATCGAAATATTAATACTACATTCTTTGACCCTTCTGGAGGGGGAGACC
CTATTTTATACCAGCATCTCTTTTGATTTTTTGGCCACCCCGAGGTATACATTTTAATTTTACCAGGCTTTGGGATAATT
TCGCATATTATTAGGCAAGAAAGAGGAAAAAAAGAAGCCTTTGGATTATTAGGAATAATTTATGCTATAATAGCGATTGG
ATTACTAGGATTTGTAGTATGGGCCCACCATATATTCACGGTAGGTATAGATGTGGATACCCGAGCCTACTTTACATCCG
CCACAATAATTATTGCAGTTCCAACCGGAATTAAAATTTTTAGGTGACTTGCCACATACCATGGATCACAAATTACTTTA
ACCCCTTCTTCTCTTTGAGCTATTGGATTCATTTTCCTTTTTACTATAGGAGGATTGACCGGTGTAATTCTAGCTAACTC
TTCAATTGATATTATTCTTCATGATACCTACTATGTAGTCGCCCATTTCCATTATGTACTATCTATGGGGGCAGTATTTG
CTATTCTAGCAGGCATCATCCAATGATTCCCTCTTTTTACAGGACTAACTTTAAATAATAGATACTTAAAGATCCAATTT
TTATCTATATTCATTGGAGTTAACTTAACTTTCTTCCCACAACATTTCTTAGGGCTAAGAGGAATACCTCGCCGCTATTC
TGACTACCCTGATGCATACTATCTATGAAACATGGTATCTTCAATTGGAAGAGTAATCTCTATAGTTAGAATTA
>WC-05-07 [organism=Dendroctonus rufipennis]
CCACGATTAAATAATATAAGATTTTGGCTTCTCCCCCCCTCTTTAACATTTTTATTACTAAGAAGAATCATTGATAAAGG
AGCAGGGACTGGATGAACAGTGTACCCCCCTTTAGCATCTAATATCTCCCATGAGGGATCTTCAGTAGATTTCGCAATTT
TTAGACTCCACATAGCAGGGATCTCCTCTATTCTTGGGGCTATTAACTTTATTTCTACAATTATAAACATAAACCCTTCG
GGCATAAAATTAGACCGACTAACTCTATTCACCTGAGCAGTAAAAATTACAGCTGTTTTATTACTATTATCATTGCCGGT
ATTAGCAGGAGCTATTACTATGCTATTAACAGATCGAAATATTAATACTACATTCTTTGACCCTTCTGGAGGGGGAGACC
CTATTTTATACCAGCATCTCTTTTGATTTTTTGGCCACCCCGAGGTATACATTTTAATTTTACCAGGCTTTGGGATAATT
TCGCATATTATTAGGCAAGAAAGAGGAAAAAAAGAAGCCTTTGGATTATTAGGAATAATTTATGCTATAATAGCGATTGG
ATTACTAGGATTTGTAGTATGGGCCCACCATATATTCACGGTAGGTATAGATGTGGATACCCGAGCCTACTTTACATCCG
CCACAATAATTATTGCAGTTCCAACCGGAATTAAAATTTTTAGGTGACTTGCCACATACCATGGATCACAAATTACTTTA
ACCCCTTCTTCTCTTTGAGCTATTGGATTCATTTTCCTTTTTACTATAGGAGGATTGACCGGTGTAATTCTAGCTAACTC
TTCAATTGATATTATTCTTCATGATACCTACTATGTAGTCGCCCATTTCCATTATGTACTATCTATGGGGGCAGTATTTG
CTATTCTAGCAGGCATCATCCAATGATTCCCTCTTTTTACAGGACTAACTTTAAATAATAGATACTTAAAGATCCAATTT
TTATCTATATTCATTGGAGTTAACTTAACTTTCTTCCCACAACATTTCTTAGGGCTAAGAGGAATACCTCGCCGCTATTC
TGACTACCCTGATGCATACTATCTATGAAACATGGTATCTTCAATTGGAAGAGTAATCTCTATAGTTAGAATTA
>WC-05-09 [organism=Dendroctonus rufipennis]
CCACGATTAAATAATATAAGATTTTGGCTTCTCCCCCCCTCTTTAACATTTTTATTACTAAGAAGAATCATTGATAAAGG
AGCAGGGACTGGATGAACAGTGTATCCCCCTTTAGCATCTAATATCTCCCATGAGGGGTCTTCAGTAGATTTCGCAATTT
TTAGACTCCACATAGCAGGGATCTCCTCTATTCTTGGGGCTATTAACTTTATTTCTACAATTATAAACATAAACCCTTCG
GGCATTAAATTAGACCGACTAACTCTATTCACCTGAGCAGTAAAAATTACAGCTGTTTTATTACTATTATCATTGCCGGT
ATTAGCAGGAGCTATTACTATGCTATTAACAGATCGAAATATTAATACTACATTCTTTGACCCTTCTGGAGGGGGAGACC
CTATTTTATACCAGCATCTCTTTTGATTTTTTGGCCACCCCGAGGTATACATTTTAATTTTACCAGGCTTTGGGATAATT
TCGCATATTATTAGGCAAGAAAGAGGAAAAAAAGAAGCCTTTGGATTATTAGGAATAATTTATGCTATAATAGCGATTGG
ATTACTAGGATTTGTAGTATGGGCCCACCATATATTCACGGTAGGTATAGATGTGGATACCCGAGCCTACTTTACATCCG
CCACAATAATTATTGCAGTTCCAACCGGAATTAAAATTTTTAGGTGACTTGCCACATACCATGGATCACAAATTACTTTA
ACCCCTTCTTCTCTTTGAGCTATTGGATTCATTTTCCTTTTTACTATAGGAGGATTGACCGGTGTAATTCTAGCTAACTC
TTCAATTGATATTATTCTTCATGATACCTACTATGTAGTCGCCCATTTCCATTATGTACTATCTATGGGGGCAGTATTTG
CTATTCTAGCAGGCATCATCCAATGATTCCCTCTTTTTACAGGACTAACTTTAAATAATAGATACTTAAAGATCCAATTT
TTATCTATATTCATTGGAGTTAACTTAACTTTCTTCCCACAACATTTCTTAGGGCTAAGAGGAATACCTCGCCGCTATTC
TGACTACCCTGATGCATATTATCTATGAAACATGGTATCTTCAATTGGAAGAGTAATCTCTATAGTTAGAATTA
>WC-05-10 [organism=Dendroctonus rufipennis]
CCACGATTAAATAATATAAGATTTTGGCTTCTCCCCCCCTCTTTAACATTTTTATTACTAAGAAGAATCATTGATAAAGG
AGCAGGGACTGGATGAACAGTATACCCCCCTTTAGCATCTAATATCTCCCATGAGGGGTCTTCAGTAGATTTCGCAATTT
TTAGACTCCACATAGCAGGGATCTCCTCTATTCTTGGGGCTATTAACTTTATTTCTACAATTATAAACATAAACCCTTCG
GGCATAAAATTAGACCGACTAACTCTATTCACCTGAGCAGTAAAAATTACAGCTGTTTTATTACTATTATCATTGCCAGT
ATTAGCAGGAGCTATTACTATGCTATTAACAGATCGAAATATTAATACTACATTCTTTGACCCTTCTGGAGGGGGAGACC
CTATTTTATACCAGCATCTCTTTTGATTTTTTGGCCACCCCGAGGTATACATTTTAATTTTACCAGGCTTTGGGATAATT
TCGCATATTATTAGGCAAGAAAGAGGAAAAAAAGAAGCCTTTGGATTATTAGGAATAATTTATGCTATAATAGCGATTGG
ATTACTAGGATTTGTAGTATGGGCCCACCATATATTCACGGTAGGTATAGATGTGGATACCCGAGCCTACTTTACATCCG
CCACAATAATTATTGCAGTTCCAACCGGAATTAAAATTTTTAGGTGACTTGCCACATACCATGGATCACAAATTACTTTA
ACCCCTTCTTCTCTTTGAGCTATTGGATTCATTTTCCTTTTTACTATAGGAGGATTGACCGGTGTAATTCTAGCTAACTC
TTCAATTGATATTATTCTTCATGATACCTACTATGTAGTCGCCCATTTCCATTATGTACTATCTATGGGGGCAGTATTTG
CTATTCTAGCAGGCATCATCCAATGATTCCCTCTTTTTACAGGACTAACTTTAAATAATAGATACTTAAAGATCCAATTT
TTATCTATATTCATTGGAGTTAACTTAACTTTCTTCCCACAACATTTCTTAGGGCTAAGAGGAATACCTCGCCGCTATTC
TGACTACCCTGATGCATATTATCTATGAAACATGGTATCTTCAATTGGAAGAGTAATCTCTATAGTTAGAATTA
>WC-05-11 [organism=Dendroctonus rufipennis]
CCACGATTAAATAATATAAGATTTTGGCTTCTCCCCCCTTCTTTAACATTTTTATTACTAAGAAGAATCATTGATAAAGG
AGCAGGGACTGGATGAACAGTGTACCCCCCTTTAGCATCTAATATCTCCCATGAGGGATCTTCAGTAGATTTCGCAATTT
TTAGACTCCACATAGCAGGGATCTCCTCTATTCTTGGAGCTATTAACTTTATTTCTACAATTATAAACATAAACCCTTCG
GGCATAAAATTAGACCGACTAACTCTCTTCACCTGAGCAGTAAAAATTACAGCTGTTTTATTACTATTATCATTGCCGGT
ATTAGCAGGAGCTATTACTATGCTATTAACAGATCGAAATATTAATACTACATTCTTTGACCCTTCTGGAGGGGGAGACC
CTATTTTATACCAGCATCTCTTTTGATTTTTTGGCCACCCCGAGGTATACATTTTAATTTTACCAGGCTTTGGGATAATT
TCGCATATTATTAGGCAAGAAAGAGGAAAAAAAGAAGCCTTTGGATTATTAGGAATAATTTATGCTATAATAGCGATTGG
ATTACTAGGATTTGTAGTATGGGCCCACCATATATTCACGGTAGGTATAGACGTGGATACCCGAGCCTACTTTACATCCG
CCACAATAATTATTGCAGTTCCAACCGGAATTAAAATTTTTAGGTGACTTGCCACATACCATGGATCACAAATTACTTTA
ACCCCTTCTTCTCTTTGAGCTATTGGATTCATTTTCCTTTTTACTATAGGAGGATTAACCGGTGTAATTCTAGCTAACTC
TTCAATTGATATTATTCTTCATGATACCTACTATGTAGTCGCCCATTTCCATTATGTACTATCTATGGGAGCAGTATTTG
CTATTCTAGCAGGCATCATCCAATGATTCCCTCTTTTTACAGGACTAACTTTAAATAATAGATACTTAAAGATCCAATTT
TTATCTATATTCATTGGAGTTAACTTAACTTTCTTCCCACAACATTTCTTAGGGCTAAGAGGAATACCTCGCCGCTATTC
TGACTACCCTGATGCATATTATTTATGAAACATAGTATCTTCAATTGGAAGAGTAATCTCTATAGTTAGAATTA
>WC-05-12 [organism=Dendroctonus rufipennis]
CCACGATTAAATAATATAAGATTTTGGCTTCTCCCCCCCTCTTTAACATTTTTATTACTAAGAAGAATCATTGATAAAGG
AGCAGGGACTGGATGAACAGTATACCCCCCTTTAGCATCTAATATCTCCCATGAGGGGTCTTCAGTAGATTTCGCAATTT
TTAGACTCCACATAGCAGGGATCTCCTCTATTCTTGGGGCTATTAACTTTATTTCTACAATTATAAACATAAACCCTTCG
GGCATAAAATTAGACCGACTAACTCTATTCACCTGAGCAGTAAAAATTACAGCTGTTTTATTACTATTATCATTGCCGGT
ATTAGCAGGAGCTATTACTATGCTATTAACAGATCGAAATATTAATACTACATTCTTTGACCCTTCTGGAGGGGGAGACC
CTATTTTATACCAGCATCTCTTTTGATTTTTTGGCCACCCCGAGGTATACATTTTAATTTTACCAGGCTTTGGGATAATT
TCGCATATTATTAGGCAAGAAAGAGGAAAAAAAGAAGCCTTTGGATTATTAGGAATAATTTATGCTATAATAGCGATTGG
ATTACTAGGATTTGTAGTATGGGCCCACCATATATTCACGGTAGGTATAGATGTGGATACCCGAGCCTACTTTACATCCG
CCACAATAATTATTGCAGTTCCAACCGGAATTAAAATTTTTAGGTGACTTGCCACATACCATGGATCACAAATTACTTTA
ACCCCTTCTTCTCTTTGAGCTATTGGATTCATTTTCCTTTTTACTATAGGAGGATTGACCGGTGTAATTCTAGCTAACTC
TTCAATTGATATTATTCTTCATGATACCTACTATGTAGTCGCCCATTTCCATTATGTACTATCTATGGGGGCAGTATTTG
CTATTCTAGCAGGCATCATCCAATGATTCCCTCTTTTTACAGGACTAACTTTAAATAATAGATACTTAAAGATCCAATTT
TTATCTATATTCATTGGAGTTAACTTAACTTTCTTCCCACAACATTTCTTAGGGCTAAGAGGGATACCTCGCCGCTATTC
TGACTACCCTGATGCATATTATCTATGAAACATGGTATCTTCAATTGGAAGAGTAATCTCTATAGTTAGAATTA
>WC-05-13 [organism=Dendroctonus rufipennis]
CCACGATTAAATAATATAAGATTTTGGCTTCTCCCCCCCTCTTTAACATTTTTATTACTAAGAAGAATCATTGATAAAGG
AGCAGGGACTGGATGAACAGTGTACCCCCCTTTAGCATCTAATATCTCCCATGAGGGATCTTCAGTAGATTTCGCAATTT
TTAGACTCCACATAGCAGGAATCTCCTCTATTCTTGGGGCTATTAACTTTATTTCTACAATTATAAACATAAACCCTTCG
GGCATAAAATTAGACCGACTAACTCTATTCACCTGAGCAGTAAAAATTACAGCTGTTTTATTACTATTATCATTGCCGGT
ATTAGCAGGAGCTATTACTATGCTATTAACAGATCGAAATATTAATACTACATTCTTTGACCCTTCTGGAGGGGGAGACC
CTATTTTATACCAGCATCTCTTTTGATTTTTTGGCCACCCCGAGGTATACATTTTAATTTTACCAGGCTTTGGGATAATT
TCGCATATTATTAGGCAAGAAAGAGGAAAAAAAGAAGCCTTTGGATTATTAGGAATAATTTATGCTATAATAGCGATTGG
ATTACTAGGATTTGTAGTATGGGCCCACCATATATTCACGGTAGGTATAGATGTGGATACCCGAGCCTACTTTACATCCG
CCACAATAATTATTGCAGTTCCAACCGGAATTAAAATTTTTAGGTGACTTGCCACATACCATGGATCACAAATTACTTTA
ACCCCTTCTTCTCTTTGAGCTATTGGATTCATTTTCCTTTTTACTATAGGAGGATTGACCGGTGTAATTCTAGCTAACTC
TTCAATTGATATTATTCTTCATGATACCTACTATGTAGTCGCCCATTTCCATTATGTACTATCTATGGGGGCAGTATTTG
CTATTCTAGCAGGCATCATCCAATGATTCCCTCTTTTTACAGGACTAACTTTAAATAATAGATACTTAAAGATCCAATTT
TTATCTATATTCATTGGAGTTAACTTAACTTTCTTCCCACAACATTTCTTAGGGCTAAGAGGAATACCTCGCCGCTATTC
TGACTACCCTGATGCATACTATCTATGAAACATGGTATCTTCAATTGGAAGAGTAATCTCTATAGTTAGAATTA
>WC-05-15 [organism=Dendroctonus rufipennis]
CCACGATTAAATAATATAAGATTTTGACTCCTCCCCCCCTCTTTAACATTTTTATTATTAAGGAGAATCATTGATAAAGG
GGCAGGAACTGGGTGAACAGTGTATCCCCCTTTAGCATCTAACATCTCCCATGAGGGATCTTCTGTAGATTTCGCAATTT
TTAGGCTCCACATAGCGGGGATTTCCTCTATTCTTGGGGCTATTAACTTTATTTCTACAATTATAAACATAAACCCTTCA
GGCATAAAATTAGATCGACTAACCCTATTCACCTGAGCAGTAAAAATTACAGCTATTTTATTACTATTATCATTGCCGGT
ATTAGCAGGAGCTATTACTATGCTATTAACAGATCGAAATATTAATACCACATTCTTTGACCCTTCTGGAGGGGGGGACC
CTATTTTATACCAACACCTCTTTTGATTTTTTGGCCACCCTGAGGTATATATTTTAATTTTACCAGGCTTTGGAATAATC
TCGCATATTATTAGACAAGAAAGAGGAAAAAAAGAAGCTTTTGGATTATTGGGGATAATTTATGCTATAATAGCAATTGG
ATTACTAGGATTTGTAGTATGGGCCCACCATATATTCACAGTAGGCATAGACGTAGATACCCGAGCCTACTTCACATCCG
CCACAATAATTATTGCAGTCCCAACCGGAATTAAAATTTTTAGGTGGCTCGCCACATATCATGGCTCACAAATTACTTTA
ACCCCTTCTTCTCTTTGAGCTATTGGATTCATTTTCCTTTTTACTATAGGAGGATTGACCGGTGTAATTCTAGCTAACTC
TTCAATTGATATTATTCTTCATGATACCTATTATGTAGTCGCCCATTTCCATTATGTACTATCTATGGGAGCAGTATTTG
CTATTCTAGCAGGTATCATCCAATGATTCCCTCTTTTTACAGGACTCACTTTAAATAATAGATACTTAAAGATCCAATTT
TTATCTATATTCATTGGAGTTAACTTAACTTTCTTCCCACAACATTTCTTAGGGTTAAGAGGAATGCCTCGCCGCTATTC
TGACTACCCTGATGCCTATTATCTATGAAACATAGTCTCTTCAATTGGAAGAGTAATCTCTATAGTTAGAATTA
>WC-05-16 [organism=Dendroctonus rufipennis]
CCACGATTAAATAATATAAGATTTTGGCTTCTCCCCCCCTCTTTAACATTTTTATTACTAAGAAGAATCATTGATAAAGG
AGCAGGGACTGGATGAACAGTGTACCCCCCTTTAGCATCTAATATCTCCCATGAGGGATCTTCAGTAGATTTCGCAATTT
TTAGACTCCACATAGCAGGGATCTCCTCTATTCTTGGGGCTATTAACTTTATTTCTACAATTATAAACATAAACCCTTCG
GGCATAAAATTAGACCGACTAACTCTATTCACCTGAGCAGTAAAAATTACAGCTGTTTTATTACTACTATCATTGCCGGT
ATTAGCAGGAGCTATTACTATACTATTAACAGATCGAAATATTAACACTACATTCTTTGACCCTTCTGGAGGGGGAGACC
CTATTTTATACCAGCATCTCTTTTGATTTTTTGGCCACCCCGAGGTATACATTTTAATTTTACCAGGCTTTGGAATAATT
TCGCATATTATTAGGCAAGAAAGAGGAAAAAAAGAAGCCTTTGGATTATTAGGAATAATTTATGCTATAATAGCGATTGG
ATTACTAGGATTTGTAGTATGGGCCCACCATATATTCACGGTAGGTATAGATGTGGATACCCGAGCCTACTTTACATCCG
CCACAATAATTATTGCAGTTCCAACCGGAATTAAAATTTTTAGGTGACTTGCCACATACCATGGATCACAAATTACTTTA
ACCCCTTCTTCTCTTTGAGCTATTGGATTCATTTTCCTTTTTACTATAGGAGGATTGACCGGTGTAATTCTAGCTAACTC
TTCAATTGATATTATTCTTCATGATACCTACTATGTAGTCGCCCATTTCCATTATGTACTATCTATGGGGGCAGTATTTG
CTATTCTAGCAGGCATCATCCAATGATTCCCTCTTTTTACAGGACTAACTTTAAATAATAGATACTTAAAGATCCAATTT
TTATCTATATTCATTGGAGTTAACTTAACTTTCTTCCCACAACATTTCTTAGGGCTAAGAGGAATACCTCGCCGCTATTC
TGACTACCCTGATGCATATTATCTATGAAACATGGTATCTTCAATTGGAAGAGTAATCTCTATAGTTAGAATTA
>WC-05-17 [organism=Dendroctonus rufipennis]
CCACGATTAAATAATATAAGATTTTGGCTTCTCCCCCCCTCTTTAACATTTTTATTACTAAGAAGAATCATTGATAAAGG
AGCAGGGACTGGATGAACAGTGTATCCCCCTTTAGCATCTAATATCTCCCATGAGGGGTCTTCAGTAGATTTCGCAATTT
TTAGACTCCACATAGCAGGGATCTCCTCTATTCTTGGGGCTATTAACTTTATTTCTACAATTATAAACATAAACCCTTCG
GGCATTAAATTAGACCGACTAACTCTATTCACCTGAGCAGTAAAAATTACAGCTGTTTTATTACTATTATCATTGCCGGT
ATTAGCAGGAGCTATTACTATGCTATTAACAGATCGAAATATTAATACTACATTCTTTGACCCTTCTGGAGGGGGAGACC
CTATTTTATACCAGCATCTCTTTTGATTTTTTGGCCACCCCGAGGTATACATTTTAATTTTACCAGGCTTTGGGATAATT
TCGCATATTATTAGGCAAGAAAGAGGAAAAAAAGAAGCCTTTGGATTATTAGGAATAATTTATGCTATAATAGCGATTGG
ATTACTAGGATTTGTAGTATGGGCCCACCATATATTCACGGTAGGTATAGATGTGGATACCCGAGCCTACTTTACATCCG
CCACAATAATTATTGCAGTTCCAACCGGAATTAAAATTTTTAGGTGACTTGCCACATACCATGGATCACAAATTACTTTA
ACCCCTTCTTCTCTTTGAGCTATTGGATTCATTTTCCTTTTTACTATAGGAGGATTGACCGGTGTAATTCTAGCTAACTC
TTCAATTGATATTATTCTTCATGATACCTACTATGTAGTCGCCCATTTCCATTATGTACTATCTATGGGGGCAGTATTTG
CTATTCTAGCAGGCATCATCCAATGATTCCCTCTTTTTACAGGACTAACTTTAAATAATAGATACTTAAAGATCCAATTT
TTATCTATATTCATTGGAGTTAACTTAACTTTCTTCCCACAACATTTCTTAGGGCTAAGAGGAATACCTCGCCGCTATTC
TGACTACCCTGATGCATATTATCTATGAAACATGGTATCTTCAATTGGAAGAGTAATCTCTATAGTTAGAATTA
>WC-05-18 [organism=Dendroctonus rufipennis]
CCACGATTAAATAATATAAGATTTTGGCTTCTCCCCCCCTCTTTAACATTTTTATTACTAAGAAGAATCATTGATAAAGG
AGCAGGGACTGGATGAACAGTGTACCCCCCTTTAGCATCTAATATCTCCCATGAGGGATCTTCAGTAGATTTCGCAATTT
TTAGACTCCACATAGCAGGAATCTCCTCTATTCTTGGGGCTATTAACTTTATTTCTACAATTATAAACATAAACCCTTCG
GGCATAAAATTAGACCGACTAACTCTATTCACCTGAGCAGTAAAAATTACAGCTGTTTTATTACTATTATCATTGCCGGT
ATTAGCAGGAGCTATTACTATGCTATTAACAGATCGAAATATTAATACTACATTCTTTGACCCTTCTGGAGGGGGAGACC
CTATTTTATACCAGCATCTCTTTTGATTTTTTGGCCACCCCGAGGTATACATTTTAATTTTACCAGGCTTTGGGATAATT
TCGCATATTATTAGGCAAGAAAGAGGAAAAAAAGAAGCCTTTGGATTATTAGGAATAATTTATGCTATAATAGCGATTGG
ATTACTAGGATTTGTAGTATGGGCCCACCATATATTCACGGTAGGTATAGATGTGGATACCCGAGCCTACTTTACATCCG
CCACAATAATTATTGCAGTTCCAACCGGAATTAAAATTTTTAGGTGACTTGCCACATACCATGGATCACAAATTACTTTA
ACCCCTTCTTCTCTTTGAGCTATTGGATTCATTTTCCTTTTTACTATAGGAGGATTGACCGGTGTAATTCTAGCTAACTC
TTCAATTGATATTATTCTTCATGATACCTACTATGTAGTCGCCCATTTCCATTATGTACTATCTATGGGGGCAGTATTTG
CTATTCTAGCAGGCATCATCCAATGATTCCCTCTTTTTACAGGACTAACTTTAAATAATAGATACTTAAAGATCCAATTT
TTATCTATATTCATTGGAGTTAACTTAACTTTCTTCCCACAACATTTCTTAGGGCTAAGAGGAATACCTCGCCGCTATTC
TGACTACCCTGATGCATACTATCTATGAAACATGGTATCTTCAATTGGAAGAGTAATCTCTATAGTTAGAATTA
>WC-05-19 [organism=Dendroctonus rufipennis]
CCACGATTAAATAATATAAGATTTTGGCTTCTCCCCCCCTCTTTAACATTTTTATTACTAAGAAGAATCATTGATAAAGG
AGCAGGGACTGGATGAACAGTGTATCCCCCTTTAGCATCTAATATCTCCCATGAAGGATCTTCAGTAGATTTCGCAATTT
TTAGACTCCACATAGCAGGGATCTCCTCTATTCTTGGGGCTATTAACTTTATTTCTACAATTATAAACATAAACCCTTCG
GGCATAAAATTAGACCGACTAACTCTATTCACCTGAGCAGTAAAAATTACAGCTGTTTTATTACTATTATCATTGCCGGT
ATTAGCAGGAGCTATTACTATGCTATTAACAGATCGAAATATTAATACTACATTCTTTGACCCTTCTGGAGGGGGAGACC
CTATTTTATACCAGCATCTCTTTTGATTTTTTGGCCACCCCGAGGTATACATTTTAATTTTACCAGGCTTTGGGATAATT
TCGCATATTATTAGGCAAGAAAGAGGAAAAAAAGAAGCCTTTGGATTATTAGGAATAATTTATGCTATAATAGCGATTGG
ATTACTAGGATTTGTAGTATGGGCCCACCATATATTCACGGTAGGTATAGATGTGGATACCCGAGCCTACTTTACATCCG
CCACAATAATTATTGCAGTTCCAACCGGAATTAAAATTTTTAGGTGACTTGCCACATACCATGGATCACAAATTACTTTA
ACCCCTTCTTCTCTTTGAGCTATTGGATTCATTTTCCTTTTTACTATAGGAGGATTGACCGGTGTAATTCTAGCTAACTC
TTCAATTGATATTATTCTTCATGACACCTACTATGTAGTCGCCCATTTCCATTATGTGCTATCTATGGGGGCAGTATTTG
CTATTCTAGCAGGCATCATCCAATGATTCCCTCTTTTTACAGGACTAACTTTAAATAATAGATACTTAAAGATCCAATTT
TTATCTATATTCATTGGAGTTAACTTGACTTTCTTCCCACAACATTTCTTAGGGCTAAGAGGAATACCTCGCCGCTATTC
TGACTACCCTGATGCTTATTATCTATGAAACATGGTATCTTCAATTGGAAGAGTAATCTCTATAGTTAGAATTA
>WC-05-20 [organism=Dendroctonus rufipennis]
CCACGATTAAATAATATAAGATTTTGGCTTCTCCCCCCCTCTTTAACATTTTTATTACTAAGAAGAATCATTGATAAAGG
AGCAGGGACTGGATGAACAGTGTACCCCCCTTTAGCATCTAATATCTCCCATGAGGGATCTTCAGTAGATTTCGCAATTT
TTAGACTCCACATAGCAGGGATCTCCTCTATTCTTGGGGCTATTAACTTTATTTCTACAATTATAAACATAAACCCTTCG
GGCATAAAATTAGACCGACTAACTCTATTCACCTGAGCAGTAAAAATTACAGCTGTTTTATTACTATTATCATTGCCGGT
ATTAGCAGGAGCTATTACTATGCTATTAACAGATCGAAATATTAATACTACATTCTTTGACCCTTCTGGAGGGGGAGACC
CTATTTTATACCAGCATCTCTTTTGATTTTTTGGCCACCCCGAGGTATACATTTTAATTTTACCAGGCTTTGGAATAATT
TCGCATATTATTAGGCAAGAAAGAGGAAAAAAAGAAGCCTTTGGATTATTAGGAATAATTTATGCTATAATAGCGATTGG
ATTACTAGGATTTGTAGTATGGGCCCACCATATATTCACGGTAGGTATAGATGTAGATACCCGAGCCTACTTTACATCCG
CCACAATAATTATTGCAGTTCCAACCGGAATTAAAATTTTTAGGTGACTTGCCACATACCATGGATCACAAATTACTTTA
ACCCCTTCTTCTCTTTGAGCTATTGGATTCATTTTCCTTTTTACTATAGGAGGATTGACCGGTGTAATTCTAGCTAACTC
TTCAATTGATATTATTCTTCATGATACCTACTATGTAGTCGCCCATTTCCATTATGTACTATCTATGGGGGCAGTATTTG
CTATTCTAGCAGGCATCATCCAATGATTCCCTCTTTTTACAGGACTAACTTTAAATAATAGATACTTAAAGATCCAATTT
TTATCTATATTCATTGGAGTTAACTTAACTTTCTTCCCACAACATTTCTTAGGGCTAAGAGGAATACCTCGCCGCTATTC
TGACTACCCTGATGCATACTATCTATGAAACATGGTATCTTCAATTGGAAGAGTAATCTCTATAGTTAGAATTA
>WC-05-21 [organism=Dendroctonus rufipennis]
CCACGATTAAATAATATAAGATTTTGGCTTCTCCCCCCCTCTTTAACATTTTTATTACTAAGAAGAATCATTGATAAAGG
AGCAGGGACTGGATGAACAGTGTACCCCCCTTTAGCATCTAATATCTCCCATGAGGGATCTTCAGTAGATTTCGCAATTT
TTAGACTCCACATAGCAGGGATCTCCTCTATTCTTGGGGCTATTAACTTTATTTCTACAATTATAAACATAAACCCTTCG
GGTATAAAATTAGACCGACTAACTCTATTCACCTGAGCAGTAAAAATTACAGCTGTTTTATTACTATTATCATTGCCGGT
ATTAGCAGGAGCTATTACTATGCTATTAACAGATCGAAATATTAATACTACATTCTTTGACCCTTCTGGAGGGGGAGACC
CTATTTTATACCAGCATCTCTTTTGATTTTTTGGCCACCCCGAGGTATACATTTTAATTTTACCAGGCTTTGGGATAATT
TCGCATATTATTAGGCAAGAAAGAGGAAAAAAAGAAGCCTTTGGATTATTAGGAATAATTTATGCTATAATAGCGATTGG
ATTACTAGGATTTGTAGTATGGGCCCACCATATATTCACGGTAGGTATAGATGTGGATACCCGAGCCTACTTTACATCCG
CCACAATAATTATTGCAGTTCCAACCGGAATTAAAATTTTTAGGTGACTTGCCACATACCATGGATCACAAATTACTTTA
ACCCCTTCTTCTCTTTGAGCTATTGGATTCATTTTCCTTTTTACTATAGGGGGATTGACCGGTGTAATTCTAGCTAACTC
TTCAATTGATATTATTCTTCATGATACCTACTATGTAGTCGCCCATTTCCATTATGTACTATCTATGGGGGCAGTATTTG
CTATTCTAGCAGGCATCATCCAATGATTCCCTCTTTTTACAGGACTAACTTTAAATAATAGATACTTAAAGATCCAATTT
TTATCTATATTCATTGGAGTTAACTTAACTTTCTTCCCACAACATTTCTTAGGGCTAAGAGGAATACCTCGCCGCTATTC
TGACTACCCTGATGCATACTATCTATGAAACATGGTATCTTCAATTGGAAGAGTAATCTCTATAGTTAGAATTA
>WC-05-22 [organism=Dendroctonus rufipennis]
CCACGATTAAATAATATAAGATTTTGGCTTCTCCCCCCCTCTTTAACATTTTTATTACTAAGAAGAATCATTGATAAAGG
AGCAGGGACTGGATGAACAGTGTATCCCCCTTTAGCATCTAATATCTCCCATGAGGGGTCTTCAGTAGATTTCGCAATTT
TTAGACTCCACATAGCAGGGATCTCCTCTATTCTTGGGGCTATTAACTTTATTTCTACAATTATAAACATAAACCCTTCG
GGCATTAAATTAGACCGACTAACTCTATTCACCTGAGCAGTAAAAATTACAGCTGTTTTATTACTATTATCATTGCCGGT
ATTAGCAGGAGCTATTACTATGCTATTAACAGATCGAAATATTAATACTACATTCTTTGACCCTTCTGGAGGGGGAGACC
CTATTTTATACCAGCATCTCTTTTGATTTTTTGGCCACCCCGAGGTATACATTTTAATTTTACCAGGCTTTGGGATAATT
TCGCATATTATTAGGCAAGAAAGAGGAAAAAAAGAAGCCTTTGGATTATTAGGAATAATTTATGCTATAATAGCGATTGG
ATTACTAGGATTTGTAGTATGGGCCCACCATATATTCACGGTAGGTATAGATGTGGATACCCGAGCCTACTTTACATCCG
CCACAATAATTATTGCAGTTCCAACCGGAATTAAAATTTTTAGGTGACTTGCCACATACCATGGATCACAAATTACTTTA
ACCCCTTCTTCTCTTTGAGCTATTGGATTCATTTTCCTTTTTACTATAGGAGGATTGACCGGTGTAATTCTAGCTAACTC
TTCAATTGATATTATTCTTCATGATACCTACTATGTAGTCGCCCATTTCCATTATGTACTATCTATGGGGGCAGTATTTG
CTATTCTAGCAGGCATCATCCAATGATTCCCTCTTTTTACAGGACTAACTTTAAATAATAGATACTTAAAGATCCAATTT
TTATCTATATTCATTGGAGTTAACTTAACTTTCTTCCCACAACATTTCTTAGGGCTAAGAGGAATACCTCGCCGCTATTC
TGACTACCCTGATGCATATTATCTATGAAACATGGTATCTTCAATTGGAAGAGTAATCTCTATAGTTAGAATTA
>WC-05-23 [organism=Dendroctonus rufipennis]
CCACGATTAAATAATATAAGATTTTGGCTTCTCCCCCCCTCTTTAACATTTTTATTACTAAGAAGAATCATTGATAAAGG
AGCAGGGACTGGATGAACAGTGTATCCCCCTTTAGCATCTAATATCTCCCATGAGGGGTCTTCAGTAGATTTCGCAATTT
TTAGACTCCACATAGCAGGGATCTCCTCTATTCTTGGGGCTATTAACTTTATTTCTACAATTATAAACATAAACCCTTCG
GGCATTAAATTAGACCGACTAACTCTATTCACCTGAGCAGTAAAAATTACAGCTGTTTTATTACTATTATCATTGCCGGT
ATTAGCAGGAGCTATTACTATGCTATTAACAGATCGAAATATTAATACTACATTCTTTGACCCTTCTGGAGGGGGAGACC
CTATTTTATACCAGCATCTCTTTTGATTTTTTGGCCACCCCGAGGTATACATTTTAATTTTACCAGGCTTTGGGATAATT
TCGCATATTATTAGGCAAGAAAGAGGAAAAAAAGAAGCCTTTGGATTATTAGGAATAATTTATGCTATAATAGCGATTGG
ATTACTAGGATTTGTAGTATGGGCCCACCATATATTCACGGTAGGTATAGATGTGGATACCCGAGCCTACTTTACATCCG
CCACAATAATTATTGCAGTTCCAACCGGAATTAAAATTTTTAGGTGACTTGCCACATACCATGGATCACAAATTACTTTA
ACCCCTTCTTCTCTTTGAGCTATTGGATTCATTTTCCTTTTTACTATAGGAGGATTGACCGGTGTAATTCTAGCTAACTC
TTCAATTGATATTATTCTTCATGATACCTACTATGTAGTCGCCCATTTCCATTATGTACTATCTATGGGGGCAGTATTTG
CTATTCTAGCAGGCATCATCCAATGATTCCCTCTTTTTACAGGACTAACTTTAAATAATAGATACTTAAAGATCCAATTT
TTATCTATATTCATTGGAGTTAACTTAACTTTCTTCCCACAACATTTCTTAGGGCTAAGAGGAATACCTCGCCGCTATTC
TGACTACCCTGATGCATATTATCTATGAAACATGGTATCTTCAATTGGAAGAGTAATCTCTATAGTTAGAATTA
>WC-05-24 [organism=Dendroctonus rufipennis]
CCACGATTAAATAATATAAGATTTTGGCTTCTCCCCCCCTCTTTAACATTTTTATTACTAAGAAGAATCATTGATAAAGG
AGCAGGGACTGGATGAACAGTGTACCCCCCTTTAGCATCTAATATCTCCCATGAGGGATCTTCAGTAGATTTCGCAATTT
TTAGACTCCACATAGCAGGAATCTCCTCTATTCTTGGGGCTATTAACTTTATTTCTACAATTATAAACATAAACCCTTCG
GGCATAAAATTAGACCGACTAACTCTATTCACCTGAGCAGTAAAAATTACAGCTGTTTTATTACTATTATCATTGCCGGT
ATTAGCAGGAGCTATTACTATGCTATTAACAGATCGAAATATTAATACTACATTCTTTGACCCTTCTGGAGGGGGAGACC
CTATTTTATACCAGCATCTCTTTTGATTTTTTGGCCACCCCGAGGTATACATTTTAATTTTACCAGGCTTTGGGATAATT
TCGCATATTATTAGGCAAGAAAGAGGAAAAAAAGAAGCCTTTGGATTATTAGGAATAATTTATGCTATAATAGCGATTGG
ATTACTAGGATTTGTAGTATGGGCCCACCATATATTCACGGTAGGTATAGATGTGGATACCCGAGCCTACTTTACATCCG
CCACAATAATTATTGCAGTTCCAACCGGAATTAAAATTTTTAGGTGACTTGCCACATACCATGGATCACAAATTACTTTA
ACCCCTTCTTCTCTTTGAGCTATTGGATTCATTTTCCTTTTTACTATAGGAGGATTGACCGGTGTAATTCTAGCTAACTC
TTCAATTGATATTATTCTTCATGATACCTACTATGTAGTCGCCCATTTCCATTATGTACTATCTATGGGGGCAGTATTTG
CTATTCTAGCAGGCATCATCCAATGATTCCCTCTTTTTACAGGACTAACTTTAAATAATAGATACTTAAAGATCCAATTT
TTATCTATATTCATTGGAGTTAACTTAACTTTCTTCCCACAACATTTCTTAGGGCTAAGAGGAATACCTCGCCGCTATTC
TGACTACCCTGATGCATACTATCTATGAAACATGGTATCTTCAATTGGAAGAGTAATCTCTATAGTTAGAATTA
>WC-05-25 [organism=Dendroctonus rufipennis]
CCACGATTAAATAATATAAGATTTTGGCTTCTCCCCCCCTCTTTAACATTTTTATTACTAAGAAGAATCATTGATAAAGG
AGCAGGGACTGGATGAACAGTGTACCCCCCTTTAGCATCTAATATCTCCCATGAGGGATCTTCAGTAGATTTCGCAATTT
TTAGACTCCACATAGCAGGGATCTCCTCTATTCTTGGGGCTATTAACTTTATTTCTACAATTATAAACATAAACCCTTCG
GGCATAAAATTAGACCGACTAACTCTATTCACCTGAGCAGTAAAAATTACAGCTGTTTTATTACTATTATCATTGCCGGT
ATTAGCAGGAGCTATTACTATGCTATTAACAGATCGAAATATTAATACTACATTCTTTGACCCTTCTGGAGGGGGAGACC
CTATTTTATACCAGCATCTCTTTTGATTTTTTGGCCACCCCGAGGTATACATTTTAATTTTACCAGGCTTTGGGATAATT
TCGCATATTATTAGGCAAGAAAGAGGAAAAAAAGAAGCCTTTGGATTATTAGGAATAATTTATGCTATAATAGCGATTGG
ATTACTAGGATTTGTAGTATGGGCCCACCATATATTCACGGTGGGTATAGATGTGGATACCCGAGCCTACTTTACATCCG
CCACAATAATTATTGCAGTTCCAACCGGAATTAAAATTTTTAGGTGACTTGCCACATACCATGGATCACAAATTACTTTA
ACCCCTTCTTCTCTTTGAGCTATTGGATTCATTTTCCTTTTTACTATAGGAGGATTGACCGGTGTAATTCTAGCTAACTC
TTCAATTGATATTATTCTTCATGATACCTACTATGTAGTCGCACATTTCCATTATGTACTATCTATGGGGGCAGTATTTG
CTATTCTAGCAGGCATCATCCAATGATTCCCTCTTTTTACAGGACTAACTTTAAATAATAGATACTTAAAGATCCAATTT
TTATCTATATTCATTGGAGTTAACTTAACTTTCTTCCCACAACATTTCTTAGGGCTAAGAGGGATACCTCGCCGCTATTC
TGACTACCCTGATGCATATTATCTATGAAACATGGTATCTTCAATTGGAAGAGTAATCTCTATAGTTAGAATTA
>WC-05-26 [organism=Dendroctonus rufipennis]
CCACGATTAAATAATATAAGATTTTGGCTTCTCCCCCCCTCTTTAACATTTTTATTACTAAGAAGAATCATTGATAAAGG
AGCAGGGACTGGATGAACAGTGTACCCCCCTTTAGCATCTAATATCTCCCATGAGGGGTCTTCAGTAGATTTCGCAATTT
TTAGACTCCACATAGCAGGAATCTCCTCTATTCTTGGGGCTATTAACTTTATTTCTACAATTATAAACATAAACCCTTCG
GGCATAAAATTAGACCGACTAACTCTATTCACCTGAGCAGTAAAAATTACAGCTGTTTTATTACTATTATCATTGCCGGT
ATTAGCAGGAGCTATTACTATGCTATTAACAGATCGAAATATTAATACTACATTCTTTGACCCTTCTGGAGGGGGAGACC
CTATTTTATACCAGCATCTCTTTTGATTTTTTGGCCACCCCGAGGTATACATTTTAATTTTACCAGGCTTTGGGATAATT
TCGCATATTATTAGGCAAGAAAGAGGAAAAAAAGAAGCCTTTGGATTATTAGGAATAATTTATGCTATAATAGCGATTGG
ATTACTAGGATTTGTAGTATGGGCCCACCATATATTCACGGTAGGTATAGATGTGGATACCCGAGCCTACTTTACATCCG
CCACAATAATTATTGCAGTTCCAACCGGAATTAAAATTTTTAGGTGACTTGCCACATACCATGGATCACAAATTACTTTA
ACCCCTTCTTCTCTTTGAGCTATTGGATTCATTTTCCTTTTTACTATAGGAGGATTGACCGGTGTAATTCTAGCTAACTC
TTCAATTGATATTATTCTTCATGATACCTACTATGTAGTCGCCCATTTCCATTATGTACTATCTATGGGGGCAGTATTTG
CTATTCTAGCAGGCATCATCCAATGATTCCCTCTTTTTACAGGACTAACTTTAAATAATAGATACTTAAAGATCCAATTT
TTATCTATATTCATTGGAGTTAATTTAACTTTCTTCCCACAACATTTCTTAGGGCTAAGAGGAATACCTCGCCGCTATTC
TGACTACCCTGATGCATATTATCTATGAAACATGGTATCTTCAATTGGAAGAGTAATCTCTATAGTTAGAATTA
>WC-05-27 [organism=Dendroctonus rufipennis]
CCACGATTAAATAATATAAGATTTTGGCTTCTCCCCCCCTCTTTAACATTTTTATTACTAAGAAGAATCATTGATAAAGG
AGCAGGGACTGGATGAACAGTGTACCCCCCTTTAGCATCTAATATCTCCCATGAGGGATCTTCAGTAGATTTCGCAATTT
TTAGACTCCACATAGCAGGAATCTCCTCTATTCTTGGGGCTATTAACTTTATTTCTACAATTATAAACATAAACCCTTCG
GGCATAAAATTAGACCGACTAACTCTATTCACCTGAGCAGTAAAAATTACAGCTGTTTTATTACTATTATCATTGCCGGT
ATTAGCAGGAGCTATTACTATGCTATTAACAGATCGAAATATTAATACTACATTCTTTGACCCTTCTGGAGGGGGAGACC
CTATTTTATACCAGCATCTCTTTTGATTTTTTGGCCACCCCGAGGTATACATTTTAATTTTACCAGGCTTTGGGATAATT
TCGCATATTATTAGGCAAGAAAGAGGAAAAAAAGAAGCCTTTGGATTATTAGGAATAATTTATGCTATAATAGCGATTGG
ATTACTAGGATTTGTAGTATGGGCCCACCATATATTCACGGTAGGTATAGATGTGGATACCCGAGCCTACTTTACATCCG
CCACAATAATTATTGCAGTTCCAACCGGAATTAAAATTTTTAGGTGACTTGCCACATACCATGGATCACAAATTACTTTA
ACCCCTTCTTCTCTTTGAGCTATTGGATTCATTTTCCTTTTTACTATAGGAGGATTGACCGGTGTAATTCTAGCTAACTC
TTCAATTGATATTATTCTTCATGATACCTACTATGTAGTCGCCCATTTCCATTATGTACTATCTATGGGGGCAGTATTTG
CTATTCTAGCAGGCATCATCCAATGATTCCCTCTTTTTACAGGACTAACTTTAAATAATAGATACTTAAAGATCCAATTT
TTATCTATATTCATTGGAGTTAACTTAACTTTCTTCCCACAACATTTCTTAGGGCTAAGAGGAATACCTCGCCGCTATTC
TGACTACCCTGATGCATACTATCTATGAAACATGGTATCTTCAATTGGAAGAGTAATCTCTATAGTTAGAATTA
>WC-05-28 [organism=Dendroctonus rufipennis]
CCACGATTAAATAATATAAGATTTTGGCTTCTCCCCCCCTCTTTAACATTTTTATTACTAAGAAGAATCATTGATAAAGG
AGCAGGGACTGGATGAACAGTATACCCCCCTTTAGCATCTAATATCTCCCATGAGGGGTCTTCAGTAGATTTCGCAATTT
TTAGACTCCACATAGCAGGGATCTCCTCTATTCTTGGGGCTATTAACTTTATTTCTACAATTATAAACATAAACCCTTCG
GGCATAAAATTAGACCGACTAACTCTATTCACCTGAGCAGTAAAAATTACAGCTGTTTTATTACTATTATCATTGCCAGT
ATTAGCAGGAGCTATTACTATGCTATTAACAGATCGAAATATTAATACTACATTCTTTGACCCTTCTGGAGGGGGAGACC
CTATTTTATACCAGCATCTCTTTTGATTTTTTGGCCACCCCGAGGTATACATTTTAATTTTACCAGGCTTTGGGATAATT
TCGCATATTATTAGGCAAGAAAGAGGAAAAAAAGAAGCCTTTGGATTATTAGGAATAATTTATGCTATAATAGCGATTGG
ATTACTAGGATTTGTAGTATGGGCCCACCATATATTCACGGTAGGTATAGATGTGGATACCCGAGCCTACTTTACATCCG
CCACAATAATTATTGCAGTTCCAACCGGAATTAAAATTTTTAGGTGACTTGCCACATACCATGGATCACAAATTACTTTA
ACCCCTTCTTCTCTTTGAGCTATTGGATTCATTTTCCTTTTTACTATAGGAGGATTGACCGGTGTAATTCTAGCTAACTC
TTCAATTGATATTATTCTTCATGATACCTACTATGTAGTCGCCCATTTCCATTATGTACTATCTATGGGGGCAGTATTTG
CTATTCTAGCAGGCATCATCCAATGATTCCCTCTTTTTACAGGACTAACTTTAAATAATAGATACTTAAAGATCCAATTT
TTATCTATATTCATTGGAGTTAACTTAACTTTCTTCCCACAACATTTCTTAGGGCTAAGAGGAATACCTCGCCGCTATTC
TGACTACCCTGATGCATATTATCTATGAAACATGGTATCTTCAATTGGAAGAGTAATCTCTATAGTTAGAATTA
>WC-05-29 [organism=Dendroctonus rufipennis]
CCACGATTAAATAATATAAGATTTTGGCTTCTCCCCCCCTCTTTAACATTTTTATTACTAAGAAGAATCATTGATAAAGG
AGCAGGGACTGGATGAACAGTGTACCCCCCTTTAGCATCTAATATCTCCCATGAAGGATCTTCAGTAGATTTCGCAATTT
TTAGACTCCACATAGCAGGGATCTCCTCTATTCTTGGGGCTATTAACTTTATTTCTACAATTATAAACATAAACCCTTCG
GGCATAAAATTAGACCGACTAACTCTATTCACCTGAGCAGTAAAAATTACAGCTGTTTTATTACTATTATCATTGCCGGT
ATTAGCAGGAGCTATTACTATGCTATTAACAGATCGAAATATTAATACTACATTCTTTGACCCTTCTGGAGGGGGAGACC
CTATTTTATACCAGCATCTCTTTTGATTTTTTGGCCACCCCGAGGTATACATTTTAATTTTACCAGGCTTTGGGATAATT
TCGCATATTATTAGGCAAGAAAGAGGAAAAAAAGAAGCCTTTGGATTATTAGGAATAATTTATGCTATAATAGCGATTGG
ATTACTAGGATTTGTAGTATGGGCCCACCATATATTCACGGTAGGTATAGATGTGGATACCCGAGCCTACTTTACATCCG
CCACAATAATTATTGCAGTTCCAACCGGAATTAAAATTTTTAGGTGACTTGCCACATACCATGGATCACAAATTACTTTA
ACCCCTTCTTCTCTTTGAGCTATTGGATTCATTTTCCTTTTTACTATAGGAGGATTGACCGGTGTAATTCTAGCTAACTC
TTCAATTGATATTATTCTTCATGACACCTACTATGTAGTCGCCCATTTCCATTATGTACTATCTATGGGGGCAGTATTTG
CTATTCTAGCAGGCATCATCCAATGATTCCCTCTTTTTACAGGACTAACTTTAAATAATAGATACTTAAAGATCCAATTT
TTATCTATATTCATTGGAGTTAACTTGACTTTCTTCCCACAACATTTCTTAGGGCTAAGAGGAATACCTCGCCGCTATTC
TGACTACCCTGATGCATATTATCTATGAAACATGGTATCTTCAATTGGAAGAGTAATCTCTATAGTTAGAATTA
>WC-05-30 [organism=Dendroctonus rufipennis]
CCACGATTAAATAATATAAGATTTTGGCTTCTCCCCCCTTCTTTAACATTTTTATTACTAAGAAGAATCATTGATAAAGG
AGCAGGGACTGGATGAACAGTGTACCCCCCTTTAGCATCTAATATCTCCCATGAGGGATCTTCAGTAGATTTCGCAATTT
TTAGACTCCACATAGCAGGGATCTCCTCTATTCTTGGAGCTATTAACTTTATTTCTACAATTATAAACATAAACCCTTCG
GGCATAAAATTAGACCGACTAACTCTCTTCACCTGAGCAGTAAAAATTACAGCTGTTTTATTACTATTATCATTGCCGGT
ATTAGCAGGAGCTATTACTATGCTATTAACAGATCGAAATATTAATACTACATTCTTTGACCCTTCTGGAGGGGGAGACC
CTATTTTATACCAGCATCTCTTTTGATTTTTTGGCCACCCCGAGGTATACATTTTAATTTTACCAGGCTTTGGGATAATT
TCGCATATTATTAGGCAAGAAAGAGGAAAAAAAGAAGCCTTTGGATTATTAGGAATAATTTATGCTATAATAGCGATTGG
ATTACTAGGATTTGTAGTATGGGCCCACCATATATTCACGGTAGGTATAGACGTGGATACCCGAGCCTACTTTACATCCG
CCACAATAATTATTGCAGTTCCAACCGGAATTAAAATTTTTAGGTGACTTGCCACATACCATGGATCACAAATTACTTTA
ACCCCTTCTTCTCTTTGAGCTATTGGATTCATTTTCCTTTTTACTATAGGAGGATTAACCGGTGTAATTCTAGCTAACTC
TTCAATTGATATTATTCTTCATGATACCTACTATGTAGTCGCCCATTTCCATTATGTACTATCTATGGGAGCAGTATTTG
CTATTCTAGCAGGCATCATCCAATGATTCCCTCTTTTTACAGGACTAACTTTAAATAATAGATACTTAAAGATCCAATTT
TTATCTATATTCATTGGAGTTAACTTAACTTTCTTCCCACAACATTTCTTAGGGCTAAGAGGAATACCTCGCCGCTATTC
TGACTACCCTGATGCATATTATTTATGAAACATAGTATCTTCAATTGGAAGAGTAATCTCTATAGTTAGAATTA
>WC-05-31 [organism=Dendroctonus rufipennis]
CCACGATTAAATAATATAAGATTTTGGCTTCTCCCCCCCTCTTTAACATTTTTATTACTAAGAAGAATCATTGATAAAGG
AGCAGGGACTGGATGAACAGTGTACCCCCCTTTAGCATCTAATATCTCCCATGAGGGATCTTCAGTAGATTTCGCAATTT
TTAGACTCCACATAGCAGGGATCTCCTCTATTCTTGGGGCTATTAACTTTATTTCTACAATTATAAACATAAACCCTTCG
GGCATAAAATTAGACCGACTAACTCTATTCACCTGAGCAGTAAAAATTACAGCTGTTTTATTACTATTATCATTGCCGGT
ATTAGCAGGAGCTATTACTATGCTATTAACAGATCGAAATATTAATACTACATTCTTTGACCCTTCTGGAGGGGGAGACC
CTATTTTATACCAGCATCTCTTTTGATTTTTTGGCCACCCCGAGGTATACATTTTAATTTTACCAGGCTTTGGGATAATT
TCGCATATTATTAGGCAAGAAAGAGGAAAAAAAGAAGCCTTTGGATTATTAGGAATAATTTATGCTATAATAGCGATTGG
ATTACTAGGATTTGTAGTATGGGCCCACCATATATTCACGGTAGGTATAGATGTGGATACCCGAGCCTACTTTACATCCG
CCACAATAATTATTGCAGTTCCAACCGGAATTAAAATTTTTAGGTGACTTGCCACATACCATGGATCACAAATTACTTTA
ACCCCTTCTTCTCTTTGAGCTATTGGATTCATTTTCCTTTTTACTATAGGAGGATTGACCGGTGTAATTCTAGCTAACTC
TTCAATTGATATTATTCTTCATGATACCTACTATGTAGTCGCCCATTTCCATTATGTACTATCTATGGGGGCAGTATTTG
CTATTCTAGCAGGCATCATCCAATGATTCCCTCTTTTTACAGGACTAACTTTAAATAATAGATACTTAAAGATCCAATTT
TTATCTATATTCATTGGAGTTAACTTAACTTTCTTCCCACAACATTTCTTAGGGCTAAGAGGAATACCTCGCCGCTATTC
TGACTACCCTGATGCATACTATCTATGAAACATGGTATCTTCAATTGGAAGAGTAATCTCTATAGTTAGAATTA
>WC-05-32 [organism=Dendroctonus rufipennis]
CCACGATTAAATAATATAAGATTTTGGCTTCTCCCCCCCTCTTTAACATTTTTATTACTAAGAAGAATCATTGATAAAGG
AGCAGGGACTGGATGAACAGTGTATCCCCCTTTAGCATCTAATATCTCCCATGAGGGGTCTTCAGTAGATTTCGCAATTT
TTAGACTCCACATAGCAGGGATCTCCTCTATTCTTGGGGCTATTAACTTTATTTCTACAATTATAAACATAAACCCTTCG
GGCATTAAATTAGACCGACTAACTCTATTCACCTGAGCAGTAAAAATTACAGCTGTTTTATTACTATTATCATTGCCGGT
ATTAGCAGGAGCTATTACTATGCTATTAACAGATCGAAATATTAATACTACATTCTTTGACCCTTCTGGAGGGGGAGACC
CTATTTTATACCAGCATCTCTTTTGATTTTTTGGCCACCCCGAGGTATACATTTTAATTTTACCAGGCTTTGGGATAATT
TCGCATATTATTAGGCAAGAAAGAGGAAAAAAAGAAGCCTTTGGATTATTAGGAATAATTTATGCTATAATAGCGATTGG
ATTACTAGGATTTGTAGTATGGGCCCACCATATATTCACGGTAGGTATAGATGTGGATACCCGAGCCTACTTTACATCCG
CCACAATAATTATTGCAGTTCCAACCGGAATTAAAATTTTTAGGTGACTTGCCACATACCATGGATCACAAATTACTTTA
ACCCCTTCTTCTCTTTGAGCTATTGGATTCATTTTCCTTTTTACTATAGGAGGATTGACCGGTGTAATTCTAGCTAACTC
TTCAATTGATATTATTCTTCATGATACCTACTATGTAGTCGCCCATTTCCATTATGTACTATCTATGGGGGCAGTATTTG
CTATTCTAGCAGGCATCATCCAATGATTCCCTCTTTTTACAGGACTAACTTTAAATAATAGATACTTAAAGATCCAATTT
TTATCTATATTCATTGGAGTTAACTTAACTTTCTTCCCACAACATTTCTTAGGGCTAAGAGGAATACCTCGCCGCTATTC
TGACTACCCTGATGCATATTATCTATGAAACATGGTATCTTCAATTGGAAGAGTAATCTCTATAGTTAGAATTA
>WC-05-33 [organism=Dendroctonus rufipennis]
CCACGATTAAATAATATAAGATTTTGGCTTCTCCCCCCCTCTTTAACATTTTTATTACTAAGAAGAATCATTGATAAAGG
AGCAGGGACTGGATGAACAGTGTACCCCCCTTTAGCATCTAATATCTCCCATGAGGGATCTTCAGTAGATTTCGCAATTT
TTAGACTCCACATAGCAGGGATCTCCTCTATTCTTGGGGCTATTAACTTTATTTCTACAATTATAAACATAAACCCTTCG
GGCATAAAATTAGACCGACTAACTCTATTCACCTGAGCAGTAAAAATTACAGCTGTTTTATTACTATTATCATTGCCGGT
ATTAGCAGGAGCTATTACTATACTATTAACAGATCGAAATATTAATACTACATTCTTTGACCCTTCTGGAGGGGGAGACC
CTATTTTATACCAGCATCTCTTTTGATTTTTTGGCCACCCCGAGGTATACATTTTAATTTTACCAGGCTTTGGGATAATT
TCGCATATTATTAGGCAAGAAAGAGGAAAAAAAGAAGCCTTTGGATTATTAGGAATAATTTATGCTATAATAGCGATTGG
ATTACTAGGATTTGTAGTATGGGCCCACCATATATTCACGGTAGGCATAGATGTGGATACCCGAGCCTACTTTACATCCG
CCACAATAATTATTGCAGTTCCAACTGGAATTAAAATTTTTAGGTGACTTGCCACATACCATGGATCACAAATTACTTTA
ACCCCTTCTTCTCTTTGAGCTATTGGATTCATTTTCCTTTTTACTATAGGAGGATTGACCGGTGTAATTCTAGCTAACTC
TTCAATTGATATTATTCTTCATGATACCTACTATGTAGTCGCCCATTTCCATTATGTACTATCTATGGGGGCAGTATTTG
CTATTCTAGCAGGCATCATCCAATGATTCCCTCTTTTTACAGGACTAACTTTAAATAATAGATACTTAAAGATCCAATTT
TTATCTATATTCATTGGAGTTAACTTAACTTTCTTCCCACAACATTTCTTAGGGCTAAGAGGAATGCCTCGCCGCTATTC
TGACTACCCTGATGCATATTATCTATGAAACATGGTATCTTCAATTGGAAGAGTAATCTCTATAGTTAGAATTA
>WC-05-34 [organism=Dendroctonus rufipennis]
CCACGATTAAATAATATAAGATTTTGGCTTCTCCCCCCCTCTTTAACATTTTTATTACTAAGAAGAATCATTGATAAAGG
AGCAGGGACTGGATGAACAGTATACCCCCCTTTAGCATCTAATATCTCCCATGAGGGGTCTTCAGTAGATTTCGCAATTT
TTAGACTCCACATAGCAGGGATCTCCTCTATTCTTGGGGCTATTAACTTTATTTCTACAATTATAAACATAAACCCTTCG
GGCATAAAATTAGACCGACTAACTCTATTCACCTGAGCAGTAAAAATTACAGCTGTTTTATTACTATTATCATTGCCGGT
ATTAGCAGGAGCTATTACTATGCTATTAACAGATCGAAATATTAATACTACATTCTTTGACCCTTCTGGAGGGGGAGACC
CTATTTTATACCAGCATCTCTTTTGATTTTTTGGCCACCCCGAGGTATACATTTTAATTTTACCAGGTTTTGGGATAATT
TCGCATATTATTAGGCAAGAAAGAGGAAAAAAAGAAGCCTTTGGATTATTAGGAATAATTTATGCTATAATAGCGATTGG
ATTACTAGGATTTGTAGTATGGGCCCACCATATATTCACGGTAGGTATAGATGTGGATACCCGAGCCTACTTTACATCCG
CCACAATAATTATTGCGGTTCCAACCGGAATTAAAATTTTTAGGTGACTTGCCACATACCATGGATCACAAATTACTTTA
ACCCCTTCTTCTCTTTGAGCTATTGGATTCATTTTCCTTTTTACTATAGGAGGATTGACCGGTGTAATTCTAGCTAACTC
TTCAATTGATATTATTCTTCATGATACCTACTATGTAGTCGCCCATTTCCATTATGTACTATCTATGGGGGCAGTATTTG
CTATTCTAGCAGGCATCATCCAATGATTCCCTCTTTTTACAGGACTAACTTTAAATAATAGATACTTAAAGATCCAATTT
TTATCTATATTCATTGGAGTTAACTTAACTTTCTTCCCACAACATTTCTTAGGGCTAAGAGGAATACCTCGCCGCTATTC
TGACTACCCTGATGCATATTATCTATGAAACATGGTATCTTCAATTGGAAGAGTAATCTCTATAGTTAGAATTA
>WC-05-35 [organism=Dendroctonus rufipennis]
CCACGATTAAATAATATAAGATTTTGGCTTCTCCCCCCCTCTTTAACATTTTTATTACTAAGAAGAATCATTGATAAAGG
AGCAGGGACTGGATGAACAGTGTACCCCCCTTTAGCATCTAATATCTCCCATGAGGGATCTTCAGTAGATTTCGCAATTT
TTAGACTCCACATAGCAGGGATCTCCTCTATTCTTGGGGCTATTAACTTTATTTCTACAATTATAAACATAAACCCTTCG
GGCATAAAATTAGACCGACTAACTCTATTCACCTGAGCAGTAAAAATTACAGCTGTTTTATTACTATTATCATTGCCGGT
ATTAGCAGGAGCTATTACTATGCTATTAACAGATCGAAATATTAATACTACATTCTTTGACCCTTCTGGAGGGGGAGACC
CTATTTTATACCAGCATCTCTTTTGATTTTTTGGCCACCCCGAGGTATACATTTTAATTTTACCAGGCTTTGGGATAATT
TCGCATATTATTAGGCAAGAAAGAGGAAAAAAAGAAGCCTTTGGATTATTAGGAATAATTTATGCTATAATAGCGATTGG
ATTACTAGGATTTGTAGTATGGGCCCACCATATATTCACGGTAGGTATAGATGTGGATACCCGAGCCTACTTTACATCCG
CCACAATAATTATTGCAGTTCCAACCGGAATTAAAATTTTTAGGTGACTTGCCACATACCATGGATCACAAATTACTTTA
ACCCCTTCTTCTCTTTGAGCTATTGGATTCATTTTCCTTTTTACTATAGGAGGATTGACCGGTGTAATTCTAGCTAACTC
TTCAATTGATATTATTCTTCATGATACCTACTATGTAGTCGCCCATTTCCATTATGTACTATCTATGGGGGCAGTATTTG
CTATTCTAGCAGGCATCATCCAATGATTCCCTCTTTTTACAGGACTAACTTTAAATAATAGATACTTAAAGATCCAATTT
TTATCTATATTCATTGGAGTTAACTTAACTTTCTTCCCACAACATTTCTTAGGGCTAAGAGGAATACCTCGCCGCTATTC
TGACTACCCTGATGCATACTATCTATGAAACATGGTATCTTCAATTGGAAGAGTAATCTCTATAGTTAGAATTA
>WC-05-36 [organism=Dendroctonus rufipennis]
CCACGATTAAATAATATAAGATTTTGGCTTCTCCCCCCTTCTTTAACATTTTTATTACTAAGAAGAATCATTGATAAAGG
AGCAGGGACTGGATGAACAGTGTACCCCCCTTTAGCATCTAATATCTCCCATGAGGGATCTTCAGTAGATTTCGCAATTT
TTAGACTCCACATAGCAGGGATCTCCTCTATTCTTGGAGCTATTAACTTTATTTCTACAATTATAAACATAAACCCTTCG
GGCATAAAATTAGACCGACTAACTCTCTTCACCTGAGCAGTAAAAATTACAGCTGTTTTATTACTATTATCATTGCCGGT
ATTAGCAGGAGCTATTACTATGCTATTAACAGATCGAAATATTAATACTACATTCTTTGACCCTTCTGGAGGGGGAGACC
CTATTTTATACCAGCATCTCTTTTGATTTTTTGGCCACCCCGAGGTATACATTTTAATTTTACCAGGCTTTGGGATAATT
TCGCATATTATTAGGCAAGAAAGAGGAAAAAAAGAAGCCTTTGGATTATTAGGAATAATTTATGCTATAATAGCGATTGG
ATTACTAGGATTTGTAGTATGGGCCCACCATATATTCACGGTAGGTATAGACGTGGATACCCGAGCCTACTTTACATCCG
CCACAATAATTATTGCAGTTCCAACCGGAATTAAAATTTTTAGGTGACTTGCCACATACCATGGATCACAAATTACTTTA
ACCCCTTCTTCTCTTTGAGCTATTGGATTCATTTTCCTTTTTACTATAGGAGGATTAACCGGTGTAATTCTAGCTAACTC
TTCAATTGATATTATTCTTCATGATACCTACTATGTAGTCGCCCATTTCCATTATGTACTATCTATGGGAGCAGTATTTG
CTATTCTAGCAGGCATCATCCAATGATTCCCTCTTTTTACAGGACTAACTTTAAATAATAGATACTTAAAGATCCAATTT
TTATCTATATTCATTGGAGTTAACTTAACTTTCTTCCCACAACATTTCTTAGGGCTAAGAGGAATACCTCGCCGCTATTC
TGACTACCCTGATGCATATTATTTATGAAACATAGTATCTTCAATTGGAAGAGTAATCTCTATAGTTAGAATTA
>WC-05-37 [organism=Dendroctonus rufipennis]
CCACGATTAAATAATATAAGATTTTGGCTTCTCCCCCCCTCTTTAACATTTTTATTACTAAGAAGAATCATTGATAAAGG
AGCAGGGACTGGATGAACAGTGTATCCCCCTTTAGCATCTAATATCTCCCATGAGGGGTCTTCAGTAGATTTCGCAATTT
TTAGACTCCACATAGCAGGGATCTCCTCTATTCTTGGGGCTATTAACTTTATTTCTACAATTATAAACATAAACCCTTCG
GGCATTAAATTAGACCGACTAACTCTATTCACCTGAGCAGTAAAAATTACAGCTGTTTTATTACTATTATCATTGCCGGT
ATTAGCAGGAGCTATTACTATGCTATTAACAGATCGAAATATTAATACTACATTCTTTGACCCTTCTGGAGGGGGAGACC
CTATTTTATACCAGCATCTCTTTTGATTTTTTGGCCACCCCGAGGTATACATTTTAATTTTACCAGGCTTTGGGATAATT
TCGCATATTATTAGGCAAGAAAGAGGAAAAAAAGAAGCCTTTGGATTATTAGGAATAATTTATGCTATAATAGCGATTGG
ATTACTAGGATTTGTAGTATGGGCCCACCATATATTCACGGTAGGTATAGATGTGGATACCCGAGCCTACTTTACATCCG
CCACAATAATTATTGCAGTTCCAACCGGAATTAAAATTTTTAGGTGACTTGCCACATACCATGGATCACAAATTACTTTA
ACCCCTTCTTCTCTTTGAGCTATTGGATTCATTTTCCTTTTTACTATAGGAGGATTGACCGGTGTAATTCTAGCTAACTC
TTCAATTGATATTATTCTTCATGATACCTACTATGTAGTCGCCCATTTCCATTATGTACTATCTATGGGGGCAGTATTTG
CTATTCTAGCAGGCATCATCCAATGATTCCCTCTTTTTACAGGACTAACTTTAAATAATAGATACTTAAAGATCCAATTT
TTATCTATATTCATTGGAGTTAACTTAACTTTCTTCCCACAACATTTCTTAGGGCTAAGAGGAATACCTCGCCGCTATTC
TGACTACCCTGATGCATATTATCTATGAAACATGGTATCTTCAATTGGAAGAGTAATCTCTATAGTTAGAATTA
>WC-05-38 [organism=Dendroctonus rufipennis]
CCACGATTAAATAATATAAGATTTTGGCTTCTCCCCCCCTCTTTAACATTTTTATTACTAAGAAGAATCATTGATAAAGG
AGCAGGGACTGGATGAACAGTGTACCCCCCTTTAGCATCTAATATCTCCCATGAAGGATCTTCAGTAGATTTCGCAATTT
TTAGACTCCACATAGCAGGGATCTCCTCTATTCTTGGGGCTATTAACTTTATTTCTACAATTATAAACATAAACCCTTCG
GGCATAAAATTAGACCGACTAACTCTATTCACCTGAGCAGTAAAAATTACAGCTGTTTTATTACTATTATCATTGCCGGT
ATTAGCAGGAGCTATTACTATGCTATTAACAGATCGAAATATTAATACTACATTCTTTGACCCTTCTGGAGGGGGAGACC
CTATTTTATACCAGCATCTCTTTTGATTTTTTGGCCACCCCGAGGTATACATTTTAATTTTACCAGGCTTTGGGATAATT
TCGCATATTATTAGGCAAGAAAGAGGAAAAAAAGAAGCCTTTGGATTATTAGGAATAATTTATGCTATAATAGCGATTGG
ATTACTAGGATTTGTAGTATGGGCCCACCATATATTCACGGTAGGTATAGATGTGGATACCCGAGCCTACTTTACATCCG
CCACAATAATTATTGCAGTTCCAACCGGAATTAAAATTTTTAGGTGACTTGCCACATACCATGGATCACAAATTACTTTA
ACCCCTTCTTCTCTTTGAGCTATTGGATTCATTTTCCTTTTTACTATAGGAGGATTGACCGGTGTAATTCTAGCTAACTC
TTCAATTGATATTATTCTTCATGACACCTACTATGTAGTCGCCCATTTCCATTATGTACTATCTATGGGGGCAGTATTTG
CTATTCTAGCAGGCATCATCCAATGATTCCCTCTTTTTACAGGACTAACTTTAAATAATAGATACTTAAAGATCCAATTT
TTATCTATATTCATTGGAGTTAACTTGACTTTCTTCCCACAACATTTCTTAGGGCTAAGAGGAATACCTCGCCGCTATTC
TGACTACCCTGATGCATATTATCTATGAAACATGGTATCTTCAATTGGAAGAGTAATCTCTATAGTTAGAATTA
>WC-05-39 [organism=Dendroctonus rufipennis]
CCACGATTAAATAATATAAGATTTTGGCTTCTCCCCCCCTCTTTAACATTTTTATTACTAAGAAGAATCATTGATAAAGG
AGCAGGGACTGGATGAACAGTGTACCCCCCTTTAGCATCTAATATCTCCCATGAAGGATCTTCAGTAGATTTCGCAATTT
TTAGACTCCACATAGCAGGGATCTCCTCTATTCTTGGGGCTATTAACTTTATTTCTACAATTATAAACATAAACCCTTCG
GGCATAAAATTAGACCGACTAACTCTATTCACCTGAGCAGTAAAAATTACAGCTGTTTTATTACTATTATCATTGCCGGT
ATTAGCAGGAGCTATTACTATGCTATTAACAGATCGAAATATTAATACTACATTCTTTGACCCTTCTGGAGGGGGAGACC
CTATTTTATACCAGCATCTCTTTTGATTTTTTGGCCACCCCGAGGTATACATTTTAATTTTACCAGGCTTTGGGATAATT
TCGCATATTATTAGGCAAGAAAGAGGAAAAAAAGAAGCCTTTGGATTATTAGGAATAATTTATGCTATAATAGCGATTGG
ATTACTAGGATTTGTAGTATGGGCCCACCATATATTCACGGTAGGTATAGATGTGGATACCCGAGCCTACTTTACATCCG
CCACAATAATTATTGCAGTTCCAACCGGAATTAAAATTTTTAGGTGACTTGCCACATACCATGGATCACAAATTACTTTA
ACCCCTTCTTCTCTTTGAGCTATTGGATTCATTTTCCTTTTTACTATAGGAGGATTGACCGGTGTAATTCTAGCTAACTC
TTCAATTGATATTATTCTTCATGACACCTACTATGTAGTCGCCCATTTCCATTATGTACTATCTATGGGGGCAGTATTTG
CTATTCTAGCAGGCATCATCCAATGATTCCCTCTTTTTACAGGACTAACTTTAAATAATAGATACTTAAAGATCCAATTT
TTATCTATATTCATTGGAGTTAACTTGACTTTCTTCCCACAACATTTCTTAGGGCTAAGAGGAATACCTCGCCGCTATTC
TGACTACCCTGATGCATATTATCTATGAAACATGGTATCTTCAATTGGAAGAGTAATCTCTATAGTTAGAATTA
>WC-05-40 [organism=Dendroctonus rufipennis]
CCACGATTAAATAATATAAGATTTTGGCTTCTCCCCCCCTCTTTAACATTTTTATTACTAAGAAGAATCATTGATAAAGG
AGCAGGGACTGGATGAACAGTGTACCCCCCTTTAGCATCTAATATCTCCCATGAGGGATCTTCAGTAGATTTCGCAATTT
TTAGACTCCACATAGCAGGAATCTCCTCTATTCTTGGGGCTATTAACTTTATTTCTACAATTATAAACATAAACCCTTCG
GGCATAAAATTAGACCGACTAACTCTATTCACCTGAGCAGTAAAAATTACAGCTGTTTTATTACTATTATCATTGCCGGT
ATTAGCAGGAGCTATTACTATGCTATTAACAGATCGAAATATTAATACTACATTCTTTGACCCTTCTGGAGGGGGAGACC
CTATTTTATACCAGCATCTCTTTTGATTTTTTGGCCACCCCGAGGTATACATTTTAATTTTACCAGGCTTTGGGATAATT
TCGCATATTATTAGGCAAGAAAGAGGAAAAAAAGAAGCCTTTGGATTATTAGGAATAATTTATGCTATAATAGCGATTGG
ATTACTAGGATTTGTAGTATGGGCCCACCATATATTCACGGTAGGTATAGATGTGGATACCCGAGCCTACTTTACATCCG
CCACAATAATTATTGCAGTTCCAACCGGAATTAAAATTTTTAGGTGACTTGCCACATACCATGGATCACAAATTACTTTA
ACCCCTTCTTCTCTTTGAGCTATTGGATTCATTTTCCTTTTTACTATAGGAGGATTGACCGGTGTAATTCTAGCTAACTC
TTCAATTGATATTATTCTTCATGATACCTACTATGTAGTCGCCCATTTCCATTATGTACTATCTATGGGGGCAGTATTTG
CTATTCTAGCAGGCATCATCCAATGATTCCCTCTTTTTACAGGACTAACTTTAAATAATAGATACTTAAAGATCCAATTT
TTATCTATATTCATTGGAGTTAACTTAACTTTCTTCCCACAACATTTCTTAGGGCTAAGAGGAATACCTCGCCGCTATTC
TGACTACCCTGATGCATACTATCTATGAAACATGGTATCTTCAATTGGAAGAGTAATCTCTATAGTTAGAATTA
>WC-05-41 [organism=Dendroctonus rufipennis]
CCACGATTAAATAATATAAGATTTTGGCTTCTCCCCCCCTCTTTAACATTTTTATTACTAAGAAGAATCATTGATAAAGG
AGCAGGGACTGGATGAACAGTGTACCCCCCTTTAGCATCTAATATCTCCCATGAGGGATCTTCAGTAGATTTCGCAATTT
TTAGACTCCACATAGCAGGGATCTCCTCTATTCTTGGGGCTATTAACTTTATTTCTACAATTATAAACATAAACCCTTCG
GGTATAAAATTAGACCGACTAACTCTATTCACCTGAGCAGTAAAAATTACAGCTGTTTTATTACTATTATCATTGCCGGT
ATTAGCAGGAGCTATTACTATGCTATTAACAGATCGAAATATTAATACTACATTCTTTGACCCTTCTGGAGGGGGAGACC
CTATTTTATACCAGCATCTCTTTTGATTTTTTGGCCACCCCGAGGTATACATTTTAATTTTACCAGGCTTTGGGATAATT
TCGCATATTATTAGGCAAGAAAGAGGAAAAAAAGAAGCCTTTGGATTATTAGGAATAATTTATGCTATAATAGCGATTGG
ATTACTAGGATTTGTAGTATGGGCCCACCATATATTCACGGTAGGTATAGATGTGGATACCCGAGCCTACTTTACATCCG
CCACAATAATTATTGCAGTTCCAACCGGAATTAAAATTTTTAGGTGACTTGCCACATACCATGGATCACAAATTACTTTA
ACCCCTTCTTCTCTTTGAGCTATTGGATTCATTTTCCTTTTTACTATAGGGGGATTGACCGGTGTAATTCTAGCTAACTC
TTCAATTGATATTATTCTTCATGATACCTACTATGTAGTCGCCCATTTCCATTATGTACTATCTATGGGGGCAGTATTTG
CTATTCTAGCAGGCATCATCCAATGATTCCCTCTTTTTACAGGACTAACTTTAAATAATAGATACTTAAAGATCCAATTT
TTATCTATATTCATTGGAGTTAACTTAACTTTCTTCCCACAACATTTCTTAGGGCTAAGAGGAATACCTCGCCGCTATTC
TGACTACCCTGATGCATACTATCTATGAAACATGGTATCTTCAATTGGAAGAGTAATCTCTATAGTTAGAATTA
>WC-05-42 [organism=Dendroctonus rufipennis]
CCACGATTAAATAATATAAGATTTTGGCTTCTCCCCCCCTCTTTAACATTTTTATTACTAAGAAGAATCATTGATAAAGG
AGCAGGGACTGGATGAACAGTGTATCCCCCTTTAGCATCTAATATCTCCCATGAGGGGTCTTCAGTAGATTTCGCAATTT
TTAGACTCCACATAGCAGGGATCTCCTCTATTCTTGGGGCTATTAACTTTATTTCTACAATTATAAACATAAACCCTTCG
GGCATTAAATTAGACCGACTAACTCTATTCACCTGAGCAGTAAAAATTACAGCTGTTTTATTACTATTATCATTGCCGGT
ATTAGCAGGAGCTATTACTATGCTATTAACAGATCGAAATATTAATACTACATTCTTTGACCCTTCTGGAGGGGGAGACC
CTATTTTATACCAGCATCTCTTTTGATTTTTTGGCCACCCCGAGGTATACATTTTAATTTTACCAGGCTTTGGGATAATT
TCGCATATTATTAGGCAAGAAAGAGGAAAAAAAGAAGCCTTTGGATTATTAGGAATAATTTATGCTATAATAGCGATTGG
ATTACTAGGATTTGTAGTATGGGCCCACCATATATTCACGGTAGGTATAGATGTGGATACCCGAGCCTACTTTACATCCG
CCACAATAATTATTGCAGTTCCAACCGGAATTAAAATTTTTAGGTGACTTGCCACATACCATGGATCACAAATTACTTTA
ACCCCTTCTTCTCTTTGAGCTATTGGATTCATTTTCCTTTTTACTATAGGAGGATTGACCGGTGTAATTCTAGCTAACTC
TTCAATTGATATTATTCTTCATGATACCTACTATGTAGTCGCCCATTTCCATTATGTACTATCTATGGGGGCAGTATTTG
CTATTCTAGCAGGCATCATCCAATGATTCCCTCTTTTTACAGGACTAACTTTAAATAATAGATACTTAAAGATCCAATTT
TTATCTATATTCATTGGAGTTAACTTAACTTTCTTCCCACAACATTTCTTAGGGCTAAGAGGAATACCTCGCCGCTATTC
TGACTACCCTGATGCATATTATCTATGAAACATGGTATCTTCAATTGGAAGAGTAATCTCTATAGTTAGAATTA
>WC-05-43 [organism=Dendroctonus rufipennis]
CCACGATTAAATAATATAAGATTTTGGCTTCTCCCCCCTTCTTTAACATTTTTATTACTAAGAAGAATCATTGATAAAGG
AGCAGGGACTGGATGAACAGTGTACCCCCCTTTAGCATCTAATATCTCCCATGAGGGATCTTCAGTAGATTTCGCAATTT
TTAGACTCCACATAGCAGGGATCTCCTCTATTCTTGGAGCTATTAACTTTATTTCTACAATTATAAACATAAACCCTTCG
GGCATAAAATTAGACCGACTAACTCTCTTCACCTGAGCAGTAAAAATTACAGCTGTTTTATTACTATTATCATTGCCGGT
ATTAGCAGGAGCTATTACTATGCTATTAACAGATCGAAATATTAATACTACATTCTTTGACCCTTCTGGAGGGGGAGACC
CTATTTTATACCAGCATCTCTTTTGATTTTTTGGCCACCCCGAGGTATACATTTTAATTTTACCAGGCTTTGGGATAATT
TCGCATATTATTAGGCAAGAAAGAGGAAAAAAAGAAGCCTTTGGATTATTAGGAATAATTTATGCTATAATAGCGATTGG
ATTACTAGGATTTGTAGTATGGGCCCACCATATATTCACGGTAGGTATAGACGTGGATACCCGAGCCTACTTTACATCCG
CCACAATAATTATTGCAGTTCCAACCGGAATTAAAATTTTTAGGTGACTTGCCACATACCATGGATCACAAATTACTTTA
ACCCCTTCTTCTCTTTGAGCTATTGGATTCATTTTCCTTTTTACTATAGGAGGATTAACCGGTGTAATTCTAGCTAACTC
TTCAATTGATATTATTCTTCATGATACCTACTATGTAGTCGCCCATTTCCATTATGTACTATCTATGGGAGCAGTATTTG
CTATTCTAGCAGGCATCATCCAATGATTCCCTCTTTTTACAGGACTAACTTTAAATAATAGATACTTAAAGATCCAATTT
TTATCTATATTCATTGGAGTTAACTTAACTTTCTTCCCACAACATTTCTTAGGGCTAAGAGGAATACCTCGCCGCTATTC
TGACTACCCTGATGCATATTATTTATGAAACATAGTATCTTCAATTGGAAGAGTAATCTCTATAGTTAGAATTA
>WC-05-44 [organism=Dendroctonus rufipennis]
CCACGATTAAATAATATAAGATTTTGGCTTCTCCCCCCCTCTTTAACATTTTTATTACTAAGAAGAATCATTGATAAAGG
AGCAGGGACTGGATGAACAGTGTATCCCCCTTTAGCATCTAATATCTCCCATGAGGGGTCTTCAGTAGATTTCGCAATTT
TTAGACTCCACATAGCAGGGATCTCCTCTATTCTTGGGGCTATTAACTTTATTTCTACAATTATAAACATAAACCCTTCG
GGCATTAAATTAGACCGACTAACTCTATTCACCTGAGCAGTAAAAATTACAGCTGTTTTATTACTATTATCATTGCCGGT
ATTAGCAGGAGCTATTACTATGCTATTAACAGATCGAAATATTAATACTACATTCTTTGACCCTTCTGGAGGGGGAGACC
CTATTTTATACCAGCATCTCTTTTGATTTTTTGGCCACCCCGAGGTATACATTTTAATTTTACCAGGCTTTGGGATAATT
TCGCATATTATTAGGCAAGAAAGAGGAAAAAAAGAAGCCTTTGGATTATTAGGAATAATTTATGCTATAATAGCGATTGG
ATTACTAGGATTTGTAGTATGGGCCCACCATATATTCACGGTAGGTATAGATGTGGATACCCGAGCCTACTTTACATCCG
CCACAATAATTATTGCAGTTCCAACCGGAATTAAAATTTTTAGGTGACTTGCCACATACCATGGATCACAAATTACTTTA
ACCCCTTCTTCTCTTTGAGCTATTGGATTCATTTTCCTTTTTACTATAGGAGGATTGACCGGTGTAATTCTAGCTAACTC
TTCAATTGATATTATTCTTCATGATACCTACTATGTAGTCGCCCATTTCCATTATGTACTATCTATGGGGGCAGTATTTG
CTATTCTAGCAGGCATCATCCAATGATTCCCTCTTTTTACAGGACTAACTTTAAATAATAGATACTTAAAGATCCAATTT
TTATCTATATTCATTGGAGTTAACTTAACTTTCTTCCCACAACATTTCTTAGGGCTAAGAGGAATACCTCGCCGCTATTC
TGACTACCCTGATGCATATTATCTATGAAACATGGTATCTTCAATTGGAAGAGTAATCTCTATAGTTAGAATTA
>WC-05-46 [organism=Dendroctonus rufipennis]
CCACGATTAAATAATATAAGATTTTGGCTTCTCCCCCCCTCTTTAACATTTTTATTACTAAGAAGAATCATTGATAAAGG
AGCAGGGACTGGATGAACAGTGTACCCCCCTTTAGCATCTAATATCTCCCATGAGGGATCTTCAGTAGATTTCGCAATTT
TTAGACTCCACATAGCAGGGATCTCCTCTATTCTTGGGGCTATTAACTTTATTTCTACAATTATAAACATAAACCCTTCG
GGCATAAAATTAGACCGACTAACTCTATTCACCTGAGCAGTAAAAATTACAGCTGTTTTATTACTACTATCATTGCCGGT
ATTAGCAGGAGCTATTACTATACTATTAACAGATCGAAATATTAACACTACATTCTTTGACCCTTCTGGAGGGGGAGACC
CTATTTTATACCAGCATCTCTTTTGATTTTTTGGCCACCCCGAGGTATACATTTTAATTTTACCAGGCTTTGGAATAATT
TCGCATATTATTAGGCAAGAAAGAGGAAAAAAAGAAGCCTTTGGATTATTAGGAATAATTTATGCTATAATAGCGATTGG
ATTACTAGGATTTGTAGTATGGGCCCACCATATATTCACGGTAGGTATAGATGTGGATACCCGAGCCTACTTTACATCCG
CCACAATAATTATTGCAGTTCCAACCGGAATTAAAATTTTTAGGTGACTTGCCACATACCATGGATCACAAATTACTTTA
ACCCCTTCTTCTCTTTGAGCTATTGGATTCATTTTCCTTTTTACTATAGGAGGATTGACCGGTGTAATTCTAGCTAACTC
TTCAATTGATATTATTCTTCATGATACCTACTATGTAGTCGCCCATTTCCATTATGTACTATCTATGGGGGCAGTATTTG
CTATTCTAGCAGGCATCATCCAATGATTCCCTCTTTTTACAGGACTAACTTTAAATAATAGATACTTAAAGATCCAATTT
TTATCTATATTCATTGGAGTTAACTTAACTTTCTTCCCACAACATTTCTTAGGGCTAAGAGGAATACCTCGCCGCTATTC
TGACTACCCTGATGCATATTATCTATGAAACATGGTATCTTCAATTGGAAGAGTAATCTCTATAGTTAGAATTA
>WC-05-48 [organism=Dendroctonus rufipennis]
CCACGATTAAATAATATAAGATTTTGGCTTCTCCCCCCCTCTTTAACATTTTTATTACTAAGAAGAATCATTGATAAAGG
AGCAGGGACTGGATGAACAGTGTATCCCCCTTTAGCATCTAATATCTCCCATGAGGGGTCTTCAGTAGATTTCGCAATTT
TTAGACTCCACATAGCAGGGATCTCCTCTATTCTTGGGGCTATTAACTTTATTTCTACAATTATAAACATAAACCCTTCG
GGCATTAAATTAGACCGACTAACTCTATTCACCTGAGCAGTAAAAATTACAGCTGTTTTATTACTATTATCATTGCCGGT
ATTAGCAGGAGCTATTACTATGCTATTAACAGATCGAAATATTAATACTACATTCTTTGACCCTTCTGGAGGGGGAGACC
CTATTTTATACCAGCATCTCTTTTGATTTTTTGGCCACCCCGAGGTATACATTTTAATTTTACCAGGCTTTGGGATAATT
TCGCATATTATTAGGCAAGAAAGAGGAAAAAAAGAAGCCTTTGGATTATTAGGAATAATTTATGCTATAATAGCGATTGG
ATTACTAGGATTTGTAGTATGGGCCCACCATATATTCACGGTAGGTATAGATGTGGATACCCGAGCCTACTTTACATCCG
CCACAATAATTATTGCAGTTCCAACCGGAATTAAAATTTTTAGGTGACTTGCCACATACCATGGATCACAAATTACTTTA
ACCCCTTCTTCTCTTTGAGCTATTGGATTCATTTTCCTTTTTACTATAGGAGGATTGACCGGTGTAATTCTAGCTAACTC
TTCAATTGATATTATTCTTCATGATACCTACTATGTAGTCGCCCATTTCCATTATGTACTATCTATGGGGGCAGTATTTG
CTATTCTAGCAGGCATCATCCAATGATTCCCTCTTTTTACAGGACTAACTTTAAATAATAGATACTTAAAGATCCAATTT
TTATCTATATTCATTGGAGTTAACTTAACTTTCTTCCCACAACATTTCTTAGGGCTAAGAGGAATACCTCGCCGCTATTC
TGACTACCCTGATGCATATTATCTATGAAACATGGTATCTTCAATTGGAAGAGTAATCTCTATAGTTAGAATTA
>WC-05-49 [organism=Dendroctonus rufipennis]
CCACGATTAAATAATATAAGATTTTGGCTTCTCCCCCCCTCTTTAACATTTTTATTACTAAGAAGAATCATTGATAAAGG
AGCAGGGACTGGATGAACAGTGTACCCCCCTTTAGCATCTAATATCTCCCATGAGGGATCTTCAGTAGATTTCGCAATTT
TTAGACTCCACATAGCAGGGATCTCCTCTATTCTTGGGGCTATTAACTTTATTTCTACAATTATAAACATAAACCCTTCG
GGCATAAAATTAGACCGACTAACTCTATTCACCTGAGCAGTAAAAATTACAGCTGTTTTATTACTATTATCATTGCCGGT
ATTAGCAGGAGCTATTACTATGCTATTAACAGATCGAAATATTAATACTACATTCTTTGACCCTTCTGGAGGGGGAGACC
CTATTTTATACCAGCATCTCTTTTGATTTTTTGGCCACCCCGAGGTATACATTTTAATTTTACCAGGCTTTGGGATAATT
TCGCATATTATTAGGCAAGAAAGAGGAAAAAAAGAAGCCTTTGGATTATTAGGAATAATTTATGCTATAATAGCGATTGG
ATTACTAGGATTTGTAGTATGGGCCCACCATATATTCACGGTAGGTATAGATGTGGATACCCGAGCCTACTTTACATCCG
CCACAATAATTATTGCAGTTCCAACCGGAATTAAAATTTTTAGGTGACTTGCCACATACCATGGATCACAAATTACTTTA
ACCCCTTCTTCTCTTTGAGCTATTGGATTCATTTTCCTTTTTACTATAGGAGGATTGACCGGTGTAATTCTAGCTAACTC
TTCAATTGATATTATTCTTCATGATACCTACTATGTAGTCGCCCATTTCCATTATGTACTATCTATGGGGGCAGTATTTG
CTATTCTAGCAGGCATCATCCAATGATTCCCTCTTTTTACAGGACTAACTTTAAATAATAGATACTTAAAGATCCAATTT
TTATCTATATTCATTGGAGTTAACTTAACTTTCTTCCCACAACATTTCTTAGGGCTAAGAGGAATACCTCGCCGCTATTC
TGACTACCCTGATGCATACTATCTATGAAACATGGTATCTTCAATTGGAAGAGTAATCTCTATAGTTAGAATTA
>WC-05-50 [organism=Dendroctonus rufipennis]
CCACGATTAAATAATATAAGATTTTGGCTTCTCCCCCCCTCTTTAACATTTTTATTACTAAGAAGAATCATTGATAAAGG
AGCAGGGACTGGATGAACAGTGTACCCCCCTTTAGCATCTAATATCTCCCATGAAGGATCTTCAGTAGATTTCGCAATTT
TTAGACTCCACATAGCAGGGATCTCCTCTATTCTTGGGGCTATTAACTTTATTTCTACAATTATAAACATAAACCCTTCG
GGCATAAAATTAGACCGACTAACTCTATTCACCTGAGCAGTAAAAATTACAGCTGTTTTATTACTATTATCATTGCCGGT
ATTAGCAGGAGCTATTACTATGCTATTAACAGATCGAAATATTAATACTACATTCTTTGACCCTTCTGGAGGGGGAGACC
CTATTTTATACCAGCATCTCTTTTGATTTTTTGGCCACCCCGAGGTATACATTTTAATTTTACCAGGCTTTGGGATAATT
TCGCATATTATTAGGCAAGAAAGAGGAAAAAAAGAAGCCTTTGGATTATTAGGAATAATTTATGCTATAATAGCGATTGG
ATTACTAGGATTTGTAGTATGGGCCCACCATATATTCACGGTAGGTATAGATGTGGATACCCGAGCCTACTTTACATCCG
CCACAATAATTATTGCAGTTCCAACCGGAATTAAAATTTTTAGGTGACTTGCCACATACCATGGATCACAAATTACTTTA
ACCCCTTCTTCTCTTTGAGCTATTGGATTCATTTTCCTTTTTACTATAGGAGGATTGACCGGTGTAATTCTAGCTAACTC
TTCAATTGATATTATTCTTCATGACACCTACTATGTAGTCGCCCATTTCCATTATGTACTATCTATGGGGGCAGTATTTG
CTATTCTAGCAGGCATCATCCAATGATTCCCTCTTTTTACAGGACTAACTTTAAATAATAGATACTTAAAGATCCAATTT
TTATCTATATTCATTGGAGTTAACTTGACTTTCTTCCCACAACATTTCTTAGGGCTAAGAGGAATACCTCGCCGCTATTC
TGACTACCCTGATGCATATTATCTATGAAACATGGTATCTTCAATTGGAAGAGTAATCTCTATAGTTAGAATTA
>WC-05-51 [organism=Dendroctonus rufipennis]
CCACGATTAAATAATATAAGATTTTGGCTTCTCCCCCCCTCTTTAACATTTTTATTACTAAGAAGAATCATTGATAAAGG
AGCAGGGACTGGATGAACAGTGTACCCCCCTTTAGCATCTAATATCTCCCATGAGGGATCTTCAGTAGATTTCGCAATTT
TTAGACTCCACATAGCAGGGATCTCCTCTATTCTTGGGGCTATTAACTTTATTTCTACAATTATAAACATAAACCCTTCG
GGCATAAAATTAGACCGACTAACTCTATTCACCTGAGCAGTAAAAATTACAGCTGTTTTATTACTATTATCATTGCCGGT
ATTAGCAGGAGCTATTACTATGCTATTAACAGATCGAAATATTAATACTACATTCTTTGACCCTTCTGGAGGGGGAGACC
CTATTTTATACCAGCATCTCTTTTGATTTTTTGGCCACCCCGAGGTATACATTTTAATTTTACCAGGCTTTGGGATAATT
TCGCATATTATTAGGCAAGAAAGAGGAAAAAAAGAAGCCTTTGGATTATTAGGAATAATTTATGCTATAATAGCGATTGG
ATTACTAGGATTTGTAGTATGGGCCCACCATATATTCACGGTGGGTATAGATGTGGATACCCGAGCCTACTTTACATCCG
CCACAATAATTATTGCAGTTCCAACCGGAATTAAAATTTTTAGGTGACTTGCCACATACCATGGATCACAAATTACTTTA
ACCCCTTCTTCTCTTTGAGCTATTGGATTCATTTTCCTTTTTACTATAGGAGGATTGACCGGTGTAATTCTAGCTAACTC
TTCAATTGATATTATTCTTCATGATACCTACTATGTAGTCGCACATTTCCATTATGTACTATCTATGGGGGCAGTATTTG
CTATTCTAGCAGGCATCATCCAATGATTCCCTCTTTTTACAGGACTAACTTTAAATAATAGATACTTAAAGATCCAATTT
TTATCTATATTCATTGGAGTTAACTTAACTTTCTTCCCACAACATTTCTTAGGGCTAAGAGGGATACCTCGCCGCTATTC
TGACTACCCTGATGCATATTATCTATGAAACATGGTATCTTCAATTGGAAGAGTAATCTCTATAGTTAGAATTA
>WC-05-52 [organism=Dendroctonus rufipennis]
CCACGATTAAATAATATAAGATTTTGGCTTCTCCCCCCCTCTTTAACATTTTTATTACTAAGAAGAATCATTGATAAAGG
AGCAGGGACTGGATGAACAGTGTATCCCCCTTTAGCATCTAATATCTCCCATGAGGGGTCTTCAGTAGATTTCGCAATTT
TTAGACTCCACATAGCAGGGATCTCCTCTATTCTTGGGGCTATTAACTTTATTTCTACAATTATAAACATAAACCCTTCG
GGCATTAAATTAGACCGACTAACTCTATTCACCTGAGCAGTAAAAATTACAGCTGTTTTATTACTATTATCATTGCCGGT
ATTAGCAGGAGCTATTACTATGCTATTAACAGATCGAAATATTAATACTACATTCTTTGACCCTTCTGGAGGGGGAGACC
CTATTTTATACCAGCATCTCTTTTGATTTTTTGGCCACCCCGAGGTATACATTTTAATTTTACCAGGCTTTGGGATAATT
TCGCATATTATTAGGCAAGAAAGAGGAAAAAAAGAAGCCTTTGGATTATTAGGAATAATTTATGCTATAATAGCGATTGG
ATTACTAGGATTTGTAGTATGGGCCCACCATATATTCACGGTAGGTATAGATGTGGATACCCGAGCCTACTTTACATCCG
CCACAATAATTATTGCAGTTCCAACCGGAATTAAAATTTTTAGGTGACTTGCCACATACCATGGATCACAAATTACTTTA
ACCCCTTCTTCTCTTTGAGCTATTGGATTCATTTTCCTTTTTACTATAGGAGGATTGACCGGTGTAATTCTAGCTAACTC
TTCAATTGATATTATTCTTCATGATACCTACTATGTAGTCGCCCATTTCCATTATGTACTATCTATGGGGGCAGTATTTG
CTATTCTAGCAGGCATCATCCAATGATTCCCTCTTTTTACAGGACTAACTTTAAATAATAGATACTTAAAGATCCAATTT
TTATCTATATTCATTGGAGTTAACTTAACTTTCTTCCCACAACATTTCTTAGGGCTAAGAGGAATACCTCGCCGCTATTC
TGACTACCCTGATGCATATTATCTATGAAACATGGTATCTTCAATTGGAAGAGTAATCTCTATAGTTAGAATTA
>WC-05-53 [organism=Dendroctonus rufipennis]
CCACGATTAAATAATATAAGATTTTGGCTTCTCCCCCCCTCTTTAACATTTTTATTACTAAGAAGAATCATTGATAAAGG
AGCAGGGACTGGATGAACAGTGTACCCCCCTTTAGCATCTAATATCTCCCATGAGGGATCTTCAGTAGATTTCGCAATTT
TTAGACTCCACATAGCAGGGATCTCCTCTATTCTTGGGGCTATTAACTTTATTTCTACAATTATAAACATAAACCCTTCG
GGCATAAAATTAGACCGACTAACTCTATTCACCTGAGCAGTAAAAATTACAGCTGTTTTATTACTATTATCATTGCCGGT
ATTAGCAGGAGCTATTACTATGCTATTAACAGATCGAAATATTAATACTACATTCTTTGACCCTTCTGGAGGGGGAGACC
CTATTTTATACCAGCATCTCTTTTGATTTTTTGGCCACCCCGAGGTATACATTTTAATTTTACCAGGCTTTGGAATAATT
TCGCATATTATTAGGCAAGAAAGAGGAAAAAAAGAAGCCTTTGGATTATTAGGAATAATTTATGCTATAATAGCGATTGG
ATTACTAGGATTTGTAGTATGGGCCCACCATATATTCACGGTAGGTATAGATGTAGATACCCGAGCCTACTTTACATCCG
CCACAATAATTATTGCAGTTCCAACCGGAATTAAAATTTTTAGGTGACTTGCCACATACCATGGATCACAAATTACTTTA
ACCCCTTCTTCTCTTTGAGCTATTGGATTCATTTTCCTTTTTACTATAGGAGGATTGACCGGTGTAATTCTAGCTAACTC
TTCAATTGATATTATTCTTCATGATACCTACTATGTAGTCGCCCATTTCCATTATGTACTATCTATGGGGGCAGTATTTG
CTATTCTAGCAGGCATCATCCAATGATTCCCTCTTTTTACAGGACTAACTTTAAATAATAGATACTTAAAGATCCAATTT
TTATCTATATTCATTGGAGTTAACTTAACTTTCTTCCCACAACATTTCTTAGGGCTAAGAGGAATACCTCGCCGCTATTC
TGACTACCCTGATGCATACTATCTATGAAACATGGTATCTTCAATTGGAAGAGTAATCTCTATAGTTAGAATTA
>WC-05-54 [organism=Dendroctonus rufipennis]
CCACGATTAAATAATATAAGATTTTGGCTTCTCCCCCCCTCTTTAACATTTTTATTACTAAGAAGAATCATTGATAAAGG
AGCAGGGACTGGATGAACAGTGTATCCCCCTTTAGCATCTAATATCTCCCATGAGGGGTCTTCAGTAGATTTCGCAATTT
TTAGACTCCACATAGCAGGGATCTCCTCTATTCTTGGGGCTATTAACTTTATTTCTACAATTATAAACATAAACCCTTCG
GGCATTAAATTAGACCGACTAACTCTATTCACCTGAGCAGTAAAAATTACAGCTGTTTTATTACTATTATCATTGCCGGT
ATTAGCAGGAGCTATTACTATGCTATTAACAGATCGAAATATTAATACTACATTCTTTGACCCTTCTGGAGGGGGAGACC
CTATTTTATACCAGCATCTCTTTTGATTTTTTGGCCACCCCGAGGTATACATTTTAATTTTACCAGGCTTTGGGATAATT
TCGCATATTATTAGGCAAGAAAGAGGAAAAAAAGAAGCCTTTGGATTATTAGGAATAATTTATGCTATAATAGCGATTGG
ATTACTAGGATTTGTAGTATGGGCCCACCATATATTCACGGTAGGTATAGATGTGGATACCCGAGCCTACTTTACATCCG
CCACAATAATTATTGCAGTTCCAACCGGAATTAAAATTTTTAGGTGACTTGCCACATACCATGGATCACAAATTACTTTA
ACCCCTTCTTCTCTTTGAGCTATTGGATTCATTTTCCTTTTTACTATAGGAGGATTGACCGGTGTAATTCTAGCTAACTC
TTCAATTGATATTATTCTTCATGATACCTACTATGTAGTCGCCCATTTCCATTATGTACTATCTATGGGGGCAGTATTTG
CTATTCTAGCAGGCATCATCCAATGATTCCCTCTTTTTACAGGACTAACTTTAAATAATAGATACTTAAAGATCCAATTT
TTATCTATATTCATTGGAGTTAACTTAACTTTCTTCCCACAACATTTCTTAGGGCTAAGAGGAATACCTCGCCGCTATTC
TGACTACCCTGATGCATATTATCTATGAAACATGGTATCTTCAATTGGAAGAGTAATCTCTATAGTTAGAATTA
>WC-06-01 [organism=Dendroctonus rufipennis]
CCACGATTAAATAATATAAGATTTTGGCTTCTCCCCCCCTCTTTAACATTTTTATTACTAAGAAGAATCATTGATAAAGG
AGCAGGGACTGGATGAACAGTGTACCCCCCTTTAGCATCTAATATCTCCCATGAAGGATCTTCAGTAGATTTCGCAATTT
TTAGACTCCACATAGCAGGGATCTCCTCTATTCTTGGGGCTATTAACTTTATTTCTACAATTATAAACATAAACCCTTCG
GGCATAAAATTAGACCGACTAACTCTATTCACCTGAGCAGTAAAAATTACAGCTGTTTTATTACTATTATCATTGCCGGT
ATTAGCAGGAGCTATTACTATGCTATTAACAGATCGAAATATTAATACTACATTCTTTGACCCTTCTGGAGGGGGAGACC
CTATTTTATACCAGCATCTCTTTTGATTTTTTGGCCACCCCGAGGTATACATTTTAATTTTACCAGGCTTTGGGATAATT
TCGCATATTATTAGGCAAGAAAGAGGAAAAAAAGAAGCCTTTGGATTATTAGGAATAATTTATGCTATAATAGCGATTGG
ATTACTAGGATTTGTAGTATGGGCCCACCATATATTCACGGTAGGTATAGATGTGGATACCCGAGCCTACTTTACATCCG
CCACAATAATTATTGCAGTTCCAACCGGAATTAAAATTTTTAGGTGACTTGCCACATACCATGGATCACAAATTACTTTA
ACCCCTTCTTCTCTTTGAGCTATTGGATTCATTTTCCTTTTTACTATAGGAGGATTGACCGGTGTAATTCTAGCTAACTC
TTCAATTGATATTATTCTTCATGACACCTACTATGTAGTCGCCCATTTCCATTATGTACTATCTATGGGGGCAGTATTTG
CTATTCTAGCAGGCATCATCCAATGATTCCCTCTTTTTACAGGACTAACTTTAAATAATAGATACTTAAAGATCCAATTT
TTATCTATATTCATTGGAGTTAACTTGACTTTCTTCCCACAACATTTCTTAGGGCTAAGAGGAATACCTCGCCGCTATTC
TGACTACCCTGATGCATATTATCTATGAAACATGGTATCTTCAATTGGAAGAGTAATCTCTATAGTTAGAATTA
>WC-06-02 [organism=Dendroctonus rufipennis]
CCACGATTAAATAATATAAGATTTTGGCTTCTCCCCCCCTCTTTAACATTTTTATTACTAAGAAGAATCATTGATAAAGG
AGCAGGGACTGGATGAACAGTGTACCCCCCTTTAGCATCTAATATCTCCCATGAGGGATCTTCAGTAGATTTCGCAATTT
TTAGACTCCACATAGCAGGGATCTCCTCTATTCTTGGGGCTATTAACTTTATTTCTACAATTATAAACATAAACCCTTCG
GGCATAAAATTAGACCGACTAACTCTATTCACCTGAGCAGTAAAAATTACAGCTGTTTTATTACTATTATCATTGCCGGT
ATTAGCAGGAGCTATTACTATGCTATTAACAGATCGAAATATTAATACTACATTCTTTGACCCTTCTGGAGGGGGAGACC
CTATTTTATACCAGCATCTCTTTTGATTTTTTGGCCACCCCGAGGTATACATTTTAATTTTACCAGGCTTTGGGATAATT
TCGCATATTATTAGGCAGGAAAGAGGAAAAAAAGAAGCCTTTGGATTATTAGGAATAATTTATGCTATAATAGCGATTGG
ATTACTAGGATTTGTAGTATGGGCCCACCATATATTCACAGTAGGTATAGATGTGGATACCCGAGCCTACTTTACATCCG
CCACAATAATTATTGCAGTTCCAACCGGAATTAAAATTTTTAGGTGACTTGCCACATACCATGGATCACAAATTACTTTA
ACCCCTTCTTCTCTTTGAGCTATTGGATTCATTTTCCTTTTTACTATAGGAGGATTGACCGGTGTAATTCTAGCTAACTC
TTCAATTGATATTATTCTTCATGATACCTACTATGTAGTCGCCCATTTCCATTATGTACTATCTATGGGGGCAGTATTTG
CTATTCTAGCAGGCATCATCCAATGATTCCCTCTTTTTACAGGACTAACTTTAAATAATAGATACTTAAAGATCCAATTT
TTATCTATATTCATTGGAGTTAACTTAACTTTCTTCCCACAACATTTCTTAGGGCTAAGAGGAATACCTCGCCGCTATTC
TGACTACCCTGATGCATATTATCTATGAAACATGGTATCTTCAATTGGAAGAGTAATCTCTATAGTTAGAATTA
>WC-06-03 [organism=Dendroctonus rufipennis]
CCACGATTAAATAATATAAGATTTTGGCTTCTCCCCCCCTCTTTAACATTTTTATTACTAAGAAGAATCATTGATAAAGG
AGCAGGGACTGGGTGAACAGTGTACCCCCCTTTAGCATCTAATATCTCCCATGAGGGATCTTCAGTAGATTTCGCAATTT
TTAGACTCCACATAGCAGGGATCTCCTCTATTCTTGGGGCTATTAACTTTATTTCTACAATTATAAACATAAACCCTTCA
GGCATAAAATTAGACCGACTAACTCTATTCACCTGAGCAGTAAAAATTACAGCTGTTTTATTACTATTATCATTGCCGGT
ATTAGCAGGAGCTATTACTATGCTATTAACAGATCGAAATATTAATACTACATTCTTTGACCCTTCTGGAGGGGGAGACC
CTATTTTATACCAGCATCTCTTTTGATTTTTTGGCCACCCCGAGGTATACATTTTAATTTTACCAGGCTTTGGGATAATT
TCGCATATTATTAGGCAAGAAAGAGGAAAAAAAGAAGCCTTTGGATTATTAGGAATAATTTATGCTATAATAGCGATTGG
ATTACTAGGATTTGTAGTATGGGCCCACCATATATTCACGGTAGGTATAGATGTGGATACCCGAGCCTACTTTACATCCG
CCACAATAATTATTGCAGTTCCAACCGGAATTAAAATTTTTAGGTGACTTGCCACATACCATGGATCACAAATTACTTTA
ACCCCTTCTTCTCTTTGAGCTATTGGATTCATTTTCCTTTTTACTATAGGAGGATTGACCGGTGTAATTCTAGCTAACTC
TTCAATTGATATTATTCTTCATGATACCTACTATGTAGTCGCCCATTTCCATTATGTACTATCTATGGGGGCAGTATTTG
CTATTCTAGCAGGCATCATCCAATGATTCCCTCTTTTTACAGGACTAACTTTAAATAATAGATACTTAAAGATCCAATTT
TTATCTATATTCATTGGAGTTAACTTAACTTTCTTCCCACAACATTTCTTAGGGCTAAGAGGAATACCTCGCCGCTATTC
TGACTACCCTGATGCATATTATCTATGAAACATGGTATCTTCAATTGGAAGAGTAATCTCTATAGTTAGAATTA
>WC-06-04 [organism=Dendroctonus rufipennis]
CCACGATTAAATAATATAAGATTTTGGCTTCTCCCCCCCTCTTTAACATTTTTATTACTAAGAAGAATCATTGATAAAGG
AGCAGGGACTGGATGAACAGTGTACCCCCCTTTAGCATCTAATATCTCCCATGAGGGATCTTCAGTAGATTTCGCAATTT
TTAGACTCCACATAGCAGGGATCTCCTCTATTCTTGGGGCTATTAACTTTATTTCTACAATTATAAACATAAACCCTTCG
GGCATAAAATTAGACCGACTAACTCTATTCACCTGAGCAGTAAAAATTACAGCTGTTTTATTACTATTATCATTGCCGGT
ATTAGCAGGAGCTATTACTATGCTATTAACAGATCGAAATATTAATACTACATTCTTTGACCCTTCTGGAGGGGGAGACC
CTATTTTATACCAGCATCTCTTTTGATTTTTTGGCCACCCCGAGGTATACATTTTAATTTTACCAGGCTTTGGGATAATT
TCGCATATTATTAGGCAAGAAAGAGGAAAAAAAGAAGCCTTTGGATTATTAGGAATAATTTATGCTATAATAGCGATTGG
ATTACTAGGATTTGTAGTATGGGCCCACCATATATTCACGGTAGGTATAGATGTGGATACCCGAGCCTACTTTACATCCG
CCACAATAATTATTGCAGTTCCAACCGGAATTAAAATTTTTAGGTGACTTGCCACATACCATGGATCACAGATTACTTTA
ACCCCTTCTTCTCTTTGAGCTATTGGATTCATTTTCCTTTTTACTATAGGAGGATTGACCGGTGTAATTCTAGCTAACTC
TTCAATTGATATTATTCTTCATGATACCTACTATGTAGTCGCCCATTTCCATTATGTACTATCTATGGGGGCAGTATTTG
CTATTCTAGCAGGCATCATCCAATGATTCCCTCTTTTTACAGGACTAACTTTAAATAATAGATACTTAAAGATCCAATTT
TTATCTATATTCATTGGAGTTAACTTAACTTTCTTCCCACAACATTTCTTAGGGCTAAGAGGAATACCTCGCCGCTATTC
TGACTACCCTGATGCATACTATCTATGAAACATGGTATCTTCAATTGGAAGAGTAATCTCTATAGTTAGAATTA
>WC-06-05 [organism=Dendroctonus rufipennis]
CCACGATTAAATAATATAAGATTTTGGCTTCTCCCCCCCTCTTTAACATTTTTATTACTAAGAAGAATCATTGATAAAGG
AGCAGGGACTGGATGAACAGTGTACCCCCCTTTAGCATCTAATATCTCCCATGAAGGATCTTCAGTAGATTTCGCAATTT
TTAGACTCCACATAGCAGGGATCTCCTCTATTCTTGGGGCTATTAACTTTATTTCTACAATTATAAACATAAACCCTTCG
GGCATAAAATTAGACCGACTAACTCTATTCACCTGAGCAGTAAAAATTACAGCTGTTTTATTACTATTATCATTGCCGGT
ATTAGCAGGAGCTATTACTATGCTATTAACAGATCGAAATATTAATACTACATTCTTTGACCCTTCTGGAGGGGGAGACC
CTATTTTATACCAGCATCTCTTTTGATTTTTTGGCCACCCCGAGGTATACATTTTAATTTTACCAGGCTTTGGGATAATT
TCGCATATTATTAGGCAAGAAAGAGGAAAAAAAGAAGCCTTTGGATTATTAGGAATAATTTATGCTATAATAGCGATTGG
ATTACTAGGATTTGTAGTATGGGCCCACCATATATTCACGGTAGGTATAGATGTGGATACCCGAGCCTACTTTACATCCG
CCACAATAATTATTGCAGTTCCAACCGGAATTAAAATTTTTAGGTGGCTTGCCACATACCATGGATCACAAATTACTTTA
ACCCCTTCTTCTCTTTGAGCTATTGGATTCATTTTCCTTTTTACTATAGGAGGATTGACCGGTGTAATTCTAGCTAACTC
TTCAATTGATATTATTCTTCATGACACCTACTATGTAGTCGCCCATTTCCATTATGTACTATCTATGGGGGCAGTATTTG
CTATTCTAGCAGGCATCATCCAATGATTCCCTCTTTTTACAGGACTAACTTTAAATAATAGATACTTAAAGATCCAATTT
TTATCTATATTCATTGGAGTTAACTTAACTTTCTTCCCACAACATTTCTTAGGGCTAAGAGGAATACCTCGCCGCTATTC
TGACTACCCTGATGCATATTATCTATGAAACATGGTATCTTCAATTGGAAGAGTAATCTCTATAGTTAGAATTA
>WC-06-06 [organism=Dendroctonus rufipennis]
CCACGATTAAATAATATAAGATTTTGGCTTCTCCCCCCCTCTTTAACATTTTTATTACTAAGAAGAATCATTGATAAAGG
AGCAGGGACTGGATGAACAGTGTACCCCCCTTTAGCATCTAATATCTCCCATGAGGGATCTTCAGTAGATTTCGCAATTT
TTAGACTCCACATAGCAGGGATCTCCTCTATTCTTGGGGCTATTAACTTTATTTCTACAATTATAAACATAAACCCTTCG
GGCATAAAATTAGACCGACTAACTCTATTCACCTGAGCAGTAAAAATTACAGCTGTTTTATTACTATTATCATTGCCGGT
ATTAGCAGGAGCTATTACTATACTATTAACAGATCGAAATATTAATACTACATTCTTTGACCCTTCTGGAGGGGGAGACC
CTATTTTATACCAGCATCTCTTTTGATTTTTTGGCCACCCCGAGGTATACATTTTAATTTTACCAGGCTTTGGGATAATT
TCGCATATTATTAGGCAAGAAAGAGGAAAAAAAGAAGCCTTTGGATTATTAGGAATAATTTATGCTATAATAGCGATTGG
ATTACTAGGATTTGTAGTATGGGCCCACCATATATTCACGGTAGGTATAGATGTGGATACCCGAGCCTACTTTACATCCG
CCACAATAATTATTGCAGTTCCAACCGGAATTAAAATTTTTAGGTGGCTTGCCACATACCATGGATCACAAATTACTTTA
ACCCCTTCTTCTCTTTGAGCTATTGGATTCATTTTCCTTTTTACTATAGGAGGATTGACCGGTGTAATTCTAGCTAACTC
TTCAATTGATATTATTCTTCATGATACCTACTATGTAGTCGCCCATTTCCATTATGTACTATCTATGGGGGCAGTATTTG
CTATTCTAGCAGGCATCATCCAATGATTCCCTCTTTTTACAGGACTAACTTTAAATAATAGATACTTAAAGATCCAATTT
TTATCTATATTCATTGGAGTTAACTTAACTTTCTTCCCACAACATTTCTTAGGGCTAAGAGGAATGCCTCGCCGCTATTC
TGACTACCCTGATGCATATTATCTATGAAACATGGTATCTTCAATTGGAAGAGTAATCTCTATAGTTAGAATTA
>WC-06-07 [organism=Dendroctonus rufipennis]
CCACGATTAAATAATATAAGATTTTGGCTTCTCCCCCCCTCTTTAACATTTTTATTACTAAGAAGAATCATTGATAAAGG
AGCAGGGACTGGATGAACAGTGTACCCCCCTTTAGCATCTAATATCTCCCATGAGGGATCTTCAGTAGATTTCGCAATTT
TTAGACTCCACATAGCAGGGATCTCCTCTATTCTTGGGGCTATTAACTTTATTTCTACAATTATAAACATAAACCCTTCG
GGCATAAAATTAGACCGACTAACTCTATTCACCTGAGCAGTAAAAATTACAGCTGTTTTATTACTATTATCATTGCCGGT
ATTAGCAGGAGCTATTACTATACTATTAACAGATCGAAATATTAATACTACATTCTTTGACCCTTCTGGAGGGGGAGACC
CTATTTTATACCAGCATCTCTTTTGATTTTTTGGCCACCCCGAGGTATACATTTTAATTTTACCAGGCTTTGGGATAATT
TCGCATATTATTAGGCAAGAAAGAGGAAAAAAAGAAGCCTTTGGATTATTAGGAATAATTTATGCTATAATAGCGATTGG
ATTACTAGGATTTGTAGTATGGGCCCACCATATATTCACGGTAGGTATAGATGTGGATACCCGAGCCTACTTTACATCCG
CCACAATAATTATTGCAGTTCCAACCGGAATTAAAATTTTTAGGTGGCTTGCCACATACCATGGATCACAAATTACTTTA
ACCCCTTCTTCTCTTTGAGCTATTGGATTCATTTTCCTTTTTACTATAGGAGGATTGACCGGTGTAATTCTAGCTAACTC
TTCAATTGATATTATTCTTCATGATACCTACTATGTAGTCGCCCATTTCCATTATGTACTATCTATGGGGGCAGTATTTG
CTATTCTAGCAGGCATCATCCAATGATTCCCTCTTTTTACAGGACTAACTTTAAATAATAGATACTTAAAGATCCAATTT
TTATCTATATTCATTGGAGTTAACTTAACTTTCTTCCCACAACATTTCTTAGGGCTAAGAGGAATGCCTCGCCGCTATTC
TGACTACCCTGATGCATATTATCTATGAAACATGGTATCTTCAATTGGAAGAGTAATCTCTATAGTTAGAATTA
>WC-06-08 [organism=Dendroctonus rufipennis]
CCACGATTAAATAATATAAGATTTTGGCTTCTCCCCCCCTCTTTAACATTTTTATTACTAAGAAGAATCATTGATAAAGG
AGCAGGGACTGGATGAACAGTGTACCCCCCTTTAGCATCTAATATCTCCCATGAAGGATCTTCAGTAGATTTCGCAATTT
TTAGACTCCACATAGCAGGGATCTCCTCTATTCTTGGGGCTATTAACTTTATTTCTACAATTATAAACATAAACCCTTCG
GGCATAAAATTAGACCGACTAACTCTATTCACCTGAGCAGTAAAAATTACAGCTGTTTTATTACTATTATCATTGCCGGT
ATTAGCAGGAGCTATTACTATGCTATTAACAGATCGAAATATTAATACTACATTCTTTGACCCTTCTGGAGGGGGAGACC
CTATTTTATACCAGCATCTCTTTTGATTTTTTGGCCACCCCGAGGTATACATTTTAATTTTACCAGGCTTTGGGATAATT
TCGCATATTATTAGGCAAGAAAGAGGAAAAAAAGAAGCCTTTGGATTATTAGGAATAATTTATGCTATAATAGCGATTGG
ATTACTAGGATTTGTAGTATGGGCCCACCATATATTCACGGTAGGTATAGATGTGGATACCCGAGCCTACTTTACATCCG
CCACAATAATTATTGCAGTTCCAACCGGAATTAAAATTTTTAGGTGACTTGCCACATACCATGGATCACAAATTACTTTA
ACCCCTTCTTCTCTTTGAGCTATTGGATTCATTTTCCTTTTTACTATAGGAGGATTGACCGGTGTAATTCTAGCTAACTC
TTCAATTGATATTATTCTTCATGACACCTACTATGTAGTCGCCCATTTCCATTATGTACTATCTATGGGGGCAGTATTTG
CTATTCTAGCAGGCATCATCCAATGATTCCCTCTTTTTACAGGACTAACTTTAAATAATAGATACTTAAAGATCCAATTT
TTATCTATATTCATTGGAGTTAACTTGACTTTCTTCCCACAACATTTCTTAGGGCTAAGAGGAATACCTCGCCGCTATTC
TGACTACCCTGATGCATATTATCTATGAAACATGGTATCTTCAATTGGAAGAGTAATCTCTATAGTTAGAATTA
>WC-06-09 [organism=Dendroctonus rufipennis]
CCACGATTAAATAATATAAGATTTTGGCTTCTCCCCCCCTCTTTAACATTTTTATTACTAAGAAGAATCATTGATAAAGG
AGCAGGGACTGGATGAACAGTATACCCCCCTTTAGCATCTAATATCTCCCATGAGGGGTCTTCAGTAGATTTCGCAATTT
TTAGACTCCACATAGCAGGGATCTCCTCTATTCTTGGGGCTATTAACTTTATTTCTACAATTATAAACATAAACCCTTCG
GGCATAAAATTAGACCGACTAACTCTATTCACCTGAGCAGTAAAAATTACAGCTGTTTTATTACTATTATCATTGCCGGT
ATTAGCAGGAGCTATTACTATGCTATTAACAGATCGAAATATTAATACTACATTCTTTGACCCTTCTGGAGGGGGAGACC
CTATTTTATACCAGCATCTCTTTTGATTTTTTGGCCACCCCGAGGTATACATTTTAATTTTACCAGGCTTTGGGATAATT
TCGCATATTATTAGGCAAGAAAGAGGAAAAAAAGAAGCCTTTGGATTATTAGGAATAATTTATGCTATAATAGCGATTGG
ATTACTAGGATTTGTAGTATGGGCCCACCATATATTCACGGTAGGTATAGATGTGGATACCCGAGCCTACTTTACATCCG
CCACAATAATTATTGCAGTTCCAACCGGAATTAAAATTTTTAGGTGACTTGCCACATACCATGGATCACAAATTACTTTA
ACCCCTTCTTCTCTTTGAGCTATTGGATTCATTTTCCTTTTTACTATAGGAGGATTGACCGGTGTAATTCTAGCTAACTC
TTCAATTGATATTATTCTTCATGATACCTACTATGTAGTCGCCCATTTCCATTATGTACTATCTATGGGGGCAGTATTTG
CTATTCTAGCAGGCATCATCCAATGATTCCCTCTTTTTACAGGACTAACTTTAAATAATAGATACTTAAAGATCCAATTT
TTATCTATATTCATTGGAGTTAACTTAACTTTCTTCCCACAACATTTCTTAGGGCTAAGAGGAATACCTCGCCGCTATTC
TGACTACCCTGATGCATATTATCTATGAAACATGGTATCTTCAATTGGAAGAGTAATCTCTATAGTTAGAATTA
>WC-06-10 [organism=Dendroctonus rufipennis]
CCACGATTAAATAATATAAGATTTTGGCTTCTCCCCCCCTCTTTAACATTTTTATTACTAAGAAGAATCATTGATAAAGG
AGCAGGGACTGGATGAACAGTGTACCCCCCTTTAGCATCTAATATCTCCCATGAGGGATCTTCAGTAGATTTCGCAATTT
TTAGACTCCACATAGCAGGGATCTCCTCTATTCTTGGGGCTATTAACTTTATTTCTACAATTATAAACATAAACCCTTCG
GGCATAAAATTAGACCGACTAACTCTATTCACCTGAGCAGTAAAAATTACAGCTGTTTTATTACTATTATCATTGCCGGT
ATTAGCAGGAGCTATTACTATGCTATTAACAGATCGAAATATTAATACTACATTCTTTGACCCTTCTGGAGGGGGAGACC
CTATTTTATACCAGCATCTCTTTTGATTTTTTGGCCACCCCGAGGTATACATTTTAATTTTACCAGGCTTTGGGATAATT
TCGCATATTATTAGGCAAGAAAGAGGAAAAAAAGAAGCCTTTGGATTATTAGGAATAATTTATGCTATAATAGCGATTGG
ATTACTAGGATTTGTAGTATGGGCCCACCATATATTCACGGTAGGTATAGATGTGGATACCCGAGCCTACTTTACATCCG
CCACAATAATTATTGCAGTTCCAACCGGAATTAAAATTTTTAGGTGACTTGCCACATACCATGGATCACAGATTACTTTA
ACCCCTTCTTCTCTTTGAGCTATTGGATTCATTTTCCTTTTTACTATAGGAGGATTGACCGGTGTAATTCTAGCTAACTC
TTCAATTGATATTATTCTTCATGATACCTACTATGTAGTCGCCCATTTCCATTATGTACTATCTATGGGGGCAGTATTTG
CTATTCTAGCAGGCATCATCCAATGATTCCCTCTTTTTACAGGACTAACTTTAAATAATAGATACTTAAAGATCCAATTT
TTATCTATATTCATTGGAGTTAACTTAACTTTCTTCCCACAACATTTCTTAGGGCTAAGAGGAATACCTCGCCGCTATTC
TGACTACCCTGATGCATACTATCTATGAAACATGGTATCTTCAATTGGAAGAGTAATCTCTATAGTTAGAATTA
>WC-06-11 [organism=Dendroctonus rufipennis]
CCACGATTAAATAATATAAGATTTTGGCTTCTCCCCCCCTCTTTAACATTTTTATTACTAAGAAGAATCATTGATAAAGG
AGCAGGGACTGGATGAACAGTGTACCCCCCTTTAGCATCTAATATCTCCCATGAGGGATCTTCAGTAGATTTCGCAATTT
TTAGACTCCACATAGCAGGGATCTCCTCTATTCTTGGGGCTATTAACTTTATTTCTACAATTATAAACATAAACCCTTCG
GGCATAAAATTAGACCGACTAACTCTATTCACCTGAGCAGTAAAAATTACAGCTGTTTTATTACTATTATCATTGCCGGT
ATTAGCAGGAGCTATTACTATGCTATTAACAGATCGAAATATTAATACTACATTCTTTGACCCTTCTGGAGGGGGAGACC
CTATTTTATACCAGCATCTCTTTTGATTTTTTGGCCACCCCGAGGTATACATTTTAATTTTACCAGGCTTTGGGATAATT
TCGCATATTATTAGGCAAGAAAGAGGAAAAAAAGAAGCCTTTGGATTATTAGGAATAATTTATGCTATAATAGCGATTGG
ATTACTAGGATTTGTAGTATGGGCCCACCATATATTCACGGTAGGTATAGATGTGGATACCCGAGCCTACTTTACATCCG
CCACAATAATTATTGCAGTTCCAACCGGAATTAAAATTTTTAGGTGACTTGCCACATACCATGGATCACAGATTACTTTA
ACCCCTTCTTCTCTTTGAGCTATTGGATTCATTTTCCTTTTTACTATAGGAGGATTGACCGGTGTAATTCTAGCTAACTC
TTCAATTGATATTATTCTTCATGATACCTACTATGTAGTCGCCCATTTCCATTATGTACTATCTATGGGGGCAGTATTTG
CTATTCTAGCAGGCATCATCCAATGATTCCCTCTTTTTACAGGACTAACTTTAAATAATAGATACTTAAAGATCCAATTT
TTATCTATATTCATTGGAGTTAACTTAACTTTCTTCCCACAACATTTCTTAGGGCTAAGAGGAATACCTCGCCGCTATTC
TGACTACCCTGATGCATACTATCTATGAAACATGGTATCTTCAATTGGAAGAGTAATCTCTATAGTTAGAATTA
>WC-06-12 [organism=Dendroctonus rufipennis]
CCACGATTAAATAATATAAGATTTTGGCTTCTCCCCCCCTCTTTAACATTTTTATTACTAAGAAGAATCATTGATAAAGG
AGCAGGGACTGGATGAACAGTATACCCCCCTTTAGCATCTAATATCTCCCATGAGGGGTCTTCAGTAGATTTCGCAATTT
TTAGACTCCACATAGCAGGGATCTCCTCTATTCTTGGGGCTATTAACTTTATTTCTACAATTATAAACATAAACCCTTCG
GGCATAAAATTAGACCGACTAACTCTATTCACCTGAGCAGTAAAAATTACAGCTGTTTTATTACTATTATCATTGCCGGT
ATTAGCAGGAGCTATTACTATGCTATTAACAGATCGAAATATTAATACTACATTCTTTGACCCTTCTGGAGGGGGAGACC
CTATTTTATACCAGCATCTCTTTTGATTTTTTGGCCACCCCGAGGTATACATTTTAATTTTACCAGGCTTTGGGATAATT
TCGCATATTATTAGGCAAGAAAGAGGAAAAAAAGAAGCCTTTGGATTATTAGGAATAATTTATGCTATAATAGCGATTGG
ATTACTAGGATTTGTAGTATGGGCCCACCATATATTCACGGTAGGTATAGATGTGGATACCCGAGCCTACTTTACATCCG
CCACAATAATTATTGCAGTTCCAACCGGAATTAAAATTTTTAGGTGACTTGCCACATACCATGGATCACAAATTACTTTA
ACCCCTTCTTCTCTTTGAGCTATTGGATTCATTTTCCTTTTTACTATAGGAGGATTGACCGGTGTAATTCTAGCTAACTC
TTCAATTGATATTATTCTTCATGATACCTACTATGTAGTCGCCCATTTCCATTATGTACTATCTATGGGGGCAGTATTTG
CTATTCTAGCAGGCATCATCCAATGATTCCCTCTTTTTACAGGACTAACTTTAAATAATAGATACTTAAAGATCCAATTT
TTATCTATATTCATTGGAGTTAACTTAACTTTCTTCCCACAACATTTCTTAGGGCTAAGAGGAATACCTCGCCGCTATTC
TGACTACCCTGATGCATATTATCTATGAAACATGGTATCTTCAATTGGAAGAGTAATCTCTATAGTTAGAATTA
>WC-06-13 [organism=Dendroctonus rufipennis]
CCACGATTAAATAATATAAGATTTTGGCTTCTCCCCCCCTCTTTAACATTTTTATTACTAAGAAGAATCATTGATAAAGG
AGCAGGGACTGGGTGAACAGTGTATCCCCCTTTAGCATCTAATATCTCCCATGAGGGGTCTTCAGTAGATTTCGCAATTT
TTAGACTCCACATAGCAGGGATCTCCTCTATTCTTGGGGCTATTAACTTTATTTCTACAATTATAAACATAAACCCTTCG
GGCATAAAATTAGACCGACTAACTCTATTCACCTGAGCAGTAAAAATTACAGCTGTTTTATTACTATTATCATTGCCGGT
ATTAGCAGGAGCTATTACTATGCTATTAACAGATCGAAATATTAATACTACATTCTTTGACCCTTCTGGAGGGGGAGACC
CTATTTTATACCAGCATCTCTTTTGATTTTTTGGCCACCCCGAGGTATACATTTTAATTTTACCAGGCTTTGGGATAATT
TCGCATATTATTAGGCAAGAAAGAGGAAAAAAAGAAGCCTTTGGATTATTAGGAATAATTTATGCTATAATAGCGATTGG
ATTACTAGGATTTGTAGTATGGGCCCACCATATATTCACGGTAGGTATAGATGTGGATACCCGAGCCTACTTTACATCCG
CCACAATAATTATTGCAGTTCCAACCGGAATTAAAATTTTTAGGTGACTTGCCACATACCATGGATCACAAATTACTTTA
ACCCCTTCTTCTCTTTGAGCTATTGGATTCATTTTCCTTTTTACTATAGGAGGATTGACCGGTGTAATTCTAGCTAACTC
TTCAATTGATATTATTCTTCATGATACCTACTATGTAGTCGCCCATTTCCATTATGTACTATCTATGGGGGCAGTATTTG
CTATTCTAGCAGGCATCATCCAATGATTCCCTCTTTTTACAGGACTAACTTTAAATAATAGATACTTAAAGATCCAATTT
TTATCTATATTCATTGGAGTTAACTTAACTTTCTTCCCACAACATTTCTTAGGGCTAAGAGGAATACCTCGCCGCTATTC
TGACTACCCTGATGCATACTATCTATGAAACATGGTATCTTCAATTGGAAGAGTAATCTCTATAGTTAGAATTA
>WC-06-14 [organism=Dendroctonus rufipennis]
CCACGATTAAATAATATAAGATTTTGGCTTCTCCCCCCCTCTTTAACATTTTTATTACTAAGAAGAATCATTGATAAAGG
AGCAGGGACTGGGTGAACAGTGTATCCCCCTTTAGCATCTAATATCTCCCATGAGGGGTCTTCAGTAGATTTCGCAATTT
TTAGACTCCACATAGCAGGGATCTCCTCTATTCTTGGGGCTATTAACTTTATTTCTACAATTATAAACATAAACCCTTCG
GGCATAAAATTAGACCGACTAACTCTATTCACCTGAGCAGTAAAAATTACAGCTGTTTTATTACTATTATCATTGCCGGT
ATTAGCAGGAGCTATTACTATGCTATTAACAGATCGAAATATTAATACTACATTCTTTGACCCTTCTGGAGGGGGAGACC
CTATTTTATACCAGCATCTCTTTTGATTTTTTGGCCACCCCGAGGTATACATTTTAATTTTACCAGGCTTTGGGATAATT
TCGCATATTATTAGGCAAGAAAGAGGAAAAAAAGAAGCCTTTGGATTATTAGGAATAATTTATGCTATAATAGCGATTGG
ATTACTAGGATTTGTAGTATGGGCCCACCATATATTCACGGTAGGTATAGATGTGGATACCCGAGCCTACTTTACATCCG
CCACAATAATTATTGCAGTTCCAACCGGAATTAAAATTTTTAGGTGACTTGCCACATACCATGGATCACAAATTACTTTA
ACCCCTTCTTCTCTTTGAGCTATTGGATTCATTTTCCTTTTTACTATAGGAGGATTGACCGGTGTAATTCTAGCTAACTC
TTCAATTGATATTATTCTTCATGATACCTACTATGTAGTCGCCCATTTCCATTATGTACTATCTATGGGGGCAGTATTTG
CTATTCTAGCAGGCATCATCCAATGATTCCCTCTTTTTACAGGACTAACTTTAAATAATAGATACTTAAAGATCCAATTT
TTATCTATATTCATTGGAGTTAACTTAACTTTCTTCCCACAACATTTCTTAGGGCTAAGAGGAATACCTCGCCGCTATTC
TGACTACCCTGATGCATACTATCTATGAAACATGGTATCTTCAATTGGAAGAGTAATCTCTATAGTTAGAATTA
>WC-06-15 [organism=Dendroctonus rufipennis]
CCACGATTAAATAATATAAGATTTTGGCTTCTCCCCCCCTCTTTAACATTTTTATTACTAAGAAGAATCATTGATAAAGG
AGCAGGGACTGGATGAACAGTGTACCCCCCTTTAGCATCTAATATCTCCCATGAGGGATCTTCAGTAGATTTCGCAATTT
TTAGACTCCACATAGCAGGGATCTCCTCTATTCTTGGGGCTATTAACTTTATTTCTACAATTATAAACATAAACCCTTCG
GGCATAAAATTAGACCGACTAACTCTATTCACCTGAGCAGTAAAAATTACAGCTGTTTTATTACTATTATCATTGCCGGT
ATTAGCAGGAGCTATTACTATGCTATTAACAGATCGAAATATTAATACTACATTCTTTGACCCTTCTGGAGGGGGAGACC
CTATTTTATACCAGCATCTCTTTTGATTTTTTGGCCACCCCGAGGTATACATTTTAATTTTACCAGGCTTTGGGATAATT
TCGCATATTATTAGGCAGGAAAGAGGAAAAAAAGAAGCCTTTGGATTATTAGGAATAATTTATGCTATAATAGCGATTGG
ATTACTAGGATTTGTAGTATGGGCCCACCATATATTCACAGTAGGTATAGATGTGGATACCCGAGCCTACTTTACATCCG
CCACAATAATTATTGCAGTTCCAACCGGAATTAAAATTTTTAGGTGACTTGCCACATACCATGGATCACAAATTACTTTA
ACCCCTTCTTCTCTTTGAGCTATTGGATTCATTTTCCTTTTTACTATAGGAGGATTGACCGGTGTAATTCTAGCTAACTC
TTCAATTGATATTATTCTTCATGATACCTACTATGTAGTCGCCCATTTCCATTATGTACTATCTATGGGGGCAGTATTTG
CTATTCTAGCAGGCATCATCCAATGATTCCCTCTTTTTACAGGACTAACTTTAAATAATAGATACTTAAAGATCCAATTT
TTATCTATATTCATTGGAGTTAACTTAACTTTCTTCCCACAACATTTCTTAGGGCTAAGAGGAATACCTCGCCGCTATTC
TGACTACCCTGATGCATATTATCTATGAAACATGGTATCTTCAATTGGAAGAGTAATCTCTATAGTTAGAATTA
>WC-07-01 [organism=Dendroctonus rufipennis]
CCACGATTAAATAATATAAGATTTTGGCTTCTCCCCCCCTCTTTAACATTTTTATTACTAAGAAGAATCATTGATAAAGG
AGCAGGGACTGGATGAACAGTGTACCCCCCTTTAGCATCTAATATCTCCCATGAGGGGTCTTCAGTAGATTTCGCAATTT
TTAGACTCCACATAGCAGGGATCTCCTCTATTCTTGGGGCTATTAACTTTATTTCTACAATTATAAACATAAACCCTTCG
GGCATAAAATTAGACCGACTAACTCTATTCACCTGAGCAGTAAAAATTACAGCTGTTTTATTACTATTATCATTGCCAGT
ATTAGCAGGAGCTATTACTATGCTATTAACAGATCGAAATATTAATACTACATTCTTTGACCCTTCTGGAGGGGGAGACC
CTATTTTATACCAGCATCTCTTTTGATTTTTTGGCCACCCCGAGGTATACATTTTAATTTTACCAGGTTTTGGGATAATT
TCGCATATTATTAGGCAAGAAAGAGGAAAAAAAGAAGCCTTTGGATTATTAGGAATAATTTATGCTATAATAGCGATTGG
ATTACTAGGATTTGTAGTATGGGCCCACCATATATTCACGGTAGGTATAGATGTGGATACCCGAGCCTACTTTACATCCG
CCACAATAATTATTGCAGTTCCAACCGGAATTAAAATTTTTAGGTGACTTGCCACATACCATGGATCACAAATTACTTTA
ACCCCTTCTTCTCTTTGAGCTATTGGATTCATTTTCCTTTTTACTATAGGGGGATTGACCGGTGTAATTCTAGCTAACTC
TTCAATTGATATTATTCTTCATGATACCTACTATGTAGTCGCCCATTTCCATTATGTACTATCTATGGGGGCAGTATTTG
CTATTCTAGCAGGCATCATCCAATGATTCCCTCTTTTTACAGGACTAACTTTAAATAATAGATACTTAAAGATCCAATTT
TTATCTATATTCATTGGAGTTAACTTAACTTTCTTCCCACAACATTTCTTAGGGCTAAGAGGAATACCTCGCCGCTATTC
TGACTACCCTGATGCATATTATCTATGAAACATGGTATCTTCAATTGGAAGAGTAATCTCTATAGTTAGAATTA
>WC-07-02 [organism=Dendroctonus rufipennis]
CCACGATTAAATAATATAAGATTTTGGCTTCTCCCCCCCTCTTTAACATTTTTATTACTAAGAAGAATCATTGATAAAGG
AGCAGGGACTGGATGAACAGTGTATCCCCCTTTAGCATCTAATATCTCCCATGAGGGGTCTTCAGTAGATTTCGCAATTT
TTAGACTCCACATAGCAGGGATCTCCTCTATTCTTGGGGCTATTAACTTTATTTCTACAATTATAAACATAAACCCTTCG
GGCATAAAATTAGACCGACTAACTCTATTCACCTGAGCAGTAAAAATTACAGCTGTTTTATTACTATTATCATTGCCGGT
ATTAGCAGGAGCTATTACTATGCTATTAACAGATCGAAATATTAATACTACATTCTTTGACCCTTCTGGAGGGGGAGACC
CTATTTTATACCAGCATCTCTTTTGATTTTTTGGCCACCCCGAGGTATACATTTTAATTTTACCAGGCTTTGGGATAATT
TCGCATATTATTAGGCAAGAAAGAGGAAAAAAAGAAGCCTTTGGATTATTAGGAATAATTTATGCTATAATAGCGATTGG
ATTACTAGGGTTTGTAGTATGGGCCCACCATATATTCACGGTAGGTATAGATGTGGATACCCGAGCCTACTTTACATCCG
CCACAATAATTATTGCAGTTCCAACCGGAATTAAAATTTTTAGGTGACTTGCCACATACCATGGATCACAAATTACTTTA
ACCCCTTCTTCTCTTTGAGCTATTGGATTCATTTTCCTTTTTACTATAGGAGGATTGACCGGTGTAATTCTAGCTAACTC
TTCAATTGATATTATTCTTCATGATACCTACTATGTAGTCGCCCATTTCCATTATGTACTATCTATGGGGGCAGTATTTG
CTATTCTAGCAGGTATCATCCAATGATTCCCTCTTTTTACAGGACTAACTTTAAATAATAGATACTTAAAGATCCAATTT
TTATCTATATTCATTGGAGTTAACTTAACTTTCTTCCCACAACATTTCTTAGGGCTAAGAGGAATACCTCGCCGCTATTC
TGACTACCCTGATGCATATTATCTATGAAACATGGTATCTTCAATTGGAAGAGTAATCTCTATAGTTAGAATTA
>WC-07-03 [organism=Dendroctonus rufipennis]
CCACGATTAAATAATATAAGATTTTGACTTCTCCCCCCCTCTTTAACATTTTTATTACTAAGAAGAATCATTGATAAAGG
AGCAGGGACTGGATGAACAGTGTACCCCCCTTTAGCATCTAATATCTCCCATGAGGGATCTTCAGTAGATTTCGCAATTT
TTAGACTCCACATAGCAGGGATCTCCTCTATTCTTGGGGCTATTAACTTTATTTCTACAATTATAAACATAAACCCTTCG
GGTATAAAATTAGACCGACTAACTCTATTCACCTGAGCAGTAAAAATTACAGCTGTTTTATTACTATTATCATTGCCGGT
ATTAGCAGGAGCTATTACTATGCTATTAACAGATCGAAATATTAATACTACATTCTTTGACCCTTCTGGAGGGGGAGACC
CTATTTTATACCAGCATCTCTTTTGATTTTTTGGCCACCCCGAGGTATACATTTTAATTTTACCAGGCTTTGGGATAATT
TCGCATATTATTAGGCAAGAAAGAGGAAAAAAAGAAGCCTTTGGATTATTAGGAATAATTTATGCTATAATAGCGATTGG
ATTACTAGGATTTGTAGTATGGGCCCACCATATATTCACGGTAGGTATAGATGTGGATACCCGAGCCTACTTTACATCCG
CCACAATAATTATTGCAGTTCCAACCGGAATTAAAATTTTTAGGTGACTTGCCACATACCATGGATCACAAATTACTTTA
ACCCCTTCTTCTCTTTGAGCTATTGGATTCATTTTCCTTTTTACTATAGGGGGATTGACCGGTGTAATTCTAGCTAACTC
TTCAATTGATATTATTCTTCATGATACCTACTATGTAGTCGCCCATTTCCATTATGTACTATCTATGGGGGCAGTATTTG
CTATTCTAGCAGGCATCATCCAATGATTCCCTCTTTTTACAGGACTAACTTTAAATAATAGATACTTAAAGATCCAATTT
TTATCTATATTCATTGGAGTTAACTTAACTTTCTTCCCACAACATTTCTTAGGGCTAAGAGGAATACCTCGCCGCTATTC
TGACTACCCTGATGCATACTATCTATGAAACATGGTATCTTCAATTGGAAGAGTAATCTCTATAGTTAGAATTA
>WC-07-04 [organism=Dendroctonus rufipennis]
CCACGATTAAATAATATAAGATTTTGGCTTCTCCCCCCCTCTTTAACATTTTTATTACTAAGAAGAATCATTGATAAAGG
AGCAGGGACTGGATGAACAGTGTACCCCCCTTTAGCATCTAATATCTCCCATGAGGGATCTTCAGTAGATTTCGCAATTT
TTAGACTCCACATAGCAGGGATCTCCTCTATTCTTGGGGCTATTAACTTTATTTCTACAATTATAAACATAAACCCTTCG
GGCATAAAATTAGACCGACTAACTCTATTCACCTGAGCAGTAAAAATTACAGCTGTTTTATTACTATTATCATTGCCGGT
ATTAGCAGGAGCTATTACTATGCTATTAACAGATCGAAATATTAATACTACATTCTTTGACCCTTCTGGAGGGGGAGACC
CTATTTTATACCAGCATCTCTTTTGATTTTTTGGCCACCCCGAGGTGTACATTTTAATTTTACCAGGCTTTGGGATAATT
TCGCATATTATTAGGCAAGAAAGAGGAAAAAAAGAAGCCTTTGGATTATTAGGAATAATTTATGCTATAATAGCGATTGG
ATTACTAGGATTTGTAGTATGGGCCCACCATATATTCACGGTAGGTATAGATGTGGATACCCGAGCCTACTTTACATCCG
CCACAATAATTATTGCAGTTCCAACCGGAATTAAAATTTTTAGGTGACTTGCCACATACCATGGATCACAAATTACTTTA
ACCCCTTCTTCTCTTTGAGCTATTGGATTCATTTTCCTTTTTACTATAGGAGGATTGACCGGTGTAATTCTAGCTAACTC
TTCAATTGATATTATTCTTCATGATACCTACTATGTAGTCGCCCATTTCCATTATGTACTATCTATGGGGGCAGTATTTG
CTATTCTAGCAGGCATCATCCAATGATTCCCTCTTTTTACAGGACTAACTTTAAATAATAGATACTTAAAGATCCAATTT
TTATCTATATTCATTGGAGTTAACTTAACTTTCTTCCCACAACATTTCTTAGGGCTAAGAGGAATACCTCGCCGCTATTC
TGACTACCCTGATGCATATTATCTATGAAACATGGTATCTTCAATTGGAAGAGTAATCTCTATAGTTAGAATTA
>WC-07-05 [organism=Dendroctonus rufipennis]
CCACGATTAAATAATATAAGATTTTGGCTTCTCCCCCCCTCTTTAACATTTTTATTACTAAGAAGAATTATTGATAAAGG
AGCAGGGACTGGATGAACAGTATACCCCCCTTTAGCATCTAATATCTCCCATGAGGGGTCTTCAGTAGATTTCGCAATTT
TTAGACTCCACATAGCAGGGATCTCCTCTATTCTTGGGGCTATTAACTTTATTTCTACAATTATAAACATAAACCCTTCG
GGCATAAAATTAGACCGACTAACTCTATTCACCTGAGCAGTAAAAATTACAGCTGTTTTATTACTATTATCATTGCCGGT
ATTAGCAGGAGCTATTACTATGCTATTAACAGATCGAAATATTAATACTACATTCTTTGACCCTTCTGGAGGGGGAGACC
CTATTTTATACCAGCATCTCTTTTGATTTTTTGGCCACCCCGAGGTATACATTTTAATTTTACCAGGCTTTGGGATAATT
TCGCATATTATTAGGCAAGAAAGAGGAAAAAAAGAAGCCTTTGGATTATTAGGAATAATTTATGCTATAATAGCGATTGG
ATTACTAGGATTTGTAGTATGGGCCCACCATATATTCACGGTAGGTATAGATGTGGATACCCGAGCCTACTTTACATCCG
CCACAATAATTATTGCAGTTCCAACCGGAATTAAAATTTTTAGGTGACTTGCCACATACCATGGATCACAAATTACTTTA
ACCCCTTCTTCTCTTTGAGCTATTGGATTCATTTTCCTTTTTACTATAGGAGGATTGACCGGTGTAATTCTAGCTAACTC
TTCAATTGATATTATTCTTCATGATACCTACTATGTAGTCGCCCATTTCCATTATGTACTATCTATGGGGGCAGTATTTG
CTATTCTAGCAGGCATCATCCAATGATTCCCTCTTTTTACAGGATTAACTTTAAATAATAGATACTTAAAGATCCAATTT
TTATCTATATTCATTGGAGTTAACTTAACTTTCTTCCCACAACATTTCTTAGGGCTAAGAGGAATGCCTCGCCGCTATTC
TGACTACCCTGATGCATATTATCTATGAAACATGGTATCTTCAATTGGAAGAGTAATCTCTATAGTTAGAATTA
>WC-07-06 [organism=Dendroctonus rufipennis]
CCACGATTAAATAATATAAGATTTTGACTTCTCCCCCCCTCTTTAACATTTTTATTACTAAGAAGAATCATTGATAAAGG
AGCAGGGACTGGATGAACAGTGTACCCCCCTTTAGCATCTAATATCTCCCATGAGGGATCTTCAGTAGATTTCGCAATTT
TTAGACTCCACATAGCAGGGATCTCCTCTATTCTTGGGGCTATTAACTTTATTTCTACAATTATAAACATAAACCCTTCG
GGCATAAAATTAGACCGACTAACTCTATTCACCTGAGCAGTAAAAATTACAGCTGTTTTATTACTATTATCATTGCCGGT
ATTAGCAGGAGCTATTACTATGCTATTAACAGATCGAAATATTAATACTACATTCTTTGATCCTTCTGGAGGGGGAGACC
CTATTTTATACCAGCATCTCTTTTGATTTTTTGGCCACCCCGAGGTATACATTTTAATTTTACCAGGCTTTGGGATAATT
TCGCATATTATTAGGCAAGAAAGAGGAAAAAAAGAAGCCTTTGGATTATTAGGAATAATTTATGCTATAATAGCGATTGG
ATTACTAGGATTTGTAGTATGGGCCCACCATATATTCACGGTAGGTATAGATGTGGATACCCGAGCCTACTTTACATCCG
CCACAATAATTATTGCAGTTCCAACCGGAATTAAAATTTTTAGGTGACTTGCCACATACCATGGATCACAAATTACTTTA
ACCCCTTCTTCTCTTTGAGCTATTGGATTCATTTTCCTTTTTACTATAGGAGGATTGACCGGTGTAATTCTAGCTAACTC
TTCAATTGATATTATTCTTCATGATACCTACTATGTAGTCGCCCATTTCCATTATGTACTATCTATGGGGGCAGTATTTG
CTATTCTAGCAGGCATCATCCAATGATTCCCTCTTTTTACAGGACTAACTTTAAATAATAGATACTTAAAGATCCAATTT
TTATCTATATTCATTGGAGTTAACTTAACTTTCTTCCCACAACATTTCTTAGGGCTAAGAGGAATACCTCGCCGCTATTC
TGACTACCCTGATGCATATTATCTATGAAACATGGTATCTTCAATTGGAAGAGTAATCTCTATAGTTAGAATTA
>WC-07-07 [organism=Dendroctonus rufipennis]
CCACGATTAAATAATATAAGATTTTGGCTTCTCCCCCCCTCTTTAACATTTTTATTACTAAGAAGAATCATTGATAAAGG
AGCAGGGACTGGATGAACAGTATACCCCCCTTTAGCATCTAATATCTCCCATGAGGGGTCTTCAGTAGATTTCGCAATTT
TTAGACTCCACATAGCAGGGATCTCCTCTATTCTTGGGGCTATTAACTTTATTTCTACAATTATAAACATAAACCCTTCG
GGCATAAAATTAGACCGACTAACTCTATTCACCTGAGCAGTAAAAATTACAGCTGTTTTATTACTATTATCATTGCCGGT
ATTAGCAGGAGCTATTACTATGCTATTAACAGATCGAAATATTAATACTACATTCTTTGACCCTTCTGGAGGGGGAGACC
CTATTTTATACCAGCATCTCTTTTGATTTTTTGGCCACCCCGAGGTATACATTTTAATTTTACCAGGCTTTGGGATAATT
TCGCATATTATTAGGCAAGAAAGAGGAAAAAAAGAAGCCTTTGGATTATTAGGAATAATTTATGCTATAATAGCGATTGG
ATTACTAGGATTTGTAGTATGGGCCCACCATATATTCACGGTAGGTATAGATGTGGATACCCGAGCCTACTTTACATCCG
CCACAATAATTATTGCAGTTCCAACCGGAATTAAAATTTTTAGGTGACTTGCCACATACCATGGATCACAAATTACTTTA
ACCCCTTCTTCTCTTTGAGCTATTGGATTCATTTTCCTTTTTACTATAGGAGGATTGACCGGTGTAATTCTAGCTAACTC
TTCAATTGATATTATTCTTCATGATACCTACTATGTAGTCGCCCATTTCCATTATGTACTATCTATGGGGGCAGTATTTG
CTATTCTAGCAGGCATCATCCAATGATTCCCTCTTTTTACAGGACTAACTTTAAATAATAGATACTTAAAGATCCAATTT
TTATCTATATTCATTGGAGTTAACTTAACTTTCTTCCCACAACATTTCTTAGGGCTAAGAGGAATACCTCGCCGCTATTC
TGACTACCCTGATGCATATTATCTATGAAACATGGTATCTTCAATTGGAAGAGTAATCTCTATAGTTAGAATTA
>WC-07-08 [organism=Dendroctonus rufipennis]
CCACGATTAAATAATATAAGATTTTGGCTTCTCCCCCCCTCTTTAACATTTTTATTACTAAGAAGAATCATTGATAAAGG
AGCAGGGACTGGATGAACAGTGTACCCCCCTTTAGCATCTAATATCTCCCATGAAGGATCTTCAGTAGATTTCGCAATTT
TTAGACTCCACATAGCAGGGATCTCCTCTATTCTTGGGGCTATTAACTTTATTTCTACAATTATAAACATAAACCCTTCG
GGCATAAAATTAGACCGACTAACTCTATTCACCTGAGCAGTAAAAATTACAGCTGTTTTATTACTATTATCATTGCCGGT
ATTAGCAGGAGCTATTACTATGCTATTAACAGATCGAAATATTAATACTACATTCTTTGACCCTTCTGGAGGGGGAGACC
CTATTTTATACCAGCATCTCTTTTGATTTTTTGGCCACCCCGAGGTATACATTTTAATTTTACCAGGCTTTGGGATAATT
TCGCATATTATTAGGCAAGAAAGAGGAAAAAAAGAAGCCTTTGGATTATTAGGAATAATTTATGCTATAATAGCGATTGG
ATTACTAGGATTTGTAGTATGGGCCCACCATATATTCACGGTAGGTATAGATGTGGATACCCGAGCCTACTTTACATCCG
CCACAATAATTATTGCAGTTCCAACCGGAATTAAAATTTTTAGGTGACTTGCCACATACCATGGATCACAAATTACTTTA
ACCCCTTCTTCTCTTTGAGCTATTGGATTCATTTTCCTTTTTACTATAGGAGGATTGACCGGTGTAATTCTAGCTAACTC
TTCAATTGATATTATTCTTCATGACACCTACTATGTAGTCGCCCATTTCCATTATGTACTATCTATGGGGGCAGTATTTG
CTATTCTAGCAGGCATCATCCAATGATTCCCTCTTTTTACAGGACTAACTTTAAATAATAGATACTTAAAGATCCAATTT
TTATCTATATTCATTGGAGTTAACTTGACTTTCTTCCCACAACATTTCTTAGGGCTAAGAGGAATACCTCGCCGCTATTC
TGACTACCCTGATGCATATTATCTATGAAACATGGTATCTTCAATTGGAAGAGTAATCTCTATAGTTAGAATTA
>WC-07-09 [organism=Dendroctonus rufipennis]
CCACGATTAAATAATATAAGATTTTGGCTTCTCCCCCCCTCTTTAACATTTTTATTACTAAGAAGAATCATTGATAAAGG
AGCAGGGACTGGATGAACAGTGTACCCCCCTTTAGCATCTAATATCTCCCATGAGGGATCTTCAGTAGATTTCGCAATTT
TTAGACTCCACATAGCAGGGATCTCCTCTATTCTTGGGGCTATTAACTTTATTTCTACAATTATAAACATAAACCCTTCG
GGCATAAAATTAGACCGACTAACTCTATTCACCTGAGCAGTAAAAATTACAGCTGTTTTATTACTATTATCATTGCCGGT
ATTAGCAGGAGCTATTACTATGCTATTAACAGATCGAAATATTAATACTACATTCTTTGACCCTTCTGGAGGGGGAGACC
CTATTTTATACCAGCATCTCTTTTGATTTTTTGGCCACCCCGAGGTATACATTTTAATTTTACCAGGCTTTGGGATAATT
TCGCATATTATTAGGCAAGAAAGAGGAAAAAAAGAAGCCTTTGGATTATTAGGAATAATTTATGCTATAATAGCGATTGG
ATTACTAGGATTTGTAGTATGGGCCCACCATATATTCACGGTAGGTATAGATGTGGATACCCGAGCCTACTTTACATCCG
CCACAATAATTATTGCAGTTCCAACCGGAATTAAAATTTTTAGGTGACTTGCCACATACCATGGATCACAAATTACTTTA
ACCCCTTCTTCTCTTTGAGCTATTGGATTCATTTTCCTTTTTACTATAGGAGGATTGACCGGTGTAATTCTAGCTAACTC
TTCAATTGATATTATTCTTCATGATACCTACTATGTAGTCGCCCATTTCCATTATGTACTATCTATGGGGGCAGTATTTG
CTATTCTAGCAGGCATCATCCAATGATTCCCTCTTTTTACAGGACTAACTTTAAATAATAGATACTTAAAGATCCAATTT
TTATCTATATTCATTGGAGTTAACTTAACTTTCTTCCCACAACATTTCTTAGGGCTAAGAGGAATACCTCGCCGCTATTC
TGACTACCCTGATGCATACTATCTATGAAACATGGTATCTTCAATTGGAAGAGTAATCTCTATAGTTAGAATTA
>WC-07-10 [organism=Dendroctonus rufipennis]
CCACGATTAAATAATATAAGATTTTGGCTTCTCCCCCCCTCTTTAACATTTTTATTACTAAGAAGAATCATTGATAAAGG
AGCAGGGACTGGATGAACAGTGTACCCCCCTTTAGCATCTAATATCTCCCATGAAGGATCTTCAGTAGATTTCGCAATTT
TTAGACTCCACATAGCAGGGATCTCCTCTATTCTTGGGGCTATTAACTTTATTTCTACAATTATAAACATAAACCCTTCG
GGCATAAAATTAGACCGACTAACTCTATTCACCTGAGCAGTAAAAATTACAGCTGTTTTATTACTATTATCATTGCCGGT
ATTAGCAGGAGCTATTACTATGCTATTAACAGATCGAAATATTAATACTACATTCTTTGACCCTTCTGGAGGGGGAGACC
CTATTTTATACCAGCATCTCTTTTGATTTTTTGGCCACCCCGAGGTATACATTTTAATTTTACCAGGCTTTGGGATAATT
TCGCATATTATTAGGCAAGAAAGAGGAAAAAAAGAAGCCTTTGGATTATTAGGAATAATTTATGCTATAATAGCGATTGG
ATTACTAGGATTTGTAGTATGGGCCCACCATATATTCACGGTAGGTATAGATGTGGATACCCGAGCCTACTTTACATCCG
CCACAATAATTATTGCAGTTCCAACCGGAATTAAAATTTTTAGGTGACTTGCCACATACCATGGATCACAAATTACTTTA
ACCCCTTCTTCTCTTTGAGCTATTGGATTCATTTTCCTTTTTACTATAGGAGGATTGACCGGTGTAATTCTAGCTAACTC
TTCAATTGATATTATTCTTCATGACACCTACTATGTAGTCGCCCATTTCCATTATGTACTATCTATGGGGGCAGTATTTG
CTATTCTAGCAGGCATCATCCAATGATTCCCTCTTTTTACAGGACTAACTTTAAATAATAGATACTTAAAGATCCAATTT
TTATCTATATTCATTGGAGTTAACTTGACTTTCTTCCCACAACATTTCTTAGGGCTAAGAGGAATACCTCGCCGCTATTC
TGACTACCCTGATGCATATTATCTATGAAACATGGTATCTTCAATTGGAAGAGTAATCTCTATAGTTAGAATTA
>WC-07-11 [organism=Dendroctonus rufipennis]
CCACGATTAAATAATATAAGATTTTGGCTTCTCCCCCCCTCTTTAACATTTTTATTACTAAGAAGAATCATTGATAAAGG
AGCAGGGACTGGATGAACAGTATACCCCCCTTTAGCATCTAATATCTCCCATGAGGGGTCTTCAGTAGATTTCGCAATTT
TTAGACTCCACATAGCAGGGATCTCCTCTATTCTTGGGGCTATTAACTTTATTTCTACAATTATAAACATAAACCCTTCG
GGCATAAAATTAGACCGACTAACTCTATTCACCTGAGCAGTAAAAATTACAGCTGTTTTATTACTATTATCATTGCCGGT
ATTAGCAGGAGCTATTACTATGCTATTAACAGATCGAAATATTAATACTACATTCTTTGACCCTTCTGGAGGGGGAGACC
CTATTTTATACCAGCATCTCTTTTGATTTTTTGGCCACCCCGAGGTATACATTTTAATTTTACCAGGCTTTGGGATAATT
TCGCATATTATTAGGCAAGAAAGAGGAAAAAAAGAAGCCTTTGGATTATTAGGAATAATTTATGCTATAATAGCGATTGG
ATTACTAGGATTTGTAGTATGGGCCCACCATATATTCACGGTAGGTATAGATGTGGATACCCGAGCCTACTTTACATCCG
CCACAATAATTATTGCAGTTCCAACCGGAATTAAAATTTTTAGGTGACTTGCCACATACCATGGATCACAAATTACTTTA
ACCCCTTCTTCTCTTTGAGCTATTGGATTCATTTTCCTTTTTACTATAGGAGGATTGACCGGTGTAATTCTAGCTAACTC
TTCAATTGATATTATTCTTCATGATACCTACTATGTAGTCGCCCATTTCCATTATGTACTATCTATGGGGGCAGTATTTG
CTATTCTAGCAGGCATCATCCAATGATTCCCTCTTTTTACAGGACTAACTTTAAATAATAGATACTTAAAGATCCAATTT
TTATCTATATTCATTGGAGTTAACTTAACTTTCTTCCCACAACATTTCTTAGGGCTAAGAGGAATACCTCGCCGCTATTC
TGACTACCCTGATGCATATTATCTATGAAACATGGTATCTTCAATTGGAAGAGTAATCTCTATAGTTAGAATTA
>WC-07-13 [organism=Dendroctonus rufipennis]
CCACGATTAAATAATATAAGATTTTGGCTTCTCCCCCCCTCTTTAACATTTTTATTACTAAGAAGAATCATTGATAAAGG
AGCAGGGACTGGATGAACAGTGTACCCCCCTTTAGCATCTAATATCTCCCATGAAGGATCTTCAGTAGATTTCGCAATTT
TTAGACTCCACATAGCAGGGATCTCCTCTATTCTTGGGGCTATTAACTTTATTTCTACAATTATAAACATAAACCCTTCG
GGCATAAAATTAGACCGACTAACTCTATTCACCTGAGCAGTAAAAATTACAGCTGTTTTATTACTATTATCATTGCCGGT
ATTAGCAGGAGCTATTACTATGCTATTAACAGATCGAAATATTAATACTACATTCTTTGACCCTTCTGGAGGGGGAGACC
CTATTTTATACCAGCATCTCTTTTGATTTTTTGGCCACCCCGAGGTATACATTTTAATTTTACCAGGCTTTGGGATAATT
TCGCATATTATTAGGCAAGAAAGAGGAAAAAAAGAAGCCTTTGGATTATTAGGAATAATTTATGCTATAATAGCGATTGG
ATTACTAGGATTTGTAGTATGGGCCCACCATATATTCACGGTAGGTATAGATGTGGATACCCGAGCCTACTTTACATCCG
CCACAATAATTATTGCAGTTCCAACCGGAATTAAAATTTTTAGGTGGCTTGCTACATACCATGGATCACAAATTACTTTA
ACCCCTTCTTCTCTTTGAGCTATTGGATTCATTTTCCTTTTTACTATAGGAGGATTGACCGGTGTAATTCTAGCTAACTC
TTCAATTGATATTATTCTTCATGACACCTACTATGTAGTCGCCCATTTCCATTATGTACTATCTATGGGGGCAGTATTTG
CTATTCTAGCAGGCATCATCCAATGATTCCCTCTTTTTACAGGACTAACTTTAAATAATAGATACTTAAAGATCCAATTT
TTATCTATATTCATTGGAGTTAACTTGACTTTCTTCCCACAACATTTCTTAGGGCTAAGAGGAATACCTCGCCGCTATTC
TGACTACCCTGATGCATATTATCTATGAAACATGGTATCTTCAATTGGAAGAGTAATCTCTATAGTTAGAATTA
>WC-07-14 [organism=Dendroctonus rufipennis]
CCACGATTAAATAATATAAGATTTTGGCTTCTCCCCCCCTCTTTAACATTTTTATTACTAAGAAGAATCATTGATAAAGG
AGCAGGGACTGGATGAACAGTGTACCCCCCTTTAGCATCTAATATCTCCCATGAAGGATCTTCAGTAGATTTCGCAATTT
TTAGACTCCACATAGCAGGGATCTCCTCTATTCTTGGGGCTATTAACTTTATTTCTACAATTATAAACATAAACCCTTCG
GGCATAAAATTAGACCGACTAACTCTATTCACCTGAGCAGTAAAAATTACAGCTGTTTTATTACTATTATCATTGCCGGT
ATTAGCAGGAGCTATTACTATGCTATTAACAGATCGAAATATTAATACTACATTCTTTGACCCTTCTGGAGGGGGAGACC
CTATTTTATACCAGCATCTCTTTTGATTTTTTGGCCACCCCGAGGTATACATTTTAATTTTACCAGGCTTTGGGATAATT
TCGCATATTATTAGGCAAGAAAGAGGAAAAAAAGAAGCCTTTGGATTATTAGGAATAATTTATGCTATAATAGCGATTGG
ATTACTAGGATTTGTAGTATGGGCCCACCATATATTCACGGTAGGTATAGATGTGGATACCCGGGCCTACTTTACATCCG
CCACAATAATTATTGCAGTTCCAACCGGAATTAAAATTTTTAGGTGACTTGCCACATACCATGGATCACAAATTACTTTA
ACCCCTTCTTCTCTTTGAGCTATTGGATTCATTTTCCTTTTTACTATAGGAGGATTGACCGGTGTAATTCTAGCTAACTC
TTCAATTGATATTATTCTTCATGACACCTACTATGTAGTCGCCCATTTCCATTATGTACTATCTATGGGGGCAGTATTTG
CTATTCTAGCAGGCATCATCCAATGATTCCCTCTTTTTACAGGACTAACTTTAAATAATAGATACTTAAAGATCCAATTT
TTATCTATATTCATTGGAGTTAACTTGACTTTCTTCCCACAACATTTCTTAGGGCTAAGAGGAATACCTCGCCGCTATTC
TGACTACCCTGATGCATATTATCTATGAAACATGGTATCTTCAATTGGAAGAGTAATCTCTATAGTTAGAATTA
>WC-07-16 [organism=Dendroctonus rufipennis]
CCACGATTAAATAATATAAGATTTTGGCTTCTCCCCCCCTCTTTAACATTTTTATTACTAAGAAGAATCATTGATAAAGG
AGCAGGGACTGGATGAACAGTGTACCCCCCTTTAGCATCTAATATCTCCCATGAAGGATCTTCAGTAGATTTCGCAATTT
TTAGACTCCACATAGCAGGGATCTCCTCTATTCTTGGGGCTATTAACTTTATTTCTACAATTATAAACATAAACCCTTCG
GGCATAAAATTAGACCGACTAACTCTATTCACCTGAGCAGTAAAAATTACAGCTGTTTTATTACTATTATCATTGCCGGT
ATTAGCAGGAGCTATTACTATGCTATTAACAGATCGAAATATTAATACTACATTCTTTGACCCTTCTGGAGGGGGAGACC
CTATTTTATACCAGCATCTCTTTTGATTTTTTGGCCACCCCGAGGTATACATTTTAATTTTACCAGGCTTTGGGATAATT
TCGCATATTATTAGGCAAGAAAGAGGAAAAAAAGAAGCCTTTGGATTATTAGGAATAATTTATGCTATAATAGCGATTGG
ATTACTAGGATTTGTAGTATGGGCCCACCATATATTCACGGTAGGTATAGATGTGGATACCCGAGCCTACTTTACATCCG
CCACAATAATTATTGCAGTTCCAACCGGAATTAAAATTTTTAGGTGACTTGCCACATACCATGGATCACAAATTACTTTA
ACCCCTTCTTCTCTTTGAGCTATTGGATTCATTTTCCTTTTTACTATAGGAGGATTGACCGGTGTAATTCTAGCTAACTC
TTCAATTGATATTATTCTTCATGACACCTACTATGTAGTCGCCCATTTCCATTATGTACTATCTATGGGGGCAGTATTTG
CTATTCTAGCAGGCATCATCCAATGATTCCCTCTTTTTACAGGACTAACTTTAAATAATAGATACTTAAAGATCCAATTT
TTATCTATATTCATTGGAGTTAACTTAACTTTCTTCCCACAACATTTCTTAGGGCTAAGAGGAATACCTCGCCGCTATTC
TGACTACCCTGATGCATATTATCTATGAAACATGGTATCTTCAATTGGAAGAGTAATCTCTATAGTTAGAATTA
>WC-07-19 [organism=Dendroctonus rufipennis]
CCACGATTAAATAATATAAGATTTTGGCTTCTCCCCCCCTCTTTAACATTTTTATTACTAAGAAGAATCATTGATAAAGG
AGCAGGGACTGGATGAACAGTGTACCCCCCTTTAGCATCTAATATCTCCCATGAAGGATCTTCAGTAGATTTCGCAATTT
TTAGACTCCACATAGCAGGGATCTCCTCTATTCTTGGGGCTATTAACTTTATTTCTACAATTATAAACATAAACCCTTCG
GGCATAAAATTAGACCGACTAACTCTATTCACCTGAGCAGTAAAAATTACAGCTGTTTTATTACTATTATCATTGCCGGT
ATTAGCAGGAGCTATTACTATGCTATTAACAGATCGAAATATTAATACTACATTCTTTGACCCTTCTGGAGGGGGAGACC
CTATTTTATACCAGCATCTCTTTTGATTTTTTGGCCACCCCGAGGTATACATTTTAATTTTACCAGGCTTTGGGATAATT
TCGCATATTATTAGGCAAGAAAGAGGAAAAAAAGAAGCCTTTGGATTATTAGGAATAATTTATGCTATAATAGCGATTGG
ATTACTAGGATTTGTAGTATGGGCCCACCATATATTCACGGTAGGTATAGATGTGGATACCCGAGCCTACTTTACATCCG
CCACAATAATTATTGCAGTTCCAACCGGAATTAAAATTTTTAGGTGACTTGCCACATACCATGGATCACAAATTACTTTA
ACCCCTTCTTCTCTTTGAGCTATTGGATTCATTTTCCTTTTTACTATAGGAGGATTGACCGGTGTAATTCTAGCTAACTC
TTCAATTGATATTATTCTTCATGACACCTACTATGTAGTCGCCCATTTCCATTATGTACTATCTATGGGGGCAGTATTTG
CTATTCTAGCAGGCATCATCCAATGATTCCCTCTTTTTACAGGACTAACTTTAAATAATAGATACTTAAAGATCCAATTT
TTATCTATATTCATTGGAGTTAACTTAACTTTCTTCCCACAACATTTCTTAGGGCTAAGAGGAATACCTCGCCGCTATTC
TGACTACCCTGATGCATATTATCTATGAAACATGGTATCTTCAATTGGAAGAGTAATCTCTATAGTTAGAATTA
>WC-07-20 [organism=Dendroctonus rufipennis]
CCACGATTAAATAATATAAGATTTTGGCTTCTCCCCCCCTCTTTAACATTTTTATTACTAAGAAGAATTATTGATAAAGG
AGCAGGGACTGGATGAACAGTATACCCCCCTTTAGCATCTAATATCTCCCATGAGGGGTCTTCAGTAGATTTCGCAATTT
TTAGACTCCACATAGCAGGGATCTCCTCTATTCTTGGGGCTATTAACTTTATTTCTACAATTATAAACATAAACCCTTCG
GGCATAAAATTAGACCGACTAACTCTATTCACCTGAGCAGTAAAAATTACAGCTGTTTTATTACTATTATCATTGCCGGT
ATTAGCAGGAGCTATTACTATGCTATTAACAGATCGAAATATTAATACTACATTCTTTGACCCTTCTGGAGGGGGAGACC
CTATTTTATACCAGCATCTCTTTTGATTTTTTGGCCACCCCGAGGTATACATTTTAATTTTACCAGGCTTTGGGATAATT
TCGCATATTATTAGGCAAGAAAGAGGAAAAAAAGAAGCCTTTGGATTATTAGGAATAATTTATGCTATAATAGCGATTGG
ATTACTAGGATTTGTAGTATGGGCCCACCATATATTCACGGTAGGTATAGATGTGGATACCCGAGCCTACTTTACATCCG
CCACAATAATTATTGCAGTTCCAACCGGAATTAAAATTTTTAGGTGACTTGCCACATACCATGGATCACAAATTACTTTA
ACCCCTTCTTCTCTTTGAGCTATTGGATTCATTTTCCTTTTTACTATAGGAGGATTGACCGGTGTAATTCTAGCTAACTC
TTCAATTGATATTATTCTTCATGATACCTACTATGTAGTCGCCCATTTCCATTATGTACTATCTATGGGGGCAGTATTTG
CTATTCTAGCAGGCATCATCCAATGATTCCCTCTTTTTACAGGATTAACTTTAAATAATAGATACTTAAAGATCCAATTT
TTATCTATATTCATTGGAGTTAACTTAACTTTCTTCCCACAACATTTCTTAGGGCTAAGAGGAATGCCTCGCCGCTATTC
TGACTACCCTGATGCATATTATCTATGAAACATGGTATCTTCAATTGGAAGAGTAATCTCTATAGTTAGAATTA
>WC-07-21 [organism=Dendroctonus rufipennis]
CCACGATTAAATAATATAAGATTTTGGCTTCTCCCCCCCTCTTTAACATTTTTATTACTAAGAAGAATCATTGATAAAGG
AGCAGGGACTGGATGAACAGTGTACCCCCCTTTAGCATCTAATATCTCCCATGAAGGATCTTCAGTAGATTTCGCAATTT
TTAGACTCCACATAGCAGGGATCTCTTCTATTCTTGGGGCTATTAACTTTATTTCTACAATTATAAACATAAACCCTTCG
GGCATAAAATTAGACCGACTAACTCTATTCACCTGAGCAGTAAAAATTACAGCTGTTTTATTACTATTATCATTGCCGGT
ATTAGCAGGAGCTATTACTATGCTATTAACAGATCGAAATATTAATACTACATTCTTTGACCCTTCTGGAGGGGGAGACC
CTATTTTATACCAGCATCTCTTTTGATTTTTTGGCCACCCCGAGGTATACATTTTAATTTTACCAGGCTTTGGGATAATT
TCGCATATTATTAGGCAAGAAAGAGGAAAAAAAGAAGCCTTTGGATTATTAGGAATAATTTATGCTATAATAGCGATTGG
ATTACTAGGATTTGTAGTATGGGCCCACCATATATTCACGGTAGGTATAGATGTGGATACCCGAGCCTACTTTACATCCG
CCACAATAATTATTGCAGTTCCAACCGGAATTAAAATTTTTAGGTGACTTGCCACATACCATGGATCACAAATTACTTTA
ACCCCTTCTTCTCTTTGAGCTATTGGATTCATTTTCCTTTTTACTATAGGAGGATTGACCGGTGTAATTCTAGCTAACTC
TTCAATTGATATTATTCTTCATGACACCTACTATGTAGTCGCCCATTTCCATTATGTACTATCTATGGGGGCAGTATTTG
CTATTCTAGCAGGCATCATTCAATGATTCCCTCTTTTTACAGGACTAACTTTAAATAATAGATACTTAAAGATCCAATTT
TTATCTATATTCATTGGAGTTAACTTGACTTTCTTCCCACAACATTTCTTAGGGCTAAGAGGGATACCTCGCCGCTATTC
TGACTACCCTGATGCATATTATCTATGAAACATGGTATCTTCAATTGGAAGAATAATCTCTATAGTTAGAATTA
>WC-07-22 [organism=Dendroctonus rufipennis]
CCACGATTAAATAATATAAGATTTTGGCTTCTCCCCCCCTCTTTAACATTTTTATTACTAAGAAGAATCATTGATAAAGG
AGCAGGGACTGGATGAACAGTGTACCCCCCTTTAGCATCTAATATCTCCCATGAAGGATCTTCAGTAGATTTCGCAATTT
TTAGACTCCACATAGCAGGGATCTCCTCTATTCTTGGGGCTATTAACTTTATTTCTACAATTATAAACATAAACCCTTCG
GGCATAAAATTAGACCGACTAACTCTATTCACCTGAGCAGTAAAAATTACAGCTGTTTTATTACTATTATCATTGCCGGT
ATTAGCAGGAGCTATTACTATGCTATTAACAGATCGAAATATTAATACTACATTCTTTGACCCTTCTGGAGGGGGAGACC
CTATTTTATACCAGCATCTCTTTTGATTTTTTGGCCACCCCGAGGTATACATTTTAATTTTACCAGGCTTTGGGATAATT
TCGCATATTATTAGGCAAGAAAGAGGAAAAAAAGAAGCCTTTGGATTATTAGGAATAATTTATGCTATAATAGCGATTGG
ATTACTAGGATTTGTAGTATGGGCCCACCATATATTCACGGTAGGTATAGATGTGGATACCCGAGCCTACTTTACATCCG
CCACAATAATTATTGCAGTTCCAACCGGAATTAAAATTTTTAGGTGACTTGCCACATACCATGGATCACAAATTACTTTA
ACCCCTTCTTCTCTTTGAGCTATTGGATTCATTTTCCTTTTTACTATAGGAGGATTGACCGGTGTAATTCTAGCTAACTC
TTCAATTGATATTATTCTTCATGACACCTACTATGTAGTCGCCCATTTCCATTATGTACTATCTATGGGGGCAGTATTTG
CTATTCTAGCAGGCATCATCCAATGATTCCCTCTTTTTACAGGACTAACTTTAAATAATAGATACTTAAAGATCCAATTT
TTATCTATATTCATTGGAGTTAACTTAACTTTCTTCCCACAACATTTCTTAGGGCTAAGAGGAATACCTCGCCGCTATTC
TGACTACCCTGATGCATATTATCTATGAAACATGGTATCTTCAATTGGAAGAGTAATCTCTATAGTTAGAATTA
>WC-07-23 [organism=Dendroctonus rufipennis]
CCACGATTAAATAATATAAGATTTTGGCTTCTCCCCCCCTCTTTAACATTTTTATTACTAAGAAGAATCATTGATAAAGG
AGCAGGGACTGGATGAACAGTATACCCCCCTTTAGCATCTAATATCTCCCATGAGGGGTCTTCAGTAGATTTCGCAATTT
TTAGACTCCACATAGCAGGGATCTCCTCTATTCTTGGGGCTATTAACTTTATTTCTACAATTATAAACATAAACCCTTCG
GGCATAAAATTAGACCGACTAACTCTATTCACCTGAGCAGTAAAAATTACAGCTGTTTTATTACTATTATCATTGCCGGT
ATTAGCAGGAGCTATTACTATGCTATTAACAGATCGAAATATTAATACTACATTCTTTGACCCTTCTGGAGGGGGAGACC
CTATTTTATACCAGCATCTCTTTTGATTTTTTGGCCACCCCGAGGTATACATTTTAATTTTACCAGGCTTTGGGATAATT
TCGCATATTATTAGGCAAGAAAGAGGAAAAAAAGAAGCCTTTGGATTATTAGGAATAATTTATGCTATAATAGCGATTGG
ATTACTAGGATTTGTAGTATGGGCCCACCATATATTCACGGTAGGTATAGATGTGGATACCCGAGCCTACTTTACATCCG
CCACAATAATTATTGCAGTTCCAACCGGAATTAAAATTTTTAGGTGACTTGCCACATACCATGGATCACAAATTACTTTA
ACCCCTTCTTCTCTTTGAGCTATTGGATTCATTTTCCTTTTTACTATAGGAGGATTGACCGGTGTAATTCTAGCTAACTC
TTCAATTGATATTATTCTTCATGATACCTACTATGTAGTCGCCCATTTCCATTATGTACTATCTATGGGGGCAGTATTTG
CTATTCTAGCAGGCATCATCCAATGATTCCCTCTTTTTACAGGACTAACTTTAAATAATAGATACTTAAAGATCCAATTT
TTATCTATATTCATTGGAGTTAACTTAACTTTCTTCCCACAACATTTCTTAGGGCTAAGAGGAATACCTCGCCGCTATTC
TGACTACCCTGATGCATATTATCTATGAAACATGGTATCTTCAATTGGAAGAGTAATCTCTATAGTTAGAATTA
>WC-07-24 [organism=Dendroctonus rufipennis]
CCACGATTAAATAATATAAGATTTTGGCTTCTCCCCCCCTCTTTAACATTTTTATTACTAAGAAGAATCATTGATAAAGG
AGCAGGGACTGGATGAACAGTGTACCCCCCTTTAGCATCTAATATCTCCCATGAGGGATCTTCAGTAGATTTCGCAATTT
TTAGACTCCACATAGCAGGGATCTCCTCTATTCTTGGGGCTATTAACTTTATTTCTACAATTATAAACATAAACCCTTCG
GGCATAAAATTAGACCGACTAACTCTATTCACCTGAGCAGTAAAAATTACAGCTGTTTTATTACTACTATCATTGCCGGT
ATTAGCAGGAGCTATTACTATGCTATTAACAGATCGAAATATTAATACTACATTCTTTGACCCTTCTGGAGGGGGAGACC
CTATTTTATACCAGCATCTCTTTTGATTTTTTGGCCACCCCGAGGTATACATTTTAATTTTACCAGGCTTTGGGATAATT
TCGCATATTATTAGGCAAGAAAGAGGAAAAAAAGAAGCCTTTGGATTATTAGGAATAATTTATGCTATAATAGCGATTGG
ATTACTAGGATTTGTAGTATGGGCCCACCATATATTCACGGTAGGTATAGATGTGGATACCCGAGCCTACTTTACATCCG
CCACAATAATTATTGCAGTTCCAACCGGAATTAAAATTTTTAGGTGACTTGCCACATACCATGGATCACAAATTACTTTA
ACCCCTTCTTCTCTTTGAGCTATTGGATTCATTTTCCTTTTTACTATAGGAGGATTGACCGGTGTAATTCTAGCTAACTC
TTCAATTGATATTATTCTTCATGATACCTACTATGTAGTCGCCCATTTCCATTATGTACTATCTATGGGGGCAGTATTTG
CTATTCTAGCAGGCATCATCCAATGATTCCCTCTTTTTACAGGACTAACTTTAAATAATAGGTACTTAAAGATCCAATTT
TTATCTATATTCATTGGAGTTAACTTAACTTTCTTCCCACAACATTTCTTAGGGCTAAGAGGAATACCTCGCCGCTATTC
TGACTACCCTGATGCATATTATCTATGAAACATGGTATCTTCAATTGGAAGAGTAATCTCTATAGTTAGAATTA
>WC-07-25 [organism=Dendroctonus rufipennis]
CCACGATTAAATAATATAAGATTTTGGCTTCTCCCCCCCTCTTTAACATTTTTATTACTAAGAAGAATCATTGATAAAGG
AGCAGGGACTGGATGAACAGTGTACCCCCCTTTAGCATCTAATATCTCCCATGAGGGATCTTCAGTAGATTTCGCAATTT
TTAGACTCCACATAGCAGGGATCTCCTCTATTCTTGGGGCTATTAACTTTATTTCTACAATTATAAACATAAACCCTTCG
GGCATAAAATTAGACCGACTAACTCTATTCACCTGAGCAGTAAAAATTACAGCTGTTTTATTACTATTATCATTGCCGGT
ATTAGCAGGAGCTATTACTATGCTATTAACAGATCGAAATATTAATACTACATTCTTTGACCCTTCTGGAGGGGGAGACC
CTATTTTATACCAGCATCTCTTTTGATTTTTTGGCCACCCCGAGGTATACATTTTAATTTTACCAGGCTTTGGGATAATT
TCGCATATTATTAGGCAAGAAAGAGGAAAAAAAGAAGCCTTTGGATTATTAGGAATAATTTATGCTATAATAGCGATTGG
ATTACTAGGATTTGTAGTATGGGCCCACCATATATTCACGGTAGGTATAGATGTGGATACCCGAGCCTACTTTACATCCG
CCACAATAATTATTGCAGTTCCAACCGGAATTAAAATTTTTAGGTGACTTGCCACATACCATGGATCACAAATTACTTTA
ACCCCTTCTTCTCTTTGAGCTATTGGATTCATTTTCCTTTTTACTATAGGAGGATTGACCGGTGTAATTCTAGCTAACTC
TTCAATTGATATTATTCTTCATGATACCTACTATGTAGTCGCCCATTTCCATTATGTACTATCTATGGGGGCAGTATTTG
CTATTCTAGCAGGCATCATCCAATGATTCCCTCTTTTTACAGGACTAACTTTAAATAATAGATACTTAAAGATCCAATTT
TTATCTATATTCATTGGAGTTAACTTAACTTTCTTCCCACAACATTTCTTAGGGCTAAGAGGAATACCTCGCCGCTATTC
TGACTACCCTGATGCATACTATCTATGAAACATGGTATCTTCAATTGGAAGAGTAATCTCTATAGTTAGAATTA
>WC-07-26 [organism=Dendroctonus rufipennis]
CCACGATTAAATAATATAAGATTTTGGCTTCTCCCCCCCTCTTTAACATTTTTATTACTAAGAAGAATCATTGATAAAGG
AGCAGGGACTGGATGAACAGTATACCCCCCTTTAGCATCTAATATCTCCCATGAGGGGTCTTCAGTAGATTTCGCAATTT
TTAGACTCCACATAGCAGGGATCTCCTCTATTCTTGGGGCTATTAACTTTATTTCTACAATTATAAACATAAACCCTTCG
GGCATAAAATTAGACCGACTAACTCTATTCACCTGAGCAGTAAAAATTACAGCTGTTTTATTACTATTATCATTGCCGGT
ATTAGCAGGAGCTATTACTATGCTATTAACAGATCGAAATATTAATACTACATTCTTTGACCCTTCTGGAGGGGGAGACC
CTATTTTATACCAGCATCTCTTTTGATTTTTTGGCCACCCCGAGGTATACATTTTAATTTTACCAGGCTTTGGGATAATT
TCGCATATTATTAGGCAAGAAAGAGGAAAAAAAGAAGCCTTTGGATTATTAGGAATAATTTATGCTATAATAGCGATTGG
ATTACTAGGATTTGTAGTATGGGCCCACCATATATTCACGGTAGGTATAGATGTGGATACCCGAGCCTACTTTACATCCG
CCACAATAATTATTGCAGTTCCAACCGGAATTAAAATTTTTAGGTGACTTGCCACATACCATGGATCACAAATTACTTTA
ACCCCTTCTTCTCTTTGAGCTATTGGATTCATTTTCCTTTTTACTATAGGAGGATTGACCGGTGTAATTCTAGCTAACTC
TTCAATTGATATTATTCTTCATGATACCTACTATGTAGTCGCCCATTTCCATTATGTACTATCTATGGGGGCAGTATTTG
CTATTCTAGCAGGCATCATCCAATGATTCCCTCTTTTTACAGGACTAACTTTAAATAATAGATACTTAAAGATCCAATTT
TTATCTATATTCATTGGAGTTAACTTAACTTTCTTCCCACAACATTTCTTAGGGCTAAGAGGAATACCTCGCCGCTATTC
TGACTACCCTGATGCATATTATCTATGAAACATGGTATCTTCAATTGGAAGAGTAATCTCTATAGTTAGAATTA
>WC-07-27 [organism=Dendroctonus rufipennis]
CCACGATTAAATAATATAAGATTTTGGCTTCTCCCCCCCTCTTTAACATTTTTATTACTAAGAAGAATCATTGATAAAGG
AGCAGGGACTGGATGAACAGTGTACCCCCCTTTAGCATCTAATATCTCCCATGAGGGATCTTCAGTAGATTTCGCAATTT
TTAGACTCCACATAGCAGGGATCTCCTCTATTCTTGGGGCTATTAACTTTATTTCTACAATTATAAACATAAACCCTTCG
GGCATAAAATTAGACCGACTAACTCTATTCACCTGAGCAGTAAAAATTACAGCTGTTTTATTACTATTATCATTGCCGGT
ATTAGCAGGAGCTATTACTATGCTATTAACAGATCGAAATATTAATACTACATTCTTTGACCCTTCTGGAGGGGGAGACC
CTATTTTATACCAGCATCTCTTTTGATTTTTTGGCCACCCCGAGGTATACATTTTAATTTTACCAGGCTTTGGGATAATT
TCGCATATTATTAGGCAAGAAAGAGGAAAAAAAGAAGCCTTTGGATTATTAGGAATAATTTATGCTATAATAGCGATTGG
ATTACTAGGATTTGTAGTATGGGCCCACCATATATTCACGGTAGGTATAGATGTGGATACCCGAGCCTACTTTACATCCG
CCACAATAATTATTGCAGTTCCAACCGGAATTAAAATTTTTAGGTGACTTGCCACATACCATGGATCACAAATTACTTTA
ACCCCTTCTTCTCTTTGAGCTATTGGATTCATTTTCCTTTTTACTATAGGAGGATTGACCGGTGTAATTCTAGCTAACTC
TTCAATTGATATTATTCTTCATGATACCTACTATGTAGTCGCCCATTTCCATTATGTACTATCTATGGGGGCAGTATTTG
CTATTCTAGCAGGCATCATCCAATGATTCCCTCTTTTTACAGGACTAACTTTAAATAATAGATACTTAAAGATCCAATTT
TTATCTATATTCATTGGAGTTAACTTAACTTTCTTCCCACAACATTTCTTAGGGCTAAGAGGAATACCTCGCCGCTATTC
TGACTACCCTGATGCATACTATCTATGAAACATGGTATCTTCAATTGGAAGAGTAATCTCTATAGTTAGAATTA
>WC-10-01 [organism=Dendroctonus rufipennis]
CCACGATTAAATAATATAAGATTTTGGCTTCTCCCCCCCTCTTTAACATTTTTATTACTAAGAAGAATCATTGATAAAGG
AGCAGGGACTGGATGAACAGTGTACCCCCCTTTAGCATCTAATATCTCCCATGAGGGATCTTCAGTAGATTTCGCAATTT
TTAGACTCCACATAGCAGGGATCTCCTCTATTCTTGGGGCTATTAACTTTATTTCTACAATTATAAACATAAACCCTTCG
GGCATAAAATTAGACCGACTAACTCTATTCACCTGAGCAGTAAAAATTACAGCTGTTTTATTACTATTATCATTGCCGGT
ATTAGCAGGAGCTATTACTATGCTATTAACAGATCGAAATATTAATACTACATTCTTTGACCCTTCTGGAGGGGGAGACC
CTATTTTATACCAGCATCTCTTTTGATTTTTTGGCCACCCCGAGGTATACATTTTAATTTTACCAGGCTTTGGGATAATT
TCGCATATTATTAGGCAAGAAAGAGGAAAAAAAGAAGCCTTTGGATTATTAGGAATAATTTATGCTATAATAGCGATTGG
ATTACTAGGATTTGTAGTATGGGCCCACCATATATTCACGGTAGGTATAGATGTGGATACCCGAGCCTACTTTACATCCG
CCACAATAATTATTGCAGTTCCAACCGGAATTAAAATTTTTAGGTGACTTGCCACATACCATGGATCACAAATTACTTTA
ACCCCTTCTTCTCTTTGAGCTATTGGATTCATTTTCCTTTTTACTATAGGAGGATTGACCGGTGTAATTCTAGCTAACTC
TTCAATTGATATTATTCTTCATGATACCTACTATGTAGTCGCCCATTTCCATTATGTACTATCTATGGGGGCAGTATTTG
CTATTCTAGCAGGCATCATCCAATGATTCCCTCTTTTTACAGGACTAACTTTAAATAATAGATACTTAAAGATCCAATTT
TTATCTATATTCATTGGAGTTAACTTAACTTTTTTCCCACAACATTTCTTAGGGCTAAGAGGAATACCTCGCCGCTATTC
TGACTACCCTGATGCATACTATCTATGAAACATGGTATCTTCAATTGGAAGAGTAATCTCTATAGTTAGAATTA
>WC-10-02 [organism=Dendroctonus rufipennis]
CCACGATTAAATAATATAAGATTTTGGCTTCTCCCCCCTTCTTTAACATTTTTATTACTAAGAAGAATCATTGATAAAGG
AGCAGGGACTGGATGAACAGTGTACCCCCCTTTAGCATCTAATATCTCCCATGAGGGATCTTCAGTAGATTTCGCAATTT
TTAGACTCCACATAGCAGGGATCTCCTCTATTCTTGGGGCTATTAACTTTATTTCTACAATTATAAACATAAACCCTTCG
GGCATAAAATTAGACCGACTAACTCTATTCACCTGAGCAGTAAAAATTACAGCTGTTTTATTACTATTATCATTGCCGGT
ATTAGCAGGAGCTATTACTATGCTATTAACAGATCGAAACATTAATACTACATTCTTTGACCCTTCTGGAGGGGGAGACC
CTATTTTATACCAGCATCTCTTTTGATTTTTTGGCCACCCCGAAGTATACATTTTAATTTTACCAGGCTTTGGGATAATT
TCGCATATTATTAGGCAAGAAAGAGGAAAAAAAGAAGCCTTTGGATTATTAGGAATAATTTATGCTATAATAGCGATTGG
ATTACTAGGATTTGTAGTATGGGCCCACCATATATTCACGGTAGGTATAGACGTGGATACCCGAGCCTACTTTACATCCG
CCACAATAATTATTGCAGTTCCAACCGGAATTAAAATTTTTAGGTGACTCGCCACATACCATGGATCACAAATTACTTTA
ACCCCTTCTTCTCTTTGAGCTATTGGATTCATTTTCCTTTTTACTATAGGAGGATTAACCGGTGTAATTCTAGCTAACTC
TTCAATTGATATTATTCTTCATGATACCTACTATGTAGTCGCCCATTTCCATTATGTACTATCTATGGGGGCAGTATTTG
CTATTCTAGCAGGCATCATCCAATGATTCCCTCTTTTTACAGGACTAACTTTAAATAATAGATACTTAAAGATCCAATTT
TTATCTATATTCATTGGAGTTAACTTAACTTTCTTCCCACAACATTTCTTAGGGCTAAGAGGAATACCTCGCCGCTATTC
TGACTACCCCGATGCATATTATCTATGAAACATGGTATCTTCAATTGGAAGAGTAATCTCTATAGTTAGAATTA
>WC-10-03 [organism=Dendroctonus rufipennis]
CCACGATTAAATAATATAAGATTTTGGCTTCTCCCCCCCTCTTTAACATTTTTATTACTAAGAAGAATCATTGATAAAGG
AGCAGGGACTGGATGAACAGTGTACCCCCCTTTAGCATCTAATATCTCCCATGAGGGATCTTCAGTAGATTTCGCAATTT
TTAGACTCCACATAGCAGGGATCTCCTCTATTCTTGGGGCTATTAACTTTATTTCTACAATTATAAACATAAACCCTTCG
GGCATAAAATTAGACCGACTAACTCTATTCACCTGAGCAGTAAAAATTACAGCTGTTTTATTACTATTATCATTGCCGGT
ATTAGCAGGAGCTATTACTATGCTATTAACAGATCGAAATATTAATACTACATTCTTTGACCCTTCTGGAGGGGGAGACC
CTATTTTATACCAGCATCTCTTTTGATTTTTTGGCCACCCCGAGGTATACATTTTAATTTTACCAGGCTTTGGGATAATT
TCGCATATTATTAGGCAAGAAAGAGGAAAAAAAGAAGCCTTTGGATTATTAGGAATAATTTATGCTATAATAGCGATTGG
ATTACTAGGATTTGTAGTATGGGCCCACCATATATTCACGGTAGGTATAGATGTGGATACCCGAGCCTACTTTACATCCG
CCACAATAATTATTGCAGTTCCAACCGGAATTAAAATTTTTAGGTGACTTGCCACATACCATGGATCACAAATTACTTTA
ACCCCTTCTTCTCTTTGAGCTATTGGATTCATTTTCCTTTTTACTATAGGAGGATTGACCGGTGTAATTCTAGCTAACTC
TTCAATTGATATTATTCTTCATGATACCTACTATGTAGTCGCCCATTTCCATTATGTACTATCTATGGGGGCAGTATTTG
CTATTCTAGCAGGCATCATCCAATGATTCCCTCTTTTTACAGGACTAACTTTAAATAATAGATACTTAAAGATCCAATTT
TTATCTATATTCATTGGAGTTAACTTAACTTTTTTCCCACAACATTTCTTAGGGCTAAGAGGAATACCTCGCCGCTATTC
TGACTACCCTGATGCATACTATCTATGAAACATGGTATCTTCAATTGGAAGAGTAATCTCTATAGTTAGAATTA
>WC-10-04 [organism=Dendroctonus rufipennis]
CCACGATTAAATAATATAAGATTTTGGCTTCTCCCCCCCTCTTTAACATTTTTATTACTAAGAAGAATCATTGATAAAGG
AGCAGGGACTGGATGAACAGTGTACCCCCCTTTAGCATCTAATATCTCCCATGAGGGATCTTCAGTAGATTTCGCAATTT
TTAGACTCCACATAGCAGGGATCTCCTCTATTCTTGGGGCTATTAACTTTATTTCTACAATTATAAACATAAACCCTTCG
GGCATAAAATTAGACCGACTAACTCTATTCACCTGAGCAGTAAAAATTACAGCTGTTTTATTACTATTATCATTGCCGGT
ATTAGCAGGAGCTATTACTATGCTATTAACAGATCGAAATATTAATACTACATTCTTTGACCCTTCTGGAGGGGGAGACC
CTATTTTATACCAGCATCTCTTTTGATTTTTTGGCCACCCCGAGGTATACATTTTAATTTTACCAGGCTTTGGGATAATT
TCGCATATTATTAGGCAAGAAAGAGGAAAAAAAGAAGCCTTTGGATTATTAGGAATAATTTATGCTATAATAGCGATTGG
ATTACTAGGATTTGTAGTATGGGCCCACCATATATTCACGGTAGGTATAGATGTGGATACCCGAGCCTACTTTACATCCG
CCACAATAATTATTGCAGTTCCAACCGGAATTAAAATTTTTAGGTGACTTGCCACATACCATGGATCACAAATTACTTTA
ACCCCTTCTTCTCTTTGAGCTATTGGATTCATTTTCCTTTTTACTATAGGAGGATTGACCGGTGTAATTCTAGCTAACTC
TTCAATTGATATTATTCTTCATGATACCTACTATGTAGTCGCCCATTTCCATTATGTACTATCTATGGGGGCAGTATTTG
CTATTCTAGCAGGCATCATCCAATGATTCCCTCTTTTTACAGGACTAACTTTAAATAATAGATACTTAAAGATCCAATTT
TTATCTATATTCATTGGAGTTAACTTAACTTTTTTCCCACAACATTTCTTAGGGCTAAGAGGAATACCTCGCCGCTATTC
TGACTACCCTGATGCATACTATCTATGAAACATGGTATCTTCAATTGGAAGAGTAATCTCTATAGTTAGAATTA
>WC-10-05 [organism=Dendroctonus rufipennis]
CCACGATTAAATAATATAAGATTTTGGCTTCTCCCCCCCTCTTTAACATTTTTATTACTAAGAAGAATCATTGATAAAGG
AGCAGGGACTGGATGAACAGTGTACCCCCCTTTAGCATCTAATATCTCCCATGAGGGATCTTCAGTAGATTTCGCAATTT
TTAGACTCCACATAGCAGGAATCTCCTCTATTCTTGGGGCTATTAACTTTATTTCTACAATTATAAACATAAACCCTTCG
GGCATAAAATTAGACCGACTAACTCTATTCACCTGAGCAGTAAAAATTACAGCTGTTTTATTACTATTATCATTGCCAGT
ATTAGCAGGAGCTATTACTATGCTATTAACAGATCGAAATATTAATACTACATTCTTTGACCCTTCTGGAGGGGGAGACC
CTATTTTATACCAGCATCTCTTTTGATTTTTTGGCCACCCCGAGGTATACATTTTAATTTTACCAGGCTTTGGGATAATT
TCGCATATTATTAGGCAAGAAAGAGGAAAAAAAGAAGCCTTTGGATTATTAGGAATAATTTATGCTATAATAGCGATTGG
ATTACTAGGATTTGTAGTATGGGCCCACCATATATTCACGGTAGGTATAGATGTGGATACCCGAGCCTACTTTACATCCG
CCACAATAATTATTGCAGTTCCAACCGGAATTAAAATTTTTAGGTGACTTGCCACATACCATGGATCACAAATTACTTTA
ACCCCTTCTTCTCTTTGAGCTATTGGATTCATTTTCCTTTTTACTATAGGAGGATTGACCGGTGTAATTCTAGCTAACTC
TTCAATTGATATTATTCTTCATGATACCTACTATGTAGTCGCCCATTTCCATTATGTACTATCTATGGGGGCAGTATTTG
CTATTCTAGCAGGCATCATCCAATGATTCCCTCTTTTTACAGGACTAACTTTAAATAATAGATACTTAAAGATCCAATTT
TTATCTATATTCATTGGAGTTAACTTAACTTTCTTCCCACAACATTTCTTAGGGCTAAGAGGAATACCTCGCCGCTATTC
TGACTACCCTGATGCATATTATCTATGAAACATGGTATCTTCAATTGGAAGAGTAATCTCTATAGTTAGAATTA
>WC-10-06 [organism=Dendroctonus rufipennis]
CCACGATTAAATAATATAAGATTTTGGCTTCTCCCCCCCTCTTTAACATTTTTATTACTAAGAAGAATCATTGATAAAGG
AGCAGGGACTGGATGAACAGTGTACCCCCCTTTAGCATCTAATATCTCCCATGAGGGGTCTTCAGTAGATTTCGCAATTT
TTAGACTCCACATAGCAGGGATCTCCTCTATTCTTGGGGCTATTAACTTTATTTCTACAATTATAAACATAAACCCTTCG
GGCATAAAATTAGACCGACTAACTCTATTCACCTGAGCAGTAAAAATTACAGCTGTTTTATTACTATTATCATTGCCGGT
ATTAGCAGGAGCTATTACTATGCTATTAACAGATCGAAATATTAATACTACATTCTTTGACCCTTCTGGAGGGGGAGACC
CTATTTTATACCAGCATCTCTTTTGATTTTTTGGCCACCCCGAGGTATACATTTTAATTTTACCAGGCTTTGGGATAATT
TCGCATATTATTAGGCAAGAAAGAGGAAAAAAAGAAGCCTTTGGATTATTAGGAATAATTTATGCTATAATAGCGATTGG
ATTACTAGGATTTGTAGTATGGGCCCACCATATATTCACGGTAGGTATAGATGTGGATACCCGAGCCTACTTTACATCCG
CCACAATAATTATTGCAGTTCCAACCGGAATTAAAATTTTTAGGTGACTTGCCACATACCATGGATCACAAATTACTTTA
ACCCCTTCTTCTCTTTGAGCTATTGGATTCATTTTCCTTTTTACTATAGGAGGATTGACCGGTGTAATTCTAGCTAACTC
TTCAATTGATATTATTCTTCATGATACCTACTATGTAGTCGCCCATTTCCATTATGTACTATCTATGGGGGCAGTATTTG
CTATTCTAGCAGGCATCATCCAATGATTCCCTCTTTTTACAGGACTAACTTTAAATAATAGATACTTAAAGATCCAATTT
TTATCTATATTCATTGGAGTTAACTTAACTTTCTTCCCACAACATTTTTTAGGGCTAAGAGGAATACCTCGCCGCTATTC
TGACTACCCTGATGCATACTATCTATGAAACATGGTATCTTCAATTGGAAGAGTAATCTCTATAGTTAGAATTA
>WC-10-07 [organism=Dendroctonus rufipennis]
CCACGATTAAATAATATAAGATTTTGGCTTCTCCCCCCCTCTTTAACATTTTTATTACTAAGAAGAATCATTGATAAAGG
AGCAGGGACTGGATGAACAGTGTACCCCCCTTTAGCATCTAATATCTCCCATGAAGGATCTTCAGTAGATTTCGCAATTT
TTAGACTCCACATAGCAGGGATCTCCTCTATTCTTGGGGCTATTAACTTTATTTCTACAATTATAAACATAAACCCTTCG
GGCATAAAATTAGACCGACTAACTCTATTCACCTGAGCAGTAAAAATTACAGCTGTTTTATTACTATTATCATTGCCGGT
ATTAGCAGGAGCTATTACTATGCTATTAACAGATCGAAATATTAATACTACATTCTTTGACCCTTCTGGAGGGGGAGACC
CTATTTTATACCAGCATCTCTTTTGATTTTTTGGCCACCCCGAGGTATACATTTTAATTTTACCAGGCTTTGGGATAATT
TCGCATATTATTAGGCAAGAAAGAGGAAAAAAAGAAGCCTTTGGATTATTAGGAATAATTTATGCTATAATAGCGATTGG
ATTACTAGGATTTGTAGTATGGGCCCACCATATATTCACGGTAGGTATAGATGTGGATACCCGGGCCTACTTTACATCCG
CCACAATAATTATTGCAGTTCCAACCGGAATTAAAATTTTTAGGTGACTTGCCACATACCATGGATCACAAATTACTTTA
ACCCCTTCTTCTCTTTGAGCTATTGGATTCATTTTCCTTTTTACTATAGGAGGATTGACCGGTGTAATTCTAGCTAACTC
TTCAATTGATATTATTCTTCATGACACCTACTATGTAGTCGCCCATTTCCATTATGTACTATCTATGGGGGCAGTATTTG
CTATTCTAGCAGGCATCATCCAATGATTCCCTCTTTTTACAGGACTAACTTTAAATAATAGATACTTAAAGATCCAATTT
TTATCTATATTCATTGGAGTTAACTTGACTTTCTTCCCACAACATTTCTTAGGGCTAAGAGGAATACCTCGCCGCTATTC
TGACTACCCTGATGCATATTATCTATGAAACATGGTATCTTCAATTGGAAGAGTAATCTCTATAGTTAGAATTA
>WC-10-08 [organism=Dendroctonus rufipennis]
CCACGATTAAATAATATAAGATTTTGGCTTCTCCCCCCCTCTTTAACATTTTTATTACTAAGAAGAATCATTGATAAAGG
AGCAGGGACTGGATGAACAGTGTACCCCCCTTTAGCATCTAATATCTCCCATGAGGGATCTTCAGTAGATTTCGCAATTT
TTAGACTCCACATAGCAGGGATCTCCTCTATTCTTGGGGCTATTAACTTTATTTCTACAATTATAAACATAAACCCTTCG
GGCATAAAATTAGACCGACTAACTCTATTCACCTGAGCAGTAAAAATTACAGCTGTTTTATTACTATTATCATTGCCGGT
ATTAGCAGGAGCTATTACTATGCTATTAACAGATCGAAATATTAATACTACATTCTTTGACCCTTCTGGAGGGGGAGACC
CTATTTTATACCAGCATCTCTTTTGATTTTTTGGCCACCCCGAGGTATACATTTTAATTTTACCAGGCTTTGGGATAATT
TCGCATATTATTAGGCAAGAAAGAGGAAAAAAAGAAGCCTTTGGATTATTAGGAATAATTTATGCTATAATAGCGATTGG
ATTACTAGGATTTGTAGTATGGGCCCACCATATATTCACGGTAGGTATAGATGTGGATACCCGAGCCTACTTTACATCCG
CCACAATAATTATTGCAGTTCCAACCGGAATTAAAATTTTTAGGTGACTTGCCACATACCATGGATCACAAATTACTTTA
ACCCCTTCTTCTCTTTGAGCTATTGGATTCATTTTCCTTTTTACTATAGGAGGATTGACCGGTGTAATTCTAGCTAACTC
TTCAATTGATATTATTCTTCATGATACCTACTATGTAGTCGCCCATTTCCATTATGTACTATCTATGGGGGCAGTATTTG
CTATTCTAGCAGGCATCATCCAATGATTCCCTCTTTTTACAGGACTAACTTTAAATAATAGATACTTAAAGATCCAATTT
TTATCTATATTCATTGGAGTTAACTTAACTTTCTTCCCACAACATTTCTTAGGGCTAAGAGGAATACCTCGCCGCTATTC
TGACTACCCTGATGCATACTATCTATGAAACATGGTATCTTCAATTGGAAGAGTAATCTCTATAGTTAGAATTA
>WC-10-09 [organism=Dendroctonus rufipennis]
CCACGATTAAATAATATAAGATTTTGGCTTCTCCCCCCCTCTTTAACATTTTTATTACTAAGAAGAATCATTGATAAAGG
AGCAGGGACTGGATGAACAGTGTACCCCCCTTTAGCATCTAATATCTCCCATGAGGGATCTTCAGTAGATTTCGCAATTT
TTAGACTCCACATAGCAGGGATCTCCTCTATTCTTGGGGCTATTAACTTTATTTCTACAATTATAAACATAAACCCTTCG
GGCATAAAATTAGACCGACTAACTCTATTCACCTGAGCAGTAAAAATTACAGCTGTTTTATTACTATTATCATTGCCGGT
ATTAGCAGGAGCTATTACTATGCTATTAACAGATCGAAATATTAATACTACATTCTTTGACCCTTCTGGAGGGGGAGACC
CTATTTTATACCAGCATCTCTTTTGATTTTTTGGCCACCCCGAGGTATACATTTTAATTTTACCAGGCTTTGGGATAATT
TCGCATATTATTAGGCAGGAAAGAGGAAAAAAAGAAGCCTTTGGATTATTAGGAATAATTTATGCTATAATAGCGATTGG
ATTACTAGGATTTGTAGTATGGGCCCACCATATATTCACAGTAGGTATAGATGTGGATACCCGAGCCTACTTTACATCCG
CCACAATAATTATTGCAGTTCCAACCGGAATTAAAATTTTTAGGTGACTTGCCACATACCATGGATCACAAATTACTTTA
ACCCCTTCTTCTCTTTGAGCTATTGGATTCATTTTCCTTTTTACTATAGGAGGATTGACCGGTGTAATTCTAGCTAACTC
TTCAATTGATATTATTCTTCATGATACCTACTATGTAGTCGCCCATTTCCATTATGTATTATCTATGGGGGCAGTATTTG
CTATTCTAGCAGGCATCATCCAATGATTCCCTCTTTTTACAGGACTAACTTTAAATAATAGATACTTAAAGATCCAATTT
TTATCTATATTCATTGGAGTTAACTTAACTTTCTTCCCACAACATTTCTTAGGGCTAAGAGGAATACCTCGCCGCTATTC
TGACTACCCTGATGCATATTATCTATGAAACATGGTATCTTCAATTGGAAGAGTAATCTCTATAGTTAGAATTA
>WC-10-10 [organism=Dendroctonus rufipennis]
CCACGATTAAATAATATAAGATTTTGACTCCTCCCCCCCTCTTTAACATTTTTATTATTAAGGAGAATCATTGATAAAGG
GGCAGGAACTGGGTGAACAGTGTATCCCCCTTTAGCATCTAACATCTCCCATGAGGGATCTTCTGTAGATTTCGCAATTT
TTAGGCTCCACATAGCGGGGATTTCCTCTATTCTTGGGGCTATTAACTTTATTTCTACAATTATAAACATAAACCCTTCA
GGCATAAAATTAGATCGACTAACCCTATTCACCTGAGCAGTAAAAATTACAGCTATTTTATTACTATTATCATTGCCGGT
ATTAGCAGGAGCTATTACTATGCTATTAACAGATCGAAATATTAATACCACATTCTTTGACCCTTCTGGAGGGGGGGACC
CTATTTTATACCAACACCTCTTTTGATTTTTTGGCCACCCTGAGGTATATATTTTAATTTTACCAGGCTTTGGAATAATC
TCGCATATTATTAGACAAGAAAGAGGAAAAAAAGAAGCTTTTGGATTATTGGGGATAATTTATGCTATAATAGCAATTGG
ATTACTAGGATTTGTAGTATGGGCCCACCATATATTCACAGTAGGCATAGACGTAGATACCCGAGCCTACTTCACATCCG
CCACAATAATTATTGCAGTCCCAACCGGAATTAAAATTTTTAGGTGGCTCGCCACATATCATGGCTCACAAATTACTTTA
ACCCCTTCTTCTCTTTGAGCTATTGGATTCATTTTCCTTTTTACTATAGGAGGATTGACCGGTGTAATTCTAGCTAACTC
TTCAATTGATATTATTCTTCATGATACCTATTATGTAGTCGCCCATTTCCATTATGTACTATCTATGGGAGCAGTATTTG
CTATTCTAGCAGGTATCATCCAATGATTCCCTCTTTTTACAGGACTCACTTTAAATAATAGATACTTAAAGATCCAATTT
TTATCTATATTCATTGGAGTTAACTTAACTTTCTTCCCACAACATTTCTTAGGGTTAAGAGGAATGCCTCGCCGCTATTC
TGACTACCCTGATGCCTATTATCTATGAAACATAGTCTCTTCAATTGGAAGAGTAATCTCTATAGTTAGAATTA
>WC-10-11 [organism=Dendroctonus rufipennis]
CCACGATTAAATAATATAAGATTTTGGCTTCTCCCCCCCTCTTTAACATTTTTATTACTAAGAAGAATCATTGATAAAGG
AGCAGGGACTGGATGAACAGTGTACCCCCCTTTAGCATCTAATATCTCCCATGAGGGATCTTCAGTAGATTTCGCAATTT
TTAGACTCCACATAGCAGGGATCTCCTCTATTCTTGGGGCTATTAACTTTATTTCTACAATTATAAACATAAACCCTTCG
GGCATAAAATTAGACCGACTAACTCTATTCACCTGAGCAGTAAAAATTACAGCTGTTTTATTACTATTATCATTGCCGGT
ATTAGCAGGAGCTATTACTATACTATTAACAGATCGAAATATTAATACTACATTCTTTGACCCTTCTGGAGGGGGAGACC
CTATTTTATACCAGCATCTCTTTTGATTTTTTGGCCACCCCGAGGTATACATTTTAATTTTACCAGGCTTTGGGATAATT
TCGCATATTATTAGGCAAGAAAGAGGAAAAAAAGAAGCCTTTGGATTATTAGGAATAATTTATGCTATAATAGCGATTGG
ATTACTAGGATTTGTAGTATGGGCCCACCATATATTCACGGTAGGTATAGATGTGGATACCCGAGCCTACTTTACATCCG
CTACAATAATTATTGCAGTTCCAACCGGAATTAAAATTTTTAGGTGACTTGCCACATACCATGGATCACAAATTACTTTA
ACCCCTTCTTCTCTTTGAGCTATTGGATTCATTTTCCTTTTTACTATAGGAGGATTGACCGGTGTAATTCTAGCTAACTC
TTCAATTGATATTATTCTTCATGATACCTACTATGTAGTCGCCCATTTCCATTATGTACTATCTATGGGGGCAGTATTTG
CTATTCTAGCAGGCATCATCCAATGATTCCCTCTTTTTACAGGACTAACTTTAAATAATAGATACTTAAAGATCCAATTT
TTATCTATATTCATTGGAGTTAACTTAACTTTCTTCCCACAACATTTCTTAGGGCTAAGAGGAATACCTCGCCGCTATTC
TGACTACCCTGATGCATATTATCTATGAAACATGGTATCTTCAATTGGAAGAGTAATCTCTATAGTTAGAATTA
>WC-10-12 [organism=Dendroctonus rufipennis]
CCACGATTAAATAATATAAGATTTTGGCTTCTCCCCCCCTCTTTAACATTTTTATTACTAAGAAGAATCATTGATAAAGG
AGCAGGGACTGGATGAACAGTGTACCCCCCTTTAGCATCTAATATCTCCCATGAGGGATCTTCAGTAGATTTCGCAATTT
TTAGACTCCACATAGCAGGGATCTCCTCTATTCTTGGGGCTATTAACTTTATTTCTACAATTATAAACATAAACCCTTCG
GGCATAAAATTAGACCGACTAACTCTATTCACCTGAGCAGTAAAAATTACAGCTGTTTTATTACTATTATCATTGCCGGT
ATTAGCAGGAGCTATTACTATGCTATTAACAGATCGAAATATTAATACTACATTCTTTGACCCTTCTGGAGGGGGAGACC
CTATTTTATACCAGCATCTCTTTTGATTTTTTGGCCACCCCGAGGTATACATTTTAATTTTACCAGGCTTTGGGATAATT
TCGCATATTATTAGGCAAGAAAGAGGAAAAAAAGAAGCCTTTGGATTATTAGGAATAATTTATGCTATAATAGCGATTGG
ATTACTAGGATTTGTAGTATGGGCCCACCATATATTCACGGTAGGTATAGATGTGGATACCCGAGCCTACTTTACATCCG
CCACAATAATTATTGCAGTTCCAACCGGAATTAAAATTTTTAGGTGACTTGCCACATACCATGGATCACAAATTACTTTA
ACCCCTTCTTCTCTTTGAGCTATTGGATTCATTTTCCTTTTTACTATAGGAGGATTGACCGGTGTAATTCTAGCTAACTC
TTCAATTGATATTATTCTTCATGATACCTACTACGTAGTCGCCCATTTCCATTATGTACTATCTATGGGGGCAGTATTTG
CTATTCTAGCAGGCATCATCCAATGATTCCCTCTTTTTACAGGACTAACTTTAAATAATAGATACTTAAAGATCCAATTT
TTATCTATATTCATTGGGGTTAACTTAACTTTCTTCCCACAACATTTCTTAGGGCTAAGAGGAATACCTCGCCGCTATTC
TGACTACCCTGATGCATATTATCTATGAAACATGGTATCTTCAATTGGAAGAGTAATCTCTATAGTTAGAATTA
>WC-10-13 [organism=Dendroctonus rufipennis]
CCACGATTAAATAATATAAGATTTTGGCTTCTCCCCCCCTCTTTAACATTTTTATTACTAAGAAGAATCATTGATAAAGG
AGCAGGGACTGGATGAACAGTGTACCCCCCTTTAGCATCTAATATCTCCCATGAGGGATCTTCAGTAGATTTCGCAATTT
TTAGACTCCACATAGCAGGGATCTCCTCTATTCTTGGGGCTATTAACTTTATTTCTACAATTATAAACATAAACCCTTCG
GGCATAAAATTAGACCGACTAACTCTATTCACCTGAGCAGTAAAAATTACAGCTGTTTTATTACTATTATCATTGCCGGT
ATTAGCAGGAGCTATTACTATGCTATTAACAGATCGAAATATTAATACTACATTCTTTGACCCTTCTGGAGGGGGAGACC
CTATTTTATACCAGCATCTCTTTTGATTTTTTGGCCACCCCGAGGTATACATTTTAATTTTACCAGGCTTTGGGATAATT
TCGCATATTATTAGGCAAGAAAGAGGAAAAAAAGAAGCCTTTGGATTATTAGGGATAATTTATGCTATAATAGCGATTGG
ATTACTAGGATTTGTAGTATGGGCCCACCATATATTCACGGTAGGTATAGATGTGGATACCCGAGCCTACTTTACATCCG
CCACAATAATTATTGCAGTTCCAACCGGAATTAAAATTTTTAGGTGACTTGCCACATACCATGGATCACAAATTACTTTA
ACCCCTTCTTCTCTTTGAGCTATTGGATTCATTTTCCTTTTTACTATAGGAGGATTGACCGGTGTAATTCTAGCTAACTC
TTCAATTGATATTATTCTTCATGATACCTACTATGTAGTCGCCCATTTCCATTATGTACTATCTATGGGGGCAGTATTTG
CTATTCTAGCAGGCATCATCCAATGATTCCCTCTTTTTACAGGACTAACTTTAAATAATAGATACTTAAAGATCCAATTT
TTATCTATATTCATTGGAGTTAACTTAACTTTCTTCCCACAACATTTCTTAGGGCTAAGAGGAATACCTCGCCGCTATTC
TGACTACCCTGATGCATATTATCTATGAAACATGGTATCTTCAATTGGAAGAGTAATCTCTATAGTTAGAATTA
>WC-10-14 [organism=Dendroctonus rufipennis]
CCACGATTAAATAATATAAGATTTTGGCTTCTCCCCCCCTCTTTAACATTTTTATTACTAAGAAGAATCATTGATAAAGG
AGCAGGGACTGGATGAACAGTGTACCCCCCTTTAGCATCTAATATCTCCCATGAGGGGTCTTCAGTAGATTTCGCAATTT
TTAGACTCCACATAGCAGGGATCTCCTCTATTCTTGGGGCTATTAACTTTATTTCTACAATTATAAACATAAACCCTTCG
GGCATAAAATTAGACCGACTAACTCTATTCACCTGAGCAGTAAAAATTACAGCTGTTTTATTACTATTATCATTGCCGGT
ATTAGCAGGAGCTATTACTATGCTATTAACAGATCGAAATATTAATACTACATTCTTTGACCCTTCTGGAGGGGGAGACC
CTATTTTATACCAGCATCTCTTTTGATTTTTTGGCCACCCCGAGGTATACATTTTAATTTTACCAGGCTTTGGGATAATT
TCGCATATTATTAGGCAAGAAAGAGGAAAAAAAGAAGCCTTTGGATTATTAGGAATAATTTATGCTATAATAGCGATTGG
ATTACTAGGATTTGTAGTATGGGCCCACCATATATTCACGGTAGGTATAGATGTGGATACCCGAGCCTACTTTACATCCG
CCACAATAATTATTGCAGTTCCAACCGGAATTAAAATTTTTAGGTGACTTGCCACATACCATGGATCACAAATTACTTTA
ACCCCTTCTTCTCTTTGAGCTATTGGATTCATTTTCCTTTTTACTATAGGAGGATTGACCGGTGTAATTCTAGCTAACTC
TTCAATTGATATTATTCTTCATGATACCTACTATGTAGTCGCCCATTTCCATTATGTACTATCTATGGGGGCAGTATTTG
CTATTCTAGCAGGCATCATCCAATGATTCCCTCTTTTTACAGGACTAACTTTAAATAATAGATACTTAAAGATCCAATTT
TTATCTATATTCATTGGAGTTAACTTAACTTTCTTCCCACAACATTTTTTAGGGCTAAGAGGAATACCTCGCCGCTATTC
TGACTACCCTGATGCATACTATCTATGAAACATGGTATCTTCAATTGGAAGAGTAATCTCTATAGTTAGAATTA
>WC-10-15 [organism=Dendroctonus rufipennis]
CCACGATTAAATAATATAAGATTTTGGCTTCTCCCCCCCTCTTTAACATTTTTATTACTAAGAAGAATCATTGATAAAGG
AGCAGGGACTGGATGAACAGTGTACCCCCCTTTAGCATCTAATATCTCCCATGAGGGATCTTCAGTAGATTTCGCAATTT
TTAGACTCCACATAGCAGGGATCTCCTCTATTCTTGGGGCTATTAACTTTATTTCTACAATTATAAACATAAACCCTTCG
GGCATAAAATTAGACCGACTAACTCTATTCACCTGAGCAGTAAAAATTACAGCTGTTTTATTACTATTATCATTGCCGGT
ATTAGCAGGAGCTATTACTATACTATTAACAGATCGAAATATTAATACTACATTCTTTGACCCTTCTGGAGGGGGAGACC
CTATTTTATACCAGCATCTCTTTTGATTTTTTGGCCACCCCGAGGTATACATTTTAATTTTACCAGGCTTTGGGATAATT
TCGCATATTATTAGGCAAGAAAGAGGAAAAAAAGAAGCCTTTGGATTATTAGGAATAATTTATGCTATAATAGCGATTGG
ATTACTAGGATTTGTAGTATGGGCCCACCATATATTCACGGTAGGTATAGATGTGGATACCCGAGCCTACTTTACATCCG
CTACAATAATTATTGCAGTTCCAACCGGAATTAAAATTTTTAGGTGACTTGCCACATACCATGGATCACAAATTACTTTA
ACCCCTTCTTCTCTTTGAGCTATTGGATTCATTTTCCTTTTTACTATAGGAGGATTGACCGGTGTAATTCTAGCTAACTC
TTCAATTGATATTATTCTTCATGATACCTACTATGTAGTCGCCCATTTCCATTATGTACTATCTATGGGGGCAGTATTTG
CTATTCTAGCAGGCATCATCCAATGATTCCCTCTTTTTACAGGACTAACTTTAAATAATAGATACTTAAAGATCCAATTT
TTATCTATATTCATTGGAGTTAACTTAACTTTCTTCCCACAACATTTCTTAGGGCTAAGAGGAATACCTCGCCGCTATTC
TGACTACCCTGATGCATATTATCTATGAAACATGGTATCTTCAATTGGAAGAGTAATCTCTATAGTTAGAATTA
>WC-10-17 [organism=Dendroctonus rufipennis]
CCACGATTAAATAATATAAGATTTTGGCTTCTCCCCCCCTCTTTAACATTTTTATTACTAAGAAGAATCATTGATAAAGG
AGCAGGGACTGGATGAACAGTGTACCCCCCTTTAGCATCTAATATCTCCCATGAGGGATCTTCAGTAGATTTCGCAATTT
TTAGACTCCACATAGCAGGGATCTCCTCTATTCTTGGGGCTATTAACTTTATTTCTACAATTATAAACATAAACCCTTCG
GGCATAAAATTAGACCGACTAACTCTATTCACCTGAGCAGTAAAAATTACAGCTGTTTTATTACTACTATCATTGCCGGT
ATTAGCAGGAGCTATTACTATGCTATTAACAGATCGAAATATTAATACTACATTCTTTGACCCTTCTGGAGGGGGAGACC
CTATTTTATACCAGCATCTCTTTTGATTTTTTGGCCACCCCGAGGTATACATTTTAATTTTACCAGGCTTTGGGATAATT
TCACATATTATTAGGCAAGAAAGAGGAAAAAAAGAAGCCTTTGGATTATTAGGAATAATTTATGCTATAATAGCGATTGG
ATTACTAGGATTTGTAGTATGGGCCCACCATATATTCACGGTAGGTATAGATGTGGATACCCGAGCCTACTTTACATCCG
CCACAATAATTATTGCAGTTCCAACCGGAATTAAAATTTTTAGGTGACTTGCCACATACCATGGATCACAAATTACTTTA
ACCCCTTCTTCTCTTTGAGCTATTGGATTCATTTTCCTTTTTACTATAGGAGGATTGACCGGTGTAATTCTAGCTAACTC
TTCAATTGATATTATTCTTCATGATACCTACTATGTAGTCGCCCATTTCCATTATGTACTATCTATGGGGGCAGTATTTG
CTATTCTAGCAGGCATCATCCAATGATTCCCTCTTTTTACAGGGCTAACTTTAAACAATAGATACTTAAAAATCCAATTT
TTATCTATATTCATTGGGGTTAACTTAACTTTCTTCCCACAACATTTCTTAGGGCTAAGAGGAATACCTCGCCGCTATTC
TGACTACCCTGATGCATATTATTTATGAAACATGGTATCTTCAATTGGAAGAGTAATCTCTATAGTTAGAATTA
>WC-10-18 [organism=Dendroctonus rufipennis]
CCACGATTAAATAATATAAGATTTTGGCTTCTCCCCCCCTCTTTAACATTTTTATTACTAAGAAGAATCATTGATAAAGG
GGCAGGGACTGGATGAACAGTGTACCCCCCTTTAGCATCTAATATCTCCCATGAAGGATCTTCAGTAGATTTCGCAATTT
TTAGACTCCACATAGCAGGGATCTCCTCTATTCTTGGGGCTATTAACTTTATTTCTACAATTATAAACATAAACCCTTCG
GGCATAAAATTAGACCGACTAACTCTATTCACCTGAGCAGTAAAAATTACAGCTGTTTTATTACTATTATCATTGCCGGT
ATTAGCAGGAGCTATTACTATGCTATTAACAGATCGAAATATTAATACTACATTCTTTGACCCTTCTGGAGGGGGAGACC
CTATTTTATACCAGCATCTCTTTTGATTTTTTGGCCACCCCGAGGTATACATTTTAATTTTACCAGGCTTTGGAATAATT
TCGCATATTATTAGGCAAGAAAGAGGAAAAAAAGAAGCCTTTGGATTATTAGGAATAATTTATGCTATAATAGCGATTGG
ATTACTAGGATTTGTAGTATGGGCCCACCATATATTCACGGTAGGTATAGATGTAGATACCCGAGCCTACTTTACATCCG
CCACAATAATTATTGCAGTTCCAACCGGAATTAAAATTTTTAGGTGACTTGCCACATACCATGGATCACAAATTACTTTA
ACCCCTTCTTCTCTTTGAGCTATTGGATTCATTTTCCTTTTTACTATAGGAGGATTGACCGGTGTAATTCTAGCTAACTC
TTCAATTGATATTATTCTTCATGACACCTACTATGTAGTCGCCCATTTCCATTATGTACTATCTATGGGGGCAGTCTTTG
CTATTCTAGCAGGCATCATCCAATGATTCCCTCTTTTTACAGGACTAACTTTAAATAATAGATACTTAAAGATCCAATTT
TTATCTATATTCATTGGAGTTAACTTGACTTTCTTCCCACAACATTTCTTAGGGCTAAGAGGAATACCTCGCCGCTATTC
TGACTACCCTGATGCTTATTATCTATGAAACATGGTATCTTCAATTGGAAGAGTAATCTCTATAGTTAGAATTA
>WC-10-19 [organism=Dendroctonus rufipennis]
CCACGATTAAATAATATAAGATTTTGGCTTCTCCCCCCCTCTTTAACATTTTTATTACTAAGAAGAATCATTGATAAAGG
GGCAGGGACTGGATGAACAGTGTACCCCCCTTTAGCATCTAATATCTCCCATGAAGGATCTTCAGTAGATTTCGCAATTT
TTAGACTCCACATAGCAGGGATCTCCTCTATTCTTGGGGCTATTAACTTTATTTCTACAATTATAAACATAAACCCTTCG
GGCATAAAATTAGACCGACTAACTCTATTCACCTGAGCAGTAAAAATTACAGCTGTTTTATTACTATTATCATTGCCGGT
ATTAGCAGGAGCTATTACTATGCTATTAACAGATCGAAATATTAATACTACATTCTTTGACCCTTCTGGAGGGGGAGACC
CTATTTTATACCAGCATCTCTTTTGATTTTTTGGCCACCCCGAGGTATACATTTTAATTTTACCAGGCTTTGGAATAATT
TCGCATATTATTAGGCAAGAAAGAGGAAAAAAAGAAGCCTTTGGATTATTAGGAATAATTTATGCTATAATAGCGATTGG
ATTACTAGGATTTGTAGTATGGGCCCACCATATATTCACGGTAGGTATAGATGTAGATACCCGAGCCTACTTTACATCCG
CCACAATAATTATTGCAGTTCCAACCGGAATTAAAATTTTTAGGTGACTTGCCACATACCATGGATCACAAATTACTTTA
ACCCCTTCTTCTCTTTGAGCTATTGGATTCATTTTCCTTTTTACTATAGGAGGATTGACCGGTGTAATTCTAGCTAACTC
TTCAATTGATATTATTCTTCATGACACCTACTATGTAGTCGCCCATTTCCATTATGTACTATCTATGGGGGCAGTCTTTG
CTATTCTAGCAGGCATCATCCAATGATTCCCTCTTTTTACAGGACTAACTTTAAATAATAGATACTTAAAGATCCAATTT
TTATCTATATTCATTGGAGTTAACTTGACTTTCTTCCCACAACATTTCTTAGGGCTAAGAGGAATACCTCGCCGCTATTC
TGACTACCCTGATGCTTATTATCTATGAAACATGGTATCTTCAATTGGAAGAGTAATCTCTATAGTTAGAATTA
>WC-10-20 [organism=Dendroctonus rufipennis]
CCACGATTAAATAATATAAGATTTTGGCTTCTCCCCCCCTCTTTAACATTTTTATTACTAAGAAGAATCATTGATAAAGG
AGCAGGGACTGGATGAACAGTGTACCCCCCTTTAGCATCTAATATCTCCCATGAGGGATCTTCAGTAGATTTCGCAATTT
TTAGACTCCACATAGCAGGGATCTCCTCTATTCTTGGGGCTATTAACTTTATTTCTACAATTATAAACATAAACCCTTCG
GGCATAAAATTAGACCGACTAACTCTATTCACCTGAGCAGTAAAAATTACAGCTGTTTTATTACTATTATCATTGCCGGT
ATTAGCAGGAGCTATTACTATACTATTAACAGATCGAAATATTAATACTACATTCTTTGACCCTTCTGGAGGGGGAGACC
CTATTTTATACCAGCATCTCTTTTGATTTTTTGGCCACCCCGAGGTATACATTTTAATTTTACCAGGCTTTGGGATAATT
TCGCATATTATTAGGCAAGAAAGAGGAAAAAAAGAAGCCTTTGGATTATTAGGAATAATTTATGCTATAATAGCGATTGG
ATTACTAGGATTTGTAGTATGGGCCCACCATATATTCACGGTAGGTATAGATGTGGATACCCGAGCCTACTTTACATCCG
CTACAATAATTATTGCAGTTCCAACCGGAATTAAAATTTTTAGGTGACTTGCCACATACCATGGATCACAAATTACTTTA
ACCCCTTCTTCTCTTTGAGCTATTGGATTCATTTTCCTTTTTACTATAGGAGGATTGACCGGTGTAATTCTAGCTAACTC
TTCAATTGATATTATTCTTCATGATACCTACTATGTAGTCGCCCATTTCCATTATGTACTATCTATGGGGGCAGTATTTG
CTATTCTAGCAGGCATCATCCAATGATTCCCTCTTTTTACAGGACTAACTTTAAATAATAGATACTTAAAGATCCAATTT
TTATCTATATTCATTGGAGTTAACTTAACTTTCTTCCCACAACATTTCTTAGGGCTAAGAGGAATACCTCGCCGCTATTC
TGACTACCCTGATGCATATTATCTATGAAACATGGTATCTTCAATTGGAAGAGTAATCTCTATAGTTAGAATTA
>WC-10-21 [organism=Dendroctonus rufipennis]
CCACGATTAAATAATATAAGATTTTGGCTTCTCCCCCCCTCTTTAACATTTTTATTACTAAGAAGAATCATTGATAAAGG
AGCAGGGACTGGATGAACAGTGTACCCCCCTTTAGCATCTAATATCTCCCATGAAGGATCTTCAGTAGATTTCGCAATTT
TTAGACTCCACATAGCAGGGATCTCCTCTATTCTTGGGGCTATTAACTTTATTTCTACAATTATAAACATAAACCCTTCG
GGCATAAAATTAGACCGACTAACTCTATTCACCTGAGCAGTAAAAATTACAGCTGTTTTATTACTATTATCATTGCCGGT
ATTAGCAGGAGCTATTACTATGCTATTAACAGATCGAAATATTAATACTACATTCTTTGACCCTTCTGGAGGGGGAGACC
CTATTTTATACCAGCATCTCTTTTGATTTTTTGGCCACCCCGAGGTATACATTTTAATTTTACCAGGCTTTGGGATAATT
TCGCATATTATTAGGCAAGAAAGAGGAAAAAAAGAAGCCTTTGGATTATTAGGAATAATTTATGCTATAATAGCGATTGG
ATTACTAGGATTTGTAGTATGGGCCCACCATATATTCACGGTAGGTATAGATGTGGATACCCGAGCCTACTTTACATCCG
CCACAATAATTATTGCAGTTCCAACCGGAATTAAAATTTTTAGGTGACTTGCTACATACCATGGATCACAAATTACTTTA
ACCCCTTCTTCTCTTTGAGCTATTGGATTCATTTTCCTTTTTACTATAGGAGGATTGACCGGTGTAATTCTAGCTAACTC
TTCAATTGATATTATTCTTCATGACACCTACTATGTAGTCGCCCATTTCCATTATGTACTATCTATAGGGGCAGTATTTG
CTATTCTAGCAGGCATCATCCAATGATTCCCTCTTTTTACAGGACTAACTTTAAATAATAGATACTTAAAGATCCAATTT
TTATCTATATTCATTGGAGTTAACTTGACTTTCTTCCCACAACATTTCTTAGGGCTAAGAGGAATACCTCGCCGCTATTC
TGACTACCCTGATGCATATTATCTATGAAACATGGTATCTTCAATTGGAAGAGTAATCTCTATAGTTAGAATTA
>WC-10-22 [organism=Dendroctonus rufipennis]
CCACGATTAAATAATATAAGATTTTGACTCCTCCCCCCCTCTTTAACATTTTTATTATTAAGGAGAATCATTGATAAAGG
GGCAGGAACTGGGTGAACAGTGTATCCCCCTTTAGCATCTAACATCTCCCATGAGGGATCTTCTGTAGATTTCGCAATTT
TTAGGCTCCACATAGCGGGGATTTCCTCTATTCTTGGGGCTATTAACTTTATTTCTACAATTATAAACATAAACCCTTCA
GGCATAAAATTAGATCGACTAACCCTATTCACCTGAGCAGTAAAAATTACAGCTATTTTATTACTATTATCATTGCCGGT
ATTAGCAGGAGCTATTACTATGCTATTAACAGATCGAAATATTAATACCACATTCTTTGACCCTTCTGGAGGGGGGGACC
CTATTTTATACCAACACCTCTTTTGATTTTTTGGCCACCCTGAGGTATATATTTTAATTTTACCAGGCTTTGGAATAATC
TCGCATATTATTAGACAAGAAAGAGGAAAAAAAGAAGCTTTTGGATTATTGGGGATAATTTATGCTATAATAGCAATTGG
ATTACTAGGATTTGTAGTATGGGCCCACCATATATTCACAGTAGGCATAGACGTAGATACCCGAGCCTACTTCACATCCG
CCACAATAATTATTGCAGTCCCAACCGGAATTAAAATTTTTAGGTGGCTCGCCACATATCATGGCTCACAAATTACTTTA
ACCCCTTCTTCTCTTTGAGCTATTGGATTCATTTTCCTTTTTACTATAGGAGGATTGACCGGTGTAATTCTAGCTAACTC
TTCAATTGATATTATTCTTCATGATACCTATTATGTAGTCGCCCATTTCCATTATGTACTATCTATGGGAGCAGTATTTG
CTATTCTAGCAGGTATCATCCAATGATTCCCTCTTTTTACAGGACTCACTTTAAATAATAGATACTTAAAGATCCAATTT
TTATCTATATTCATTGGAGTTAACTTAACTTTCTTCCCACAACATTTCTTAGGGTTAAGAGGAATGCCTCGCCGCTATTC
TGACTACCCTGATGCCTATTATCTATGAAACATAGTCTCTTCAATTGGAAGAGTAATCTCTATAGTTAGAATTA
>WC-10-23 [organism=Dendroctonus rufipennis]
CCACGATTAAATAATATAAGATTTTGGCTTCTCCCCCCCTCTTTAACATTTTTATTACTAAGAAGAATCATTGATAAAGG
AGCAGGGACTGGATGAACAGTGTACCCCCCTTTAGCATCTAATATCTCCCATGAGGGATCTTCAGTAGATTTCGCAATTT
TTAGACTCCACATAGCAGGGATCTCCTCTATTCTTGGGGCTATTAACTTTATTTCTACAATTATAAACATAAACCCTTCG
GGCATAAAATTAGACCGACTAACTCTATTCACCTGAGCAGTAAAAATTACAGCTGTTTTATTACTATTATCATTGCCGGT
ATTAGCAGGAGCTATTACTATGCTATTAACAGATCGAAATATTAATACTACATTCTTTGACCCTTCTGGAGGGGGAGACC
CTATTTTATACCAGCATCTCTTTTGATTTTTTGGCCACCCCGAGGTATACATTTTAATTTTACCAGGCTTTGGGATAATT
TCGCATATTATTAGGCAAGAAAGAGGAAAAAAAGAAGCCTTTGGATTATTAGGAATAATTTATGCTATAATAGCGATTGG
ATTGCTAGGATTTGTAGTATGGGCCCACCATATATTCACGGTAGGTATAGATGTGGATACCCGAGCCTACTTTACATCCG
CCACAATAATTATTGCAGTTCCAACCGGAATTAAAATTTTTAGGTGACTTGCCACATACCATGGATCACAAATTACTTTA
ACCCCTTCTTCTCTTTGAGCTATTGGATTCATTTTCCTTTTTACTATAGGAGGATTGACCGGTGTAATTCTAGCTAACTC
TTCAATTGATATTATTCTTCATGATACCTACTATGTAGTCGCCCATTTCCATTATGTACTATCTATGGGGGCAGTATTTG
CTATTCTAGCAGGCATCATCCAATGATTCCCTCTTTTTACAGGACTAACTTTAAATAATAGATACTTAAAGATCCAATTT
TTATCTATATTCATTGGAGTTAACTTAACTTTCTTCCCACAACATTTCTTAGGGCTAAGAGGAATACCTCGCCGCTATTC
TGACTACCCTGATGCATATTATCTATGAAACATGGTATCTTCAATTGGAAGAGTAATCTCTATAGTTAGAATTA
>WC-10-24 [organism=Dendroctonus rufipennis]
CCACGATTAAATAATATAAGATTTTGGCTTCTCCCCCCCTCTTTAACATTTTTATTACTAAGAAGAATCATTGATAAAGG
AGCAGGGACTGGATGAACAGTGTACCCCCCTTTAGCATCTAATATCTCCCATGAGGGGTCTTCAGTAGATTTCGCAATTT
TTAGACTCCACATAGCAGGGATCTCCTCTATTCTTGGGGCTATTAACTTTATTTCTACAATTATAAACATAAACCCTTCG
GGCATAAAATTAGACCGACTAACTCTATTCACCTGAGCAGTAAAAATTACAGCTGTTTTATTACTATTATCATTGCCGGT
ATTAGCAGGAGCTATTACTATGCTATTAACAGATCGAAATATTAATACTACATTCTTTGACCCTTCTGGAGGGGGAGACC
CTATTTTATACCAGCATCTCTTTTGATTTTTTGGCCACCCCGAGGTATACATTTTAATTTTACCAGGCTTTGGGATAATT
TCGCATATTATTAGGCAAGAAAGAGGAAAAAAAGAAGCCTTTGGATTATTAGGAATAATTTATGCTATAATAGCGATTGG
ATTACTAGGATTTGTAGTATGGGCCCACCATATATTCACGGTAGGTATAGATGTGGATACCCGAGCCTACTTTACATCCG
CCACAATAATTATTGCAGTTCCAACCGGAATTAAAATTTTTAGGTGACTTGCCACATACCATGGATCACAAATTACTTTA
ACCCCTTCTTCTCTTTGAGCTATTGGATTCATTTTCCTTTTTACTATAGGAGGATTGACCGGTGTAATTCTAGCTAACTC
TTCAATTGATATTATTCTTCATGATACCTACTATGTAGTCGCCCATTTCCATTATGTACTATCTATGGGGGCAGTATTTG
CTATTCTAGCAGGCATCATCCAATGATTCCCTCTTTTTACAGGACTAACTTTAAATAATAGATACTTAAAGATCCAATTT
TTATCTATATTCATTGGAGTTAACTTAACTTTCTTCCCACAACATTTTTTAGGGCTAAGAGGAATACCTCGCCGCTATTC
TGACTACCCTGATGCATACTATCTATGAAACATGGTATCTTCAATTGGAAGAGTAATCTCTATAGTTAGAATTA
>WC-10-25 [organism=Dendroctonus rufipennis]
CCACGATTAAATAATATAAGATTTTGGCTTCTCCCCCCCTCTTTAACATTTTTATTACTAAGAAGAATCATTGATAAAGG
AGCAGGGACTGGATGAACAGTGTACCCCCCTTTAGCATCTAATATCTCCCATGAGGGATCTTCAGTAGATTTCGCAATTT
TTAGACTCCACATAGCAGGGATCTCCTCTATTCTTGGGGCTATTAACTTTATTTCTACAATTATAAACATAAACCCTTCG
GGCATAAAATTAGACCGACTAACTCTATTCACCTGAGCAGTAAAAATTACAGCTGTTTTATTACTATTATCATTGCCGGT
ATTAGCAGGAGCTATTACTATGCTATTAACAGATCGAAATATTAATACTACATTCTTTGACCCTTCTGGAGGGGGAGACC
CTATTTTATACCAGCATCTCTTTTGATTTTTTGGCCACCCCGAGGTATACATTTTAATTTTACCAGGCTTTGGGATAATT
TCGCATATTATTAGGCAGGAAAGAGGAAAAAAAGAAGCCTTTGGATTATTAGGAATAATTTATGCTATAATAGCGATTGG
ATTACTAGGATTTGTAGTATGGGCCCACCATATATTCACAGTAGGTATAGATGTGGATACCCGAGCCTACTTTACATCCG
CCACAATAATTATTGCAGTTCCAACCGGAATTAAAATTTTTAGGTGACTTGCCACATACCATGGATCACAAATTACTTTA
ACCCCTTCTTCTCTTTGAGCTATTGGATTCATTTTCCTTTTTACTATAGGAGGATTGACCGGTGTAATTCTAGCTAACTC
TTCAATTGATATTATTCTTCATGATACCTACTATGTAGTCGCCCATTTCCATTATGTATTATCTATGGGGGCAGTATTTG
CTATTCTAGCAGGCATCATCCAATGATTCCCTCTTTTTACAGGACTAACTTTAAATAATAGATACTTAAAGATCCAATTT
TTATCTATATTCATTGGAGTTAACTTAACTTTCTTCCCACAACATTTCTTAGGGCTAAGAGGAATACCTCGCCGCTATTC
TGACTACCCTGATGCATATTATCTATGAAACATGGTATCTTCAATTGGAAGAGTAATCTCTATAGTTAGAATTA
>WC-10-26 [organism=Dendroctonus rufipennis]
CCACGATTAAATAATATAAGATTTTGGCTTCTCCCCCCCTCTTTAACATTTTTATTACTAAGAAGAATCATTGATAAAGG
AGCAGGGACTGGATGAACAGTGTACCCCCCTTTAGCATCTAATATCTCCCATGAGGGATCTTCAGTAGATTTCGCAATTT
TTAGACTCCACATAGCAGGGATCTCCTCTATTCTTGGGGCTATTAACTTTATTTCTACAATTATAAACATAAACCCTTCG
GGCATAAAATTAGACCGACTAACTCTATTCACCTGAGCAGTAAAAATTACAGCTGTTTTATTACTATTATCATTGCCGGT
ATTAGCAGGAGCTATTACTATGCTATTAACAGATCGAAATATTAATACTACATTCTTTGACCCTTCTGGAGGGGGAGACC
CTATTTTATACCAGCATCTCTTTTGATTTTTTGGCCACCCCGAGGTATACATTTTAATTTTACCAGGCTTTGGGATAATT
TCGCATATTATTAGGCAAGAAAGAGGAAAAAAAGAAGCCTTTGGATTATTAGGGATAATTTATGCTATAATAGCGATTGG
ATTACTAGGATTTGTAGTATGGGCCCACCATATATTCACGGTAGGTATAGATGTGGATACCCGAGCCTACTTTACATCCG
CCACAATAATTATTGCAGTTCCAACCGGAATTAAAATTTTTAGGTGACTTGCCACATACCATGGATCACAAATTACTTTA
ACCCCTTCTTCTCTTTGAGCTATTGGATTCATTTTCCTTTTTACTATAGGAGGATTGACCGGTGTAATTCTAGCTAACTC
TTCAATTGATATTATTCTTCATGATACCTACTATGTAGTCGCCCATTTCCATTATGTACTATCTATGGGGGCAGTATTTG
CTATTCTAGCAGGCATCATCCAATGATTCCCTCTTTTTACAGGACTAACTTTAAATAATAGATACTTAAAGATCCAATTT
TTATCTATATTCATTGGAGTTAACTTAACTTTCTTCCCACAACATTTCTTAGGGCTAAGAGGAATACCTCGCCGCTATTC
TGACTACCCTGATGCATATTATCTATGAAACATGGTATCTTCAATTGGAAGAGTAATCTCTATAGTTAGAATTA
>WC-10-27 [organism=Dendroctonus rufipennis]
CCACGATTAAATAATATAAGATTTTGGCTTCTCCCCCCCTCTTTAACATTTTTATTACTAAGAAGAATCATTGATAAAGG
AGCAGGGACTGGATGAACAGTGTACCCCCCTTTAGCATCTAATATCTCCCATGAGGGATCTTCAGTAGATTTCGCAATTT
TTAGACTCCACATAGCAGGGATCTCCTCTATTCTTGGGGCTATTAACTTTATTTCTACAATTATAAACATAAACCCTTCG
GGCATAAAATTAGACCGACTAACTCTATTCACCTGAGCAGTAAAAATTACAGCTGTTTTATTACTATTATCATTGCCGGT
ATTAGCAGGAGCTATTACTATACTATTAACAGATCGAAATATTAATACTACATTCTTTGACCCTTCTGGAGGGGGAGACC
CTATTTTATACCAGCATCTCTTTTGATTTTTTGGCCACCCCGAGGTATACATTTTAATTTTACCAGGCTTTGGGATAATT
TCGCATATTATTAGGCAAGAAAGAGGAAAAAAAGAAGCCTTTGGATTATTAGGAATAATTTATGCTATAATAGCGATTGG
ATTACTAGGATTTGTAGTATGGGCCCACCATATATTCACGGTAGGTATAGATGTGGATACCCGAGCCTACTTTACATCCG
CTACAATAATTATTGCAGTTCCAACCGGAATTAAAATTTTTAGGTGACTTGCCACATACCATGGATCACAAATTACTTTA
ACCCCTTCTTCTCTTTGAGCTATTGGATTCATTTTCCTTTTTACTATAGGAGGATTGACCGGTGTAATTCTAGCTAACTC
TTCAATTGATATTATTCTTCATGATACCTACTATGTAGTCGCCCATTTCCATTATGTACTATCTATGGGGGCAGTATTTG
CTATTCTAGCAGGCATCATCCAATGATTCCCTCTTTTTACAGGACTAACTTTAAATAATAGATACTTAAAGATCCAATTT
TTATCTATATTCATTGGAGTTAACTTAACTTTCTTCCCACAACATTTCTTAGGGCTAAGAGGAATACCTCGCCGCTATTC
TGACTACCCTGATGCATATTATCTATGAAACATGGTATCTTCAATTGGAAGAGTAATCTCTATAGTTAGAATTA
>WC-10-28 [organism=Dendroctonus rufipennis]
CCACGATTAAATAATATAAGATTTTGGCTTCTCCCCCCCTCTTTAACATTTTTATTACTAAGAAGAATCATTGATAAAGG
AGCAGGGACTGGATGAACAGTGTACCCCCCTTTAGCATCTAATATCTCCCATGAGGGGTCTTCAGTAGATTTCGCAATTT
TTAGACTCCACATAGCAGGGATCTCCTCTATTCTTGGGGCTATTAACTTTATTTCTACAATTATAAACATAAACCCTTCG
GGCATAAAATTAGACCGACTAACTCTATTCACCTGAGCAGTAAAAATTACAGCTGTTTTATTACTATTATCATTGCCGGT
ATTAGCAGGAGCTATTACTATGCTATTAACAGATCGAAATATTAATACTACATTCTTTGACCCTTCTGGAGGGGGAGACC
CTATTTTATACCAGCATCTCTTTTGATTTTTTGGCCACCCCGAGGTATACATTTTAATTTTACCAGGCTTTGGGATAATT
TCGCATATTATTAGGCAAGAAAGAGGAAAAAAAGAAGCCTTTGGATTATTAGGAATAATTTATGCTATAATAGCGATTGG
ATTACTAGGATTTGTAGTATGGGCCCACCATATATTCACGGTAGGTATAGATGTGGATACCCGAGCCTACTTTACATCCG
CCACAATAATTATTGCAGTTCCAACCGGAATTAAAATTTTTAGGTGACTTGCCACATACCATGGATCACAAATTACTTTA
ACCCCTTCTTCTCTTTGAGCTATTGGATTCATTTTCCTTTTTACTATAGGAGGATTGACCGGTGTAATTCTAGCTAACTC
TTCAATTGATATTATTCTTCATGATACCTACTATGTAGTCGCCCATTTCCATTATGTACTATCTATGGGGGCAGTATTTG
CTATTCTAGCAGGCATCATCCAATGATTCCCTCTTTTTACAGGACTAACTTTAAATAATAGATACTTAAAGATCCAATTT
TTATCTATATTCATTGGAGTTAACTTAACTTTCTTCCCACAACATTTTTTAGGGCTAAGAGGAATACCTCGCCGCTATTC
TGACTACCCTGATGCATACTATCTATGAAACATGGTATCTTCAATTGGAAGAGTAATCTCTATAGTTAGAATTA
>WC-10-29 [organism=Dendroctonus rufipennis]
CCCCGATTAAATAATATAAGATTTTGGCTTCTCCCCCCCTCTTTAACATTTTTATTACTAAGAAGAATCATTGATAAAGG
AGCAGGGACTGGATGAACAGTATACCCCCCTTTAGCATCTAATATCTCCCATGAAGGATCTTCAGTAGATTTCGCAATTT
TTAGACTCCACATAGCAGGGATCTCCTCTATTCTTGGGGCTATTAACTTTATTTCTACAATTATAAACATAAACCCTTCG
GGCATAAAATTAGACCGACTAACTCTATTCACCTGAGCAGTAAAAATTACAGCTGTTTTATTACTATTATCATTGCCGGT
ATTAGCAGGAGCTATTACTATGCTATTAACAGATCGAAATATTAATACTACATTCTTTGACCCTTCTGGAGGAGGAGACC
CTATTTTATACCAGCATCTCTTTTGATTTTTTGGCCACCCCGAGGTATACATTTTAATTTTACCAGGCTTTGGGATAATT
TCGCATATTATTAGGCAAGAAAGAGGAAAAAAAGAAGCCTTTGGATTATTAGGAATAATTTATGCTATAATAGCGATTGG
ATTACTAGGATTTGTAGTATGGGCCCACCATATATTCACGGTAGGTATAGATGTGGATACCCGGGCCTACTTTACATCCG
CCACAATAATTATTGCAGTTCCAACCGGAATTAAAATTTTTAGGTGACTTGCCACATACCATGGATCACAAATTACTTTA
ACCCCTTCTTCTCTTTGAGCTATTGGATTCATTTTCCTTTTTACTATAGGAGGATTGACCGGTGTAATTCTAGCTAACTC
TTCAATTGATATTATTCTTCATGACACCTACTATGTAGTCGCCCATTTCCATTATGTACTATCTATGGGGGCAGTATTTG
CTATTCTAGCAGGCATCATCCAATGATTCCCTCTTTTTACAGGACTAACTTTAAATAATAGATACTTAAAGATCCAATTT
TTATCTATATTCATTGGAGTTAACTTGACTTTCTTCCCACAACATTTCTTAGGGCTAAGAGGAATACCTCGCCGCTATTC
TGACTACCCTGATGCATATTATCTATGAAACATGGTATCTTCAATTGGAAGAGTAATCTCTATAGTTAGAATTA
>WC-10-30 [organism=Dendroctonus rufipennis]
CCCCGATTAAATAATATAAGATTTTGGCTTCTCCCCCCCTCTTTAACATTTTTATTACTAAGAAGAATCATTGATAAAGG
AGCAGGGACTGGATGAACAGTGTACCCCCCTTTAGCATCTAATATCTCCCATGAAGGATCTTCAGTAGATTTCGCAATTT
TTAGACTCCACATAGCAGGGATCTCCTCTATTCTTGGGGCTATTAACTTTATTTCTACAATTATAAACATAAACCCTTCG
GGCATAAAATTAGACCGACTAACTCTATTCACCTGAGCAGTAAAAATTACAGCTGTTTTATTACTATTATCATTGCCGGT
ATTAGCAGGAGCTATTACTATGCTATTAACAGATCGAAATATTAATACTACATTCTTTGACCCTTCTGGAGGGGGAGACC
CTATTTTATACCAGCATCTCTTTTGATTTTTTGGCCACCCCGAGGTATACATTTTAATTTTACCAGGCTTTGGAATAATT
TCGCATATTATTAGGCAAGAAAGAGGAAAAAAAGAAGCCTTTGGATTATTAGGAATAATTTATGCTATAATAGCGATTGG
ATTACTAGGATTTGTAGTATGGGCCCACCATATATTCACGGTAGGTATAGATGTGGATACCCGGGCCTACTTTACATCCG
CCACAATAATTATTGCAGTTCCAACCGGAATTAAAATTTTTAGGTGACTTGCCACATACCATGGATCACAAATTACTTTA
ACCCCTTCTTCTCTTTGAGCTATTGGATTCATTTTCCTTTTTACTATAGGAGGATTGACCGGTGTAATTCTAGCTAACTC
TTCAATTGATATTATTCTTCATGACACCTACTATGTAGTCGCCCATTTCCATTATGTACTATCTATGGGGGCAGTATTTG
CTATTCTAGCAGGCATCATCCAATGATTCCCTCTTTTTACAGGACTAACTTTAAATAATAGATACTTAAAGATCCAATTT
TTATCTATATTCATTGGAGTTAACTTGACTTTCTTCCCACAACATTTCTTAGGGCTAAGAGGAATACCTCGCCGCTATTC
TGACTACCCTGATGCATATTATCTATGAAACATGGTATCTTCAATTGGAAGAGTAATCTCTATAGTTAGAATTA
>WC-10-31 [organism=Dendroctonus rufipennis]
CCACGATTAAATAATATAAGATTTTGGCTTCTCCCCCCCTCTTTAACATTTTTATTACTAAGAAGAATCATTGATAAAGG
AGCAGGGACTGGATGAACAGTGTACCCCCCTTTAGCATCTAATATCTCCCATGAGGGATCTTCAGTAGATTTCGCAATTT
TTAGACTCCACATAGCAGGGATCTCCTCTATTCTTGGGGCTATTAACTTTATTTCTACAATTATAAACATAAACCCTTCG
GGTATAAAATTAGACCGACTAACTCTATTCACCTGAGCAGTAAAAATTACAGCTGTTTTATTACTACTATCATTGCCGGT
ATTAGCAGGAGCTATTACTATGCTATTAACAGATCGAAATATTAATACTACATTCTTTGACCCTTCTGGAGGAGGAGACC
CTATTTTATACCAGCATCTCTTTTGATTTTTTGGCCACCCCGAGGTATACATTTTAATTTTACCAGGTTTTGGGATAATC
TCGCATATTATTAGGCAAGAAAGAGGAAAAAAAGAAGCCTTTGGATTATTAGGAATAATTTATGCTATAATAGCGATTGG
ATTACTAGGATTTGTAGTATGAGCCCACCATATATTCACGGTAGGTATAGATGTGGATACCCGAGCCTACTTTACATCCG
CCACAATAATTATTGCAGTTCCAACCGGAATTAAAATTTTTAGGTGACTTGCCACATACCATGGATCACAAATTACTTTA
ACCCCTTCTTCTCTTTGAGCTATTGGATTCATTTTCCTTTTTACTATAGGAGGATTGACCGGTGTAATTCTAGCTAACTC
TTCAATTGATATTATTCTTCATGATACCTACTATGTAGTCGCCCATTTCCATTATGTACTATCTATGGGGGCAGTATTTG
CTATTCTAGCAGGCATCATCCAATGATTCCCTCTTTTTACAGGACTAACTTTAAATAATAGATACTTAAAGATCCAATTT
TTATCTATATTCATTGGAGTTAACTTAACTTTCTTCCCACAACATTTCTTAGGGCTAAGAGGAATACCTCGCCGCTATTC
TGACTACCCTGATGCATATTATCTATGAAACATGGTATCTTCAATTGGAAGAGTAATCTCTATAGTTAGAATTA
>WC-10-32 [organism=Dendroctonus rufipennis]
CCACGATTAAATAATATAAGATTTTGGCTTCTCCCCCCCTCTTTAACATTTTTATTACTAAGAAGAATCATTGATAAAGG
AGCAGGGACTGGATGAACAGTGTACCCCCCTTTAGCATCTAATATCTCCCATGAGGGATCTTCAGTAGATTTCGCAATTT
TTAGACTCCACATAGCAGGGATCTCCTCTATTCTTGGGGCTATTAACTTTATTTCTACAATTATAAACATAAACCCTTCG
GGCATAAAATTAGACCGACTAACTCTATTCACCTGAGCAGTAAAAATTACAGCTGTTTTATTACTATTATCATTGCCGGT
ATTAGCAGGAGCTATTACTATGCTATTAACAGATCGAAATATTAATACTACATTCTTTGACCCTTCTGGAGGGGGAGACC
CTATTTTATACCAGCATCTCTTTTGATTTTTTGGCCACCCCGAGGTATACATTTTAATTTTACCAGGCTTTGGGATAATT
TCGCATATTATTAGGCAAGAAAGAGGAAAAAAAGAAGCCTTTGGATTATTAGGAATAATTTATGCTATAATAGCGATTGG
ATTACTAGGATTTGTAGTATGGGCCCACCATATATTCACGGTAGGTATAGATGTGGATACCCGAGCCTACTTTACATCCG
CCACAATAATTATTGCAGTTCCAACCGGAATTAAAATTTTTAGGTGACTTGCCACATACCATGGATCACAAATTACTTTA
ACCCCTTCTTCTCTTTGAGCTATTGGATTCATTTTCCTTTTTACTATAGGAGGATTGACCGGTGTAATTCTAGCTAACTC
TTCAATTGATATTATTCTTCATGATACCTACTATGTAGTCGCCCATTTCCATTATGTACTATCTATGGGGGCAGTATTTG
CTATTCTAGCAGGCATCATCCAATGATTCCCTCTTTTTACAGGACTAACTTTAAATAATAGATACTTAAAGATCCAATTT
TTATCTATATTCATTGGAGTTAACTTAACTTTCTTCCCACAACATTTCTTAGGGCTAAGAGGAATACCTCGCCGCTATTC
TGACTACCCTGATGCATACTATCTATGAAACATGGTATCTTCAATTGGAAGAGTAATCTCTATAGTTAGAATTA
>WC-10-33 [organism=Dendroctonus rufipennis]
CCACGATTAAATAATATAAGATTTTGGCTTCTCCCCCCCTCTTTAACATTTTTATTACTAAGAAGAATCATTGATAAAGG
AGCAGGGACTGGATGAACAGTGTACCCCCCTTTAGCATCTAATATCTCCCATGAGGGATCTTCAGTAGATTTCGCAATTT
TTAGACTCCACATAGCAGGGATCTCCTCTATTCTTGGGGCTATTAACTTTATTTCTACAATTATAAACATAAACCCTTCG
GGCATAAAATTAGACCGACTAACTCTATTCACCTGAGCAGTAAAAATTACAGCTGTTTTATTACTATTATCATTGCCGGT
ATTAGCAGGAGCTATTACTATGCTATTAACAGATCGAAATATTAATACTACATTCTTTGACCCTTCTGGAGGGGGAGACC
CTATTTTATACCAGCATCTCTTTTGATTTTTTGGCCACCCCGAGGTATACATTTTAATTTTACCAGGCTTTGGGATAATT
TCGCATATTATTAGGCAAGAAAGAGGAAAAAAAGAAGCCTTTGGATTATTAGGGATAATTTATGCTATAATAGCGATTGG
ATTACTAGGATTTGTAGTATGGGCCCACCATATATTCACGGTAGGTATAGATGTGGATACCCGAGCCTACTTTACATCCG
CCACAATAATTATTGCAGTTCCAACCGGAATTAAAATTTTTAGGTGACTTGCCACATACCATGGATCACAAATTACTTTA
ACCCCTTCTTCTCTTTGAGCTATTGGATTCATTTTCCTTTTTACTATAGGAGGATTGACCGGTGTAATTCTAGCTAACTC
TTCAATTGATATTATTCTTCATGATACCTACTATGTAGTCGCCCATTTCCATTATGTACTATCTATGGGGGCAGTATTTG
CTATTCTAGCAGGCATCATCCAATGATTCCCTCTTTTTACAGGACTAACTTTAAATAATAGATACTTAAAGATCCAATTT
TTATCTATATTCATTGGAGTTAACTTAACTTTCTTCCCACAACATTTCTTAGGGCTAAGAGGAATACCTCGCCGCTATTC
TGACTACCCTGATGCATATTATCTATGAAACATGGTATCTTCAATTGGAAGAGTAATCTCTATAGTTAGAATTA
>WC-10-34 [organism=Dendroctonus rufipennis]
CCACGATTAAATAATATAAGATTTTGGCTTCTCCCCCCCTCTTTAACATTTTTATTACTAAGAAGAATCATTGATAAAGG
AGCAGGGACTGGATGAACAGTGTATCCCCCTTTAGCATCTAATATCTCCCATGAAGGATCTTCAGTAGATTTCGCAATTT
TTAGACTCCACATAGCAGGGATCTCCTCTATTCTTGGGGCTATTAACTTTATTTCTACAATTATAAACATAAACCCTTCG
GGCATAAAATTAGACCGACTAACTCTATTCACCTGAGCAGTAAAAATTACAGCTGTTTTATTACTATTATCATTGCCGGT
ATTAGCAGGAGCTATTACTATGCTATTAACAGATCGAAATATTAATACTACATTCTTTGACCCTTCTGGAGGGGGAGACC
CTATTTTATACCAGCATCTCTTTTGATTTTTTGGCCACCCCGAGGTATACATTTTAATTTTACCAGGCTTTGGGATAATT
TCGCATATTATTAGGCAAGAAAGAGGAAAAAAAGAAGCCTTTGGATTATTAGGAATAATTTATGCTATAATAGCGATTGG
ATTACTAGGATTTGTAGTATGGGCCCACCATATATTCACGGTAGGTATAGATGTGGATACCCGAGCCTACTTTACATCCG
CCACAATAATTATTGCAGTTCCAACCGGAATTAAAATTTTTAGGTGACTTGCCACATACCATGGATCACAAATTACTTTA
ACCCCTTCTTCTCTTTGAGCTATTGGATTCATTTTCCTTTTTACTATAGGAGGATTGACCGGTGTAATTCTAGCTAACTC
TTCAATTGATATTATTCTTCATGACACCTACTATGTAGTCGCCCATTTCCATTATGTGCTATCTATGGGGGCAGTATTTG
CTATTCTAGCAGGCATCATCCAATGATTCCCTCTTTTTACAGGACTAACTTTAAATAATAGATACTTAAAGATCCAATTT
TTATCTATATTCATTGGAGTTAACTTGACTTTCTTCCCACAACATTTCTTAGGGCTAAGAGGAATACCTCGCCGCTATTC
TGACTACCCTGATGCATATTATCTATGAAACATGGTATCTTCAATTGGAAGAGTAATCTCTATAGTTAGAATTA
>WC-10-35 [organism=Dendroctonus rufipennis]
CCACGATTAAATAATATAAGATTTTGGCTTCTCCCCCCCTCTTTAACATTTTTATTACTAAGAAGAATCATTGATAAAGG
AGCAGGGACTGGATGAACAGTGTATCCCCCTTTAGCATCTAATATCTCCCATGAAGGATCTTCAGTAGATTTCGCAATTT
TTAGACTCCACATAGCAGGGATCTCCTCTATTCTTGGGGCTATTAACTTTATTTCTACAATTATAAACATAAACCCTTCG
GGCATAAAATTAGACCGACTAACTCTATTCACCTGAGCAGTAAAAATTACAGCTGTTTTATTACTATTATCATTGCCGGT
ATTAGCAGGAGCTATTACTATGCTATTAACAGATCGAAATATTAATACTACATTCTTTGACCCTTCTGGAGGGGGAGACC
CTATTTTATACCAGCATCTCTTTTGATTTTTTGGCCACCCCGAGGTATACATTTTAATTTTACCAGGCTTTGGGATAATT
TCGCATATTATTAGGCAAGAAAGAGGAAAAAAAGAAGCCTTTGGATTATTAGGAATAATTTATGCTATAATAGCGATTGG
ATTACTAGGATTTGTAGTATGGGCCCACCATATATTCACGGTAGGTATAGATGTGGATACCCGAGCCTACTTTACATCCG
CCACAATAATTATTGCAGTTCCAACCGGAATTAAAATTTTTAGGTGACTTGCCACATACCATGGATCACAAATTACTTTA
ACCCCTTCTTCTCTTTGAGCTATTGGATTCATTTTCCTTTTTACTATAGGAGGATTGACCGGTGTAATTCTAGCTAACTC
TTCAATTGATATTATTCTTCATGACACCTACTATGTAGTCGCCCATTTCCATTATGTGCTATCTATGGGGGCAGTATTTG
CTATTCTAGCAGGCATCATCCAATGATTCCCTCTTTTTACAGGACTAACTTTAAATAATAGATACTTAAAGATCCAATTT
TTATCTATATTCATTGGAGTTAACTTGACTTTCTTCCCACAACATTTCTTAGGGCTAAGAGGAATACCTCGCCGCTATTC
TGACTACCCTGATGCATATTATCTATGAAACATGGTATCTTCAATTGGAAGAGTAATCTCTATAGTTAGAATTA
>WC-10-36 [organism=Dendroctonus rufipennis]
CCACGATTAAATAATATAAGATTTTGGCTTCTCCCCCCCTCTTTAACATTTTTATTACTAAGAAGAATCATTGATAAAGG
AGCAGGGACTGGATGAACAGTGTACCCCCCTTTAGCATCTAATATCTCCCATGAGGGATCTTCAGTAGATTTCGCAATTT
TTAGACTCCACATAGCAGGGATCTCCTCTATTCTTGGGGCTATTAACTTTATTTCTACAATTATAAACATAAACCCTTCG
GGCATAAAATTAGACCGACTAACTCTATTCACCTGAGCAGTAAAAATTACAGCTGTTTTATTACTATTATCATTGCCGGT
ATTAGCAGGAGCTATTACTATGCTATTAACAGATCGAAATATTAATACTACATTCTTTGACCCTTCTGGAGGGGGAGACC
CTATTTTATACCAGCATCTCTTTTGATTTTTTGGCCACCCCGAGGTATACATTTTAATTTTACCAGGCTTTGGGATAATT
TCGCATATTATTAGGCAGGAAAGAGGAAAAAAAGAAGCCTTTGGATTATTAGGAATAATTTATGCTATAATAGCGATTGG
ATTACTAGGATTTGTAGTATGGGCCCACCATATATTCACAGTAGGTATAGATGTGGATACCCGAGCCTACTTTACATCCG
CCACAATAATTATTGCAGTTCCAACCGGAATTAAAATTTTTAGGTGACTTGCCACATACCATGGATCACAAATTACTTTA
ACCCCTTCTTCTCTTTGAGCTATTGGATTCATTTTCCTTTTTACTATAGGAGGATTGACCGGTGTAATTCTAGCTAACTC
TTCAATTGATATTATTCTTCATGATACCTACTATGTAGTCGCCCATTTCCATTATGTATTATCTATGGGGGCAGTATTTG
CTATTCTAGCAGGCATCATCCAATGATTCCCTCTTTTTACAGGACTAACTTTAAATAATAGATACTTAAAGATCCAATTT
TTATCTATATTCATTGGAGTTAACTTAACTTTCTTCCCACAACATTTCTTAGGGCTAAGAGGAATACCTCGCCGCTATTC
TGACTACCCTGATGCATATTATCTATGAAACATGGTATCTTCAATTGGAAGAGTAATCTCTATAGTTAGAATTA
>WC-10-37 [organism=Dendroctonus rufipennis]
CCACGATTAAATAATATAAGATTTTGGCTTCTCCCCCCCTCTTTAACATTTTTATTACTAAGAAGAATCATTGATAAAGG
AGCAGGGACTGGATGAACAGTGTACCCCCCTTTAGCATCTAATATCTCCCATGAGGGATCTTCAGTAGATTTCGCAATTT
TTAGACTCCACATAGCAGGGATCTCCTCTATTCTTGGGGCTATTAACTTTATTTCTACAATTATAAACATAAACCCTTCG
GGCATAAAATTAGACCGACTAACTCTATTCACCTGAGCAGTAAAAATTACAGCTGTTTTATTACTATTATCATTGCCGGT
ATTAGCAGGAGCTATTACTATACTATTAACAGATCGAAATATTAATACTACATTCTTTGACCCTTCTGGAGGGGGAGACC
CTATTTTATACCAGCATCTCTTTTGATTTTTTGGCCACCCCGAGGTATACATTTTAATTTTACCAGGCTTTGGGATAATT
TCGCATATTATTAGGCAAGAAAGAGGAAAAAAAGAAGCCTTTGGATTATTAGGAATAATTTATGCTATAATAGCGATTGG
ATTACTAGGATTTGTAGTATGGGCCCACCATATATTCACGGTAGGTATAGATGTGGATACCCGAGCCTACTTTACATCCG
CTACAATAATTATTGCAGTTCCAACCGGAATTAAAATTTTTAGGTGACTTGCCACATACCATGGATCACAAATTACTTTA
ACCCCTTCTTCTCTTTGAGCTATTGGATTCATTTTCCTTTTTACTATAGGAGGATTGACCGGTGTAATTCTAGCTAACTC
TTCAATTGATATTATTCTTCATGATACCTACTATGTAGTCGCCCATTTCCATTATGTACTATCTATGGGGGCAGTATTTG
CTATTCTAGCAGGCATCATCCAATGATTCCCTCTTTTTACAGGACTAACTTTAAATAATAGATACTTAAAGATCCAATTT
TTATCTATATTCATTGGAGTTAACTTAACTTTCTTCCCACAACATTTCTTAGGGCTAAGAGGAATACCTCGCCGCTATTC
TGACTACCCTGATGCATATTATCTATGAAACATGGTATCTTCAATTGGAAGAGTAATCTCTATAGTTAGAATTA
>WC-10-38 [organism=Dendroctonus rufipennis]
CCACGATTAAATAATATAAGATTTTGGCTTCTCCCCCCCTCTTTAACATTTTTATTACTAAGAAGAATCATTGATAAAGG
AGCAGGGACTGGATGAACAGTGTACCCCCCTTTAGCATCTAATATCTCCCATGAGGGGTCTTCAGTAGATTTCGCAATTT
TTAGACTCCACATAGCAGGGATCTCCTCTATTCTTGGGGCTATTAACTTTATTTCTACAATTATAAACATAAACCCTTCG
GGCATAAAATTAGACCGACTAACTCTATTCACCTGAGCAGTAAAAATTACAGCTGTTTTATTACTATTATCATTGCCGGT
ATTAGCAGGAGCTATTACTATGCTATTAACAGATCGAAATATTAATACTACATTCTTTGACCCTTCTGGAGGGGGAGACC
CTATTTTATACCAGCATCTCTTTTGATTTTTTGGCCACCCCGAGGTATACATTTTAATTTTACCAGGCTTTGGGATAATT
TCGCATATTATTAGGCAAGAAAGAGGAAAAAAAGAAGCCTTTGGATTATTAGGAATAATTTATGCTATAATAGCGATTGG
ATTACTAGGATTTGTAGTATGGGCCCACCATATATTCACGGTAGGTATAGATGTGGATACCCGAGCCTACTTTACATCCG
CCACAATAATTATTGCAGTTCCAACCGGAATTAAAATTTTTAGGTGACTTGCCACATACCATGGATCACAAATTACTTTA
ACCCCTTCTTCTCTTTGAGCTATTGGATTCATTTTCCTTTTTACTATAGGAGGATTGACCGGTGTAATTCTAGCTAACTC
TTCAATTGATATTATTCTTCATGATACCTACTATGTAGTCGCCCATTTCCATTATGTACTATCTATGGGGGCAGTATTTG
CTATTCTAGCAGGCATCATCCAATGATTCCCTCTTTTTACAGGACTAACTTTAAATAATAGATACTTAAAGATCCAATTT
TTATCTATATTCATTGGAGTTAACTTAACTTTCTTCCCACAACATTTTTTAGGGCTAAGAGGAATACCTCGCCGCTATTC
TGACTACCCTGATGCATACTATCTATGAAACATGGTATCTTCAATTGGAAGAGTAATCTCTATAGTTAGAATTA
>WC-10-39 [organism=Dendroctonus rufipennis]
CCACGATTAAATAATATAAGATTTTGGCTTCTCCCCCCCTCTTTAACATTTTTATTACTAAGAAGAATCATTGATAAAGG
AACAGGGACTGGATGAACAGTGTACCCCCCTTTAGCATCTAATATCTCCCATGAAGGATCTTCAGTAGATTTCGCAATTT
TTAGACTCCACATAGCAGGGATCTCCTCTATTCTTGGGGCTATTAACTTTATTTCTACAATTATAAACATAAACCCTTCG
GGCATAAAATTAGACCGACTAACTCTATTCACCTGAGCAGTAAAAATTACAGCTGTTTTATTACTATTATCATTGCCGGT
ATTAGCAGGAGCTATTACTATGCTATTAACAGATCGAAATATTAATACTACATTCTTTGACCCTTCTGGAGGGGGAGACC
CTATTTTATACCAGCATCTCTTTTGATTTTTTGGCCACCCCGAGGTATACATTTTAATTTTACCAGGCTTTGGGATAATT
TCGCATATTATTAGGCAAGAAAGAGGAAAAAAAGAAGCCTTTGGATTATTAGGAATAATTTATGCTATAATAGCGATTGG
ATTACTAGGATTTGTAGTATGGGCCCACCATATATTCACGGTAGGTATAGATGTGGATACCCGAGCCTACTTTACATCCG
CCACAATAATTATTGCAGTTCCAACCGGAATTAAAATTTTTAGGTGGCTTGCCACATACCATGGATCACAAATTACTTTA
ACCCCTTCTTCTCTTTGAGCTATTGGATTCATTTTCCTTTTTACTATAGGAGGATTGACCGGTGTAATTCTAGCTAACTC
TTCAATTGATATTATTCTTCATGACACCTACTATGTAGTCGCCCATTTCCATTATGTACTATCTATGGGGGCAGTATTTG
CTATTCTAGCAGGCATCATCCAATGATTCCCTCTTTTTACAGGACTAACTTTAAATAATAGATACTTAAAGATCCAATTT
TTATCTATATTCATTGGAGTTAACTTGACTTTCTTCCCACAACATTTCTTAGGGCTAAGAGGAATACCTCGCCGCTATTC
TGACTACCCTGATGCATATTATCTATGAAACATGGTATCTTCAATTGGAAGAGTAATCTCTATAGTTAGAATTA
>WC-10-40 [organism=Dendroctonus rufipennis]
CCACGATTAAATAATATAAGATTTTGACTCCTCCCCCCCTCTTTAACATTTTTATTATTAAGGAGAATCATTGATAAAGG
GGCAGGAACTGGGTGAACAGTGTATCCCCCTTTAGCATCTAACATCTCCCATGAGGGATCTTCTGTAGATTTCGCAATTT
TTAGGCTCCACATAGCGGGGATTTCCTCTATTCTTGGGGCTATTAACTTTATTTCTACAATTATAAACATAAACCCTTCA
GGCATAAAATTAGATCGACTAACCCTATTCACCTGAGCAGTAAAAATTACAGCTATTTTATTACTATTATCATTGCCGGT
ATTAGCAGGAGCTATTACTATGCTATTAACAGATCGAAATATTAATACCACATTCTTTGACCCTTCTGGAGGGGGGGACC
CTATTTTATACCAACACCTCTTTTGATTTTTTGGCCACCCTGAGGTATATATTTTAATTTTACCAGGCTTTGGAATAATC
TCGCATATTATTAGACAAGAAAGAGGAAAAAAAGAAGCTTTTGGATTATTGGGGATAATTTATGCTATAATAGCAATTGG
ACTACTAGGATTTGTAGTATGGGCCCACCATATATTCACAGTAGGCATAGACGTAGATACCCGAGCCTACTTCACATCCG
CCACAATAATTATTGCAGTCCCAACCGGAATTAAAATTTTTAGGTGGCTCGCCACATATCATGGCTCACAAATTACTTTA
ACCCCTTCTTCTCTTTGAGCTATTGGATTCATTTTCCTTTTTACTATAGGAGGATTGACCGGTGTAATTCTAGCTAACTC
TTCAATTGATATTATTCTTCATGATACCTATTATGTAGTCGCCCATTTCCATTATGTACTATCTATGGGAGCAGTATTTG
CTATTCTAGCAGGTATCATCCAATGATTCCCTCTTTTTACAGGACTCACTTTAAATAATAGATACTTAAAGATCCAATTT
TTATCTATATTCATTGGAGTTAACTTAACTTTCTTCCCACAACATTTCTTAGGGTTAAGAGGAATGCCTCGCCGCTATTC
TGACTACCCTGATGCCTATTATCTATGAAACATAGTCTCTTCAATTGGAAGAGTAATCTCTATAGTTAGAATTA
>WC-10-41 [organism=Dendroctonus rufipennis]
CCACGATTAAATAATATAAGATTTTGACTCCTCCCCCCCTCTTTAACATTTTTATTATTAAGGAGAATCATTGATAAAGG
GGCAGGAACTGGGTGAACAGTGTATCCCCCTTTAGCATCTAACATCTCCCATGAGGGATCTTCTGTAGATTTCGCAATTT
TTAGGCTCCACATAGCGGGGATTTCCTCTATTCTTGGGGCTATTAACTTTATTTCTACAATTATAAACATAAACCCTTCA
GGCATAAAATTAGATCGACTAACCCTATTCACCTGAGCAGTAAAAATTACAGCTATTTTATTACTATTATCATTGCCGGT
ATTAGCAGGAGCTATTACTATGCTATTAACAGATCGAAATATTAATACCACATTCTTTGACCCTTCTGGAGGGGGGGACC
CTATTTTATACCAACACCTCTTTTGATTTTTTGGCCACCCTGAGGTATATATTTTAATTTTACCAGGCTTTGGAATAATC
TCGCATATTATTAGACAAGAAAGAGGAAAAAAAGAAGCTTTTGGATTATTGGGGATAATTTATGCTATAATAGCAATTGG
ATTACTAGGATTTGTAGTATGGGCCCACCATATATTCACAGTAGGCATAGACGTAGATACCCGAGCCTACTTCACATCCG
CCACAATAATTATTGCAGTCCCAACCGGAATTAAAATTTTTAGGTGGCTCGCCACATATCATGGCTCACAAATTACTTTA
ACCCCTTCTTCTCTTTGAGCTATTGGATTCATTTTCCTTTTTACTATAGGAGGATTGACCGGTGTAATTCTAGCTAACTC
TTCAATTGATATTATTCTTCATGATACCTATTATGTAGTCGCCCATTTCCATTATGTACTATCTATGGGAGCAGTATTTG
CTATTCTAGCAGGTATCATCCAATGATTCCCTCTTTTTACAGGACTCACTTTAAATAATAGATACTTAAAGATCCAATTT
TTATCTATATTCATTGGAGTTAACTTAACTTTCTTCCCACAACATTTCTTAGGGTTAAGAGGAATGCCTCGCCGCTATTC
TGACTACCCTGATGCCTATTATCTATGAAACATAGTCTCTTCAATTGGAAGAGTAATCTCTATAGTTAGAATTA
>WC-10-42 [organism=Dendroctonus rufipennis]
CCACGATTAAATAATATAAGATTTTGGCTTCTCCCCCCTTCTTTAACATTTTTATTACTAAGAAGAATCATTGATAAAGG
AGCAGGGACTGGATGAACAGTGTACCCCCCTTTAGCATCTAATATCTCCCATGAGGGATCTTCAGTAGATTTCGCAATTT
TTAGACTCCACATAGCAGGGATCTCCTCTATTCTTGGGGCTATTAACTTTATTTCTACAATTATAAACATAAACCCTTCG
GGCATAAAATTAGACCGACTAACTCTATTCACCTGAGCAGTAAAAATTACAGCTGTTTTATTACTATTATCATTGCCGGT
ATTAGCAGGAGCTATTACTATGCTATTAACAGATCGAAACATTAATACTACATTCTTTGACCCTTCTGGAGGGGGAGACC
CTATTTTATACCAGCATCTCTTTTGATTTTTTGGCCACCCCGAAGTATACATTTTAATTTTACCAGGCTTTGGGATAATT
TCGCATATTATTAGGCAAGAAAGAGGAAAAAAAGAAGCCTTTGGATTATTAGGAATAATTTATGCTATAATAGCGATTGG
ATTACTAGGATTTGTAGTATGGGCCCACCATATATTCACGGTAGGTATAGACGTGGATACCCGAGCCTACTTTACATCCG
CCACAATAATTATTGCAGTTCCAACCGGAATTAAAATTTTTAGGTGACTCGCCACATACCATGGATCACAAATTACTTTA
ACCCCTTCTTCTCTTTGAGCTATTGGATTCATTTTCCTTTTTACTATAGGAGGATTAACCGGTGTAATTCTAGCTAACTC
TTCAATTGATATTATTCTTCATGATACCTACTATGTAGTCGCCCATTTCCATTATGTACTATCTATGGGGGCAGTATTTG
CTATTCTAGCAGGCATCATCCAATGATTCCCTCTTTTTACAGGACTAACTTTAAATAATAGATACTTAAAGATCCAATTT
TTATCTATATTCATTGGAGTTAACTTAACTTTCTTCCCACAACATTTCTTAGGGCTAAGAGGAATACCTCGCCGCTATTC
TGACTACCCCGATGCATATTATCTATGAAACATGGTATCTTCAATTGGAAGAGTAATCTCTATAGTTAGAATTA
>WC-10-43 [organism=Dendroctonus rufipennis]
CCACGATTAAATAATATAAGATTTTGGCTTCTCCCCCCCTCTTTAACATTTTTATTACTAAGAAGAATCATTGATAAAGG
AGCAGGGACTGGATGAACAGTGTACCCTCCTTTAGCATCTAACATCTCCCATGAAGGATCTTCAGTAGATTTCGCAATTT
TTAGACTCCACATAGCAGGGATCTCCTCTATTCTTGGGGCTATTAACTTTATTTCTACAATTATAAACATAAACCCTTCG
GGCATAAAATTAGACCGACTAACTCTATTCACCTGAGCAGTAAAAATTACAGCTGTTTTATTACTATTATCATTGCCGGT
ATTAGCAGGAGCTATTACTATGCTATTAACAGATCGAAATATTAATACTACATTCTTTGACCCTTCTGGAGGGGGAGACC
CTATTTTATACCAGCATCTCTTTTGATTTTTTGGCCACCCCGAGGTATACATTTTAATTTTACCAGGCTTTGGGATAATT
TCGCATATTATTAGGCAAGAAAGAGGAAAAAAAGAAGCCTTTGGATTATTAGGAATAATTTATGCTATAATAGCGATTGG
ATTACTAGGATTTGTAGTATGGGCCCACCATATATTCACGGTAGGTATAGATGTGGATACCCGGGCCTACTTTACATCCG
CCACAATAATTATTGCAGTTCCAACCGGAATTAAAATTTTTAGGTGACTTGCCACATACCATGGATCACAAATTACTTTA
ACCCCTTCTTCTCTTTGAGCTATTGGATTCATTTTCCTTTTTACTATAGGAGGATTGACCGGTGTAATTCTAGCTAACTC
TTCAATTGATATTATTCTTCATGACACCTACTATGTAGTCGCCCATTTCCATTATGTACTATCTATGGGGGCAGTATTTG
CTATTCTAGCAGGCATCATCCAATGATTCCCTCTTTTTACAGGACTAACTTTAAATAATAGATACTTAAAGATCCAATTT
TTATCTATATTCATTGGAGTTAACTTGACTTTCTTCCCACAACATTTCTTAGGGCTAAGAGGAATACCTCGCCGCTATTC
TGACTACCCTGATGCATATTATCTATGAAACATGGTATCTTCAATTGGAAGAGTAATCTCTATAGTTAGAATTA
>WC-10-44 [organism=Dendroctonus rufipennis]
CCACGATTAAATAATATAAGATTTTGGCTTCTCCCCCCCTCTTTAACATTTTTATTACTAAGAAGAATCATTGATAAAGG
AGCAGGGACTGGATGAACAGTGTACCCCCCTTTAGCATCTAATATCTCCCATGAGGGATCTTCAGTAGATTTCGCAATTT
TTAGACTCCACATAGCAGGGATCTCCTCTATTCTTGGGGCTATTAACTTTATTTCTACAATTATAAACATAAACCCTTCG
GGCATAAAATTAGACCGACTAACTCTATTCACCTGAGCAGTAAAAATTACAGCTGTTTTATTACTATTATCATTGCCGGT
ATTAGCAGGAGCTATTACTATACTATTAACAGATCGAAATATTAATACTACATTCTTTGACCCTTCTGGAGGGGGAGACC
CTATTTTATACCAGCATCTCTTTTGATTTTTTGGCCACCCCGAGGTATACATTTTAATTTTACCAGGCTTTGGGATAATT
TCGCATATTATTAGGCAAGAAAGAGGAAAAAAAGAAGCCTTTGGATTATTAGGAATAATTTATGCTATAATAGCGATTGG
ATTACTAGGATTTGTAGTATGGGCCCACCATATATTCACGGTAGGTATAGATGTGGATACCCGAGCCTACTTTACATCCG
CTACAATAATTATTGCAGTTCCAACCGGAATTAAAATTTTTAGGTGACTTGCCACATACCATGGATCACAAATTACTTTA
ACCCCTTCTTCTCTTTGAGCTATTGGATTCATTTTCCTTTTTACTATAGGAGGATTGACCGGTGTAATTCTAGCTAACTC
TTCAATTGATATTATTCTTCATGATACCTACTATGTAGTCGCCCATTTCCATTATGTACTATCTATGGGGGCAGTATTTG
CTATTCTAGCAGGCATCATCCAATGATTCCCTCTTTTTACAGGACTAACTTTAAATAATAGATACTTAAAGATCCAATTT
TTATCTATATTCATTGGAGTTAACTTAACTTTCTTCCCACAACATTTCTTAGGGCTAAGAGGAATACCTCGCCGCTATTC
TGACTACCCTGATGCATATTATCTATGAAACATGGTATCTTCAATTGGAAGAGTAATCTCTATAGTTAGAATTA
>WC-10-45 [organism=Dendroctonus rufipennis]
CCACGATTAAATAATATAAGATTTTGACTCCTCCCCCCCTCTTTAACATTTTTATTATTAAGGAGAATCATTGATAAAGG
GGCAGGAACTGGGTGAACAGTGTATCCCCCTTTAGCATCTAACATCTCCCATGAGGGATCTTCTGTAGATTTCGCAATTT
TTAGGCTCCACATAGCGGGGATTTCCTCTATTCTTGGGGCTATTAACTTTATTTCTACAATTATAAACATAAACCCTTCA
GGCATAAAATTAGATCGACTAACCCTATTCACCTGAGCAGTAAAAATTACAGCTATTTTATTACTATTATCATTGCCGGT
ATTAGCAGGAGCTATTACTATGCTATTAACAGATCGAAATATTAATACCACATTCTTTGACCCTTCTGGAGGGGGGGACC
CTATTTTATACCAACACCTCTTTTGATTTTTTGGCCACCCTGAGGTATATATTTTAATTTTACCAGGCTTTGGAATAATC
TCGCATATTATTAGACAAGAAAGAGGAAAAAAAGAAGCTTTTGGATTATTGGGGATAATTTATGCTATAATAGCAATTGG
ATTACTAGGATTTGTAGTATGGGCCCACCATATATTCACAGTAGGCATAGACGTAGATACCCGAGCCTACTTCACATCCG
CCACAATAATTATTGCAGTCCCAACCGGAATTAAAATTTTTAGGTGGCTCGCCACATATCATGGCTCACAAATTACTTTA
ACCCCTTCTTCTCTTTGAGCTATTGGATTCATTTTCCTTTTTACTATAGGAGGATTGACCGGTGTAATTCTAGCTAACTC
TTCAATTGATATTATTCTTCATGATACCTATTATGTAGTCGCCCATTTCCATTATGTACTATCTATGGGAGCAGTATTTG
CTATTCTAGCAGGTATCATCCAATGATTCCCTCTTTTTACAGGACTCACTTTAAATAATAGATACTTAAAGATCCAATTT
TTATCTATATTCATTGGAGTTAACTTAACTTTCTTCCCACAACATTTCTTAGGGTTAAGAGGAATGCCTCGCCGCTATTC
TGACTACCCTGATGCCTATTATCTATGAAACATAGTCTCTTCAATTGGAAGAGTAATCTCTATAGTTAGAATTA
>WC-10-46 [organism=Dendroctonus rufipennis]
CCACGATTAAATAATATAAGATTTTGGCTTCTCCCCCCCTCTTTAACATTTTTATTACTAAGAAGAATCATTGATAAAGG
AGCAGGGACTGGATGAACAGTGTACCCCCCTTTAGCATCTAATATCTCCCATGAGGGATCTTCAGTAGATTTCGCAATTT
TTAGACTCCACATAGCAGGGATCTCCTCTATTCTTGGGGCTATTAACTTTATTTCTACAATTATAAACATAAACCCTTCG
GGCATAAAATTAGACCGACTAACTCTATTCACCTGAGCAGTAAAAATTACAGCTGTTTTATTACTATTATCATTGCCGGT
ATTAGCAGGAGCTATTACTATACTATTAACAGATCGAAATATTAATACTACATTCTTTGACCCTTCTGGAGGGGGAGACC
CTATTTTATACCAGCATCTCTTTTGATTTTTTGGCCACCCCGAGGTATACATTTTAATTTTACCAGGCTTTGGGATAATT
TCGCATATTATTAGGCAAGAAAGAGGAAAAAAAGAAGCCTTTGGATTATTAGGAATAATTTATGCTATAATAGCGATTGG
ATTACTAGGATTTGTAGTATGGGCCCACCATATATTCACGGTAGGTATAGATGTGGATACCCGAGCCTACTTTACATCCG
CTACAATAATTATTGCAGTTCCAACCGGAATTAAAATTTTTAGGTGACTTGCCACATACCATGGATCACAAATTACTTTA
ACCCCTTCTTCTCTTTGAGCTATTGGATTCATTTTCCTTTTTACTATAGGAGGATTGACCGGTGTAATTCTAGCTAACTC
TTCAATTGATATTATTCTTCATGATACCTACTATGTAGTCGCCCATTTCCATTATGTACTATCTATGGGGGCAGTATTTG
CTATTCTAGCAGGCATCATCCAATGATTCCCTCTTTTTACAGGACTAACTTTAAATAATAGATACTTAAAGATCCAATTT
TTATCTATATTCATTGGAGTTAACTTAACTTTCTTCCCACAACATTTCTTAGGGCTAAGAGGAATACCTCGCCGCTATTC
TGACTACCCTGATGCATATTATCTATGAAACATGGTATCTTCAATTGGAAGAGTAATCTCTATAGTTAGAATTA
>WC-10-47 [organism=Dendroctonus rufipennis]
CCACGATTAAATAATATAAGATTTTGGCTTCTCCCCCCCTCTTTAACATTTTTATTACTAAGAAGAATCATTGATAAAGG
AGCAGGGACTGGATGAACAGTGTATCCCCCTTTAGCATCTAATATCTCCCATGAAGGATCTTCAGTAGATTTCGCAATTT
TTAGACTCCACATAGCAGGGATCTCCTCTATTCTTGGGGCTATTAACTTTATTTCTACAATTATAAACATAAACCCTTCG
GGCATAAAATTAGACCGACTAACTCTATTCACCTGAGCAGTAAAAATTACAGCTGTTTTATTACTATTATCATTGCCGGT
ATTAGCAGGAGCTATTACTATGCTATTAACAGATCGAAATATTAATACTACATTCTTTGACCCTTCTGGAGGGGGAGACC
CTATTTTATACCAGCATCTCTTTTGATTTTTTGGCCACCCCGAGGTATACATTTTAATTTTACCAGGCTTTGGGATAATT
TCGCATATTATTAGGCAAGAAAGAGGAAAAAAAGAAGCCTTTGGATTATTAGGAATAATTTATGCTATAATAGCGATTGG
ATTACTAGGATTTGTAGTATGGGCCCACCATATATTCACGGTAGGTATAGATGTGGATACCCGAGCCTACTTTACATCCG
CCACAATAATTATTGCAGTTCCAACCGGAATTAAAATTTTTAGGTGACTTGCCACATACCATGGATCACAAATTACTTTA
ACCCCTTCTTCTCTTTGAGCTATTGGATTCATTTTCCTTTTTACTATAGGAGGATTGACCGGTGTAATTCTAGCTAACTC
TTCAATTGATATTATTCTTCATGACACCTACTATGTAGTCGCCCATTTCCATTATGTGCTATCTATGGGGGCAGTATTTG
CTATTCTAGCAGGCATCATCCAATGATTCCCTCTTTTTACAGGACTAACTTTAAATAATAGATACTTAAAGATCCAATTT
TTATCTATATTCATTGGAGTTAACTTGACTTTCTTCCCACAACATTTCTTAGGGCTAAGAGGAATACCTCGCCGCTATTC
TGACTACCCTGATGCATATTATCTATGAAACATGGTATCTTCAATTGGAAGAGTAATCTCTATAGTTAGAATTA
>WC-10-48 [organism=Dendroctonus rufipennis]
CCACGATTAAATAATATAAGATTTTGGCTTCTCCCCCCCTCTTTAACATTTTTATTACTAAGAAGAATCATTGATAAAGG
AGCAGGGACTGGATGAACAGTGTACCCCCCTTTAGCATCTAATATCTCCCATGAGGGGTCTTCAGTAGATTTCGCAATTT
TTAGACTCCACATAGCAGGGATCTCCTCTATTCTTGGGGCTATTAACTTTATTTCTACAATTATAAACATAAACCCTTCG
GGCATAAAATTAGACCGACTAACTCTATTCACCTGAGCAGTAAAAATTACAGCTGTTTTATTACTATTATCATTGCCGGT
ATTAGCAGGAGCTATTACTATGCTATTAACAGATCGAAATATTAATACTACATTCTTTGACCCTTCTGGAGGGGGAGACC
CTATTTTATACCAGCATCTCTTTTGATTTTTTGGCCACCCCGAGGTATACATTTTAATTTTACCAGGCTTTGGGATAATT
TCGCATATTATTAGGCAAGAAAGAGGAAAAAAAGAAGCCTTTGGATTATTAGGAATAATTTATGCTATAATAGCGATTGG
ATTACTAGGATTTGTAGTATGGGCCCACCATATATTCACGGTAGGTATAGATGTGGATACCCGAGCCTACTTTACATCCG
CCACAATAATTATTGCAGTTCCAACCGGAATTAAAATTTTTAGGTGACTTGCCACATACCATGGATCACAAATTACTTTA
ACCCCTTCTTCTCTTTGAGCTATTGGATTCATTTTCCTTTTTACTATAGGAGGATTGACCGGTGTAATTCTAGCTAACTC
TTCAATTGATATTATTCTTCATGATACCTACTATGTAGTCGCCCATTTCCATTATGTACTATCTATGGGGGCAGTATTTG
CTATTCTAGCAGGCATCATCCAATGATTCCCTCTTTTTACAGGACTAACTTTAAATAATAGATACTTAAAGATCCAATTT
TTATCTATATTCATTGGAGTTAACTTAACTTTCTTCCCACAACATTTTTTAGGGCTAAGAGGAATACCTCGCCGCTATTC
TGACTACCCTGATGCATACTATCTATGAAACATGGTATCTTCAATTGGAAGAGTAATCTCTATAGTTAGAATTA
>WC-10-49 [organism=Dendroctonus rufipennis]
CCACGATTAAATAATATAAGATTTTGGCTTCTCCCCCCCTCTTTAACATTTTTATTACTAAGAAGAATCATTGATAAAGG
AGCAGGGACTGGATGAACAGTGTACCCCCCTTTAGCATCTAATATCTCCCATGAGGGGTCTTCAGTAGATTTCGCAATTT
TTAGACTCCACATAGCAGGGATCTCCTCTATTCTTGGGGCTATTAACTTTATTTCTACAATTATAAACATAAACCCTTCG
GGCATAAAATTAGACCGACTAACTCTATTCACCTGAGCAGTAAAAATTACAGCTGTTTTATTACTATTATCATTGCCGGT
ATTAGCAGGAGCTATTACTATGCTATTAACAGATCGAAATATTAATACTACATTCTTTGACCCTTCTGGAGGGGGAGACC
CTATTTTATACCAGCATCTCTTTTGATTTTTTGGCCACCCCGAGGTATACATTTTAATTTTACCAGGCTTTGGGATAATT
TCGCATATTATTAGGCAAGAAAGAGGAAAAAAAGAAGCCTTTGGATTATTAGGAATAATTTATGCTATAATAGCGATTGG
ATTACTAGGATTTGTAGTATGGGCCCACCATATATTCACGGTAGGTATAGATGTGGATACCCGAGCCTACTTTACATCCG
CCACAATAATTATTGCAGTTCCAACCGGAATTAAAATTTTTAGGTGACTTGCCACATACCATGGATCACAAATTACTTTA
ACCCCTTCTTCTCTTTGAGCTATTGGATTCATTTTCCTTTTTACTATAGGAGGATTGACCGGTGTAATTCTAGCTAACTC
TTCAATTGATATTATTCTTCATGATACCTACTATGTAGTCGCCCATTTCCATTATGTACTATCTATGGGGGCAGTATTTG
CTATTCTAGCAGGCATCATCCAATGATTCCCTCTTTTTACAGGACTAACTTTAAATAATAGATACTTAAAGATCCAATTT
TTATCTATATTCATTGGAGTTAACTTAACTTTCTTCCCACAACATTTTTTAGGGCTAAGAGGAATACCTCGCCGCTATTC
TGACTACCCTGATGCATACTATCTATGAAACATGGTATCTTCAATTGGAAGAGTAATCTCTATAGTTAGAATTA
>WC-10-50 [organism=Dendroctonus rufipennis]
CCACGATTAAATAATATAAGATTTTGACTCCTCCCCCCCTCTTTAACATTTTTATTATTAAGGAGAATCATTGATAAAGG
GGCAGGAACTGGGTGAACAGTGTATCCCCCTTTAGCATCTAACATCTCCCATGAGGGATCTTCTGTAGATTTCGCAATTT
TTAGGCTCCACATAGCGGGGATTTCCTCTATTCTTGGGGCTATTAACTTTATTTCTACAATTATAAACATAAACCCTTCA
GGCATAAAATTAGATCGACTAACCCTATTCACCTGAGCAGTAAAAATTACAGCTATTTTATTACTATTATCATTGCCGGT
ATTAGCAGGAGCTATTACTATGCTATTAACAGATCGAAATATTAATACCACATTCTTTGACCCTTCTGGAGGGGGGGACC
CTATTTTATACCAACACCTCTTTTGATTTTTTGGCCACCCTGAGGTATATATTTTAATTTTACCAGGCTTTGGAATAATC
TCGCATATTATTAGACAAGAAAGAGGAAAAAAAGAAGCTTTTGGATTATTGGGGATAATTTATGCTATAATAGCAATTGG
ACTACTAGGATTTGTAGTATGGGCCCACCATATATTCACAGTAGGCATAGACGTAGATACCCGAGCCTACTTCACATCCG
CCACAATAATTATTGCAGTCCCAACCGGAATTAAAATTTTTAGGTGGCTCGCCACATATCATGGCTCACAAATTACTTTA
ACCCCTTCTTCTCTTTGAGCTATTGGATTCATTTTCCTTTTTACTATAGGAGGATTGACCGGTGTAATTCTAGCTAACTC
TTCAATTGATATTATTCTTCATGATACCTATTATGTAGTCGCCCATTTCCATTATGTACTATCTATGGGAGCAGTATTTG
CTATTCTAGCAGGTATCATCCAATGATTCCCTCTTTTTACAGGACTCACTTTAAATAATAGATACTTAAAGATCCAATTT
TTATCTATATTCATTGGAGTTAACTTAACTTTCTTCCCACAACATTTCTTAGGGTTAAGAGGAATGCCTCGCCGCTATTC
TGACTACCCTGATGCCTATTATCTATGAAACATAGTCTCTTCAATTGGAAGAGTAATCTCTATAGTTAGAATTA
>FP-07-02 [organism=Dendroctonus rufipennis]
CCACGATTAAATAATATAAGATTTTGGCTCCTCCCCCCCTCTTTAACATTTTTATTACTAAGAAGAATCATTGATAAAGG
GGCAGGAACTGGATGAACAGTGTATCCCCCTTTAGCATCTAATATCTCCCATGAGGGGTCTTCTGTAGATTTCGCAATTT
TTAGGCTCCACATAGCGGGGATTTCCTCTATTCTTGGAGCTATTAACTTTATTTCTACAATTATAAACATAAACCCTTCA
GGAATAAAATTAGATCGACTAACCCTATTCACCTGAGCAGTAAAAATTACAGCTATTTTATTACTATTATCATTACCGGT
ATTAGCAGGAGCTATTACTATGCTATTAACAGATCGAAATATTAATACTACATTCTTTGATCCTTCTGGAGGAGGAGACC
CTATTTTATACCAGCACCTCTTTTGATTTTTTGGCCACCCTGAAGTATATATTTTAATTTTACCAGGCTTTGGAATAATT
TCGCATATTATTAGGCAAGAAAGAGGAAAAAAAGAAGCCTTTGGATTATTAGGAATAATTTATGCTATAATAGCAATTGG
ATTACTAGGATTTGTAGTATGGGCCCACCATATATTCACGGTAGGTATAGACGTAGATACCCGAGCCTACTTCACATCCG
CCACAATAATTATTGCAGTTCCAACCGGAATTAAAATTTTTAGGTGGCTCGCCACATACCATGGATCACAAATTACTTTA
ACCCCTTCTTCTCTTTGAGCTATTGGATTCATTTTCCTTTTTACTATAGGGGGATTGACCGGTGTAATTCTAGCTAACTC
TTCAATTGATATTATTCTTCATGATACCTACTATGTAGTCGCCCATTTCCACTATGTATTATCTATAGGAGCAGTATTTG
CTATTCTAGCAGGTATCATCCAATGATTCCCTCTTTTTACAGGGCTAACTTTAAATAATAGGTATTTAAAGATCCAATTT
TTATCTATATTCATTGGAGTTAACTTAACTTTCTTCCCACAACATTTCTTAGGGCTAAGAGGAATACCTCGCCGCTATTC
TGACTACCCTGATGCCTATTATTTATGAAACATAGTCTCTTCAATTGGAAGAGTAATCTCTATAGTTAGAATTA
>PR-03-15 [organism=Dendroctonus rufipennis]
CCACGATTAAATAATATAAGATTTTGACTCCTCCCCCCCTCTTTAACATTTTTATTATTAAGGAGAATCATTGATAAAGG
GGCAGGAACTGGGTGAACAGTGTATCCCCCTTTAGCATCTAACATCTCCCATGAGGGATCTTCTGTAGATTTCGCAATTT
TTAGGCTCCACATAGCGGGGATTTCCTCTATTCTTGGGGCTATTAACTTTATTTCTACAATTATAAACATAAACCCTTCA
GGCATAAAATTAGATCGACTAACCCTATTCACCTGAGCAGTAAAAATTACAGCTATTTTATTACTATTATCATTGCCGGT
ATTAGCAGGAGCTATTACTATGCTATTAACAGATCGAAATATTAATACCACATTCTTTGACCCTTCTGGAGGGGGGGACC
CTATTTTATACCAACACCTCTTTTGATTTTTTGGCCACCCTGAGGTATATATTTTAATTTTACCAGGCTTTGGAATAATC
TCGCATATTATTAGACAAGAAAGAGGAAAAAAAGAAGCTTTTGGATTATTGGGGATAATTTATGCTATAATAGCAATTGG
ATTACTAGGATTTGTAGTATGGGCCCACCATATATTCACAGTAGGCATAGACGTAGATACCCGAGCCTACTTCACATCCG
CCACAATAATTATTGCAGTCCCAACCGGAATTAAAATTTTTAGGTGGCTCGCCACATATCATGGCTCACAAATTACTTTA
ACCCCTTCTTCTCTTTGAGCTATTGGATTCATTTTCCTTTTTACTATAGGAGGATTGACCGGTGTAATTCTAGCTAACTC
TTCAATTGATATTATTCTTCATGATACCTATTATGTAGTCGCCCATTTCCATTATGTACTATCTATGGGAGCAGTATTTG
CTATTCTAGCAGGTATCATCCAATGATTCCCTCTTTTTACAGGACTCACTTTAAATAATAGATACTTAAAGATCCAATTT
TTATCTATATTCATTGGAGTTAACTTAACTTTCTTCCCACAACATTTCTTAGGGTTAAGAGGAATGCCTCGCCGCTATTC
TGACTACCCTGATGCCTATTATCTATGAAACATAGTCTCTTCAATTGGAAGAGTAATCTCTATAGTTAGAATTA
>WC-05-14 [organism=Dendroctonus rufipennis]
CCACGATTAAATAATATAAGATTTTGGCTTCTCCCCCCCTCTTTAACATTTTTATTACTAAGAAGAATCATTGATAAAGG
AGCAGGGACTGGATGAACAGTGTACCCCCCTTTAGCATCTAATATCTCCCATGAGGGATCTTCAGTAGATTTCGCAATTT
TTAGACTCCACATAGCAGGGATCTCCTCTATTCTTGGGGCTATTAACTTTATTTCTACAATTATAAACATAAACCCTTCG
GGCATAAAATTAGACCGACTAACTCTATTCACCTGAGCAGTAAAAATTACAGCTGTTTTATTACTATTATCATTGCCGGT
ATTAGCAGGAGCTATTACTATGCTATTAACAGATCGAAATATTAATACTACATTCTTTGACCCTTCTGGAGGGGGAGACC
CTATTTTATACCAGCATCTCTTTTGATTTTTTGGCCACCCCGAGGTATACATTTTAATTTTACCAGGCTTTGGGATAATT
TCGCATATTATTAGGCAAGAAAGAGGAAAAAAAGAAGCCTTTGGATTATTAGGAATAATTTATGCTATAATAGCGATTGG
ATTACTAGGATTTGTAGTATGGGCCCACCATATATTCACGGTAGGTATAGATGTGGATACCCGAGCCTACTTTACATCCG
CCACAATAATTATTGCAGTTCCAACCGGAATTAAAATTTTTAGGTGACTTGCCACATACCATGGATCACAAATTACTTTA
ACCCCTTCTTCTCTTTGAGCTATTGGATTCATTTTCCTTTTTACTATAGGAGGATTGACCGGTGTAATTCTAGCTAACTC
TTCAATTGATATTATTCTTCATGATACCTACTATGTAGTCGCCCATTTCCATTATGTACTATCTATGGGGGCAGTATTTG
CTATTCTAGCAGGCATCATCCAATGATTCCCTCTTTTTACAGGACTAACTTTAAATAATAGATACTTAAAGATCCAATTT
TTATCTATATTCATTGGAGTTAACTTAACTTTCTTCCCACAACATTTCTTAGGGCTAAGAGGAATACCTCGCCGCTATTC
TGACTACCCTGATGCATACTATCTATGAAACATGGTATCTTCAATTGGAAGAGTAATCTCTATAGTTAGAATTA
>WC-05-45 [organism=Dendroctonus rufipennis]
CCACGATTAAATAATATAAGATTTTGGCTTCTCCCCCCTTCTTTAACATTTTTATTACTAAGAAGAATCATTGATAAAGG
AGCAGGGACTGGATGAACAGTGTACCCCCCTTTAGCATCTAATATCTCCCATGAGGGATCTTCAGTAGATTTCGCAATTT
TTAGACTCCACATAGCAGGGATCTCCTCTATTCTTGGAGCTATTAACTTTATTTCTACAATTATAAACATAAACCCTTCG
GGCATAAAATTAGACCGACTAACTCTCTTCACCTGAGCAGTAAAAATTACAGCTGTTTTATTACTATTATCATTGCCGGT
ATTAGCAGGAGCTATTACTATGCTATTAACAGATCGAAATATTAATACTACATTCTTTGACCCTTCTGGAGGGGGAGACC
CTATTTTATACCAGCATCTCTTTTGATTTTTTGGCCACCCCGAGGTATACATTTTAATTTTACCAGGCTTTGGGATAATT
TCGCATATTATTAGGCAAGAAAGAGGAAAAAAAGAAGCCTTTGGATTATTAGGAATAATTTATGCTATAATAGCGATTGG
ATTACTAGGATTTGTAGTATGGGCCCACCATATATTCACGGTAGGTATAGACGTGGATACCCGAGCCTACTTTACATCCG
CCACAATAATTATTGCAGTTCCAACCGGAATTAAAATTTTTAGGTGACTTGCCACATACCATGGATCACAAATTACTTTA
ACCCCTTCTTCTCTTTGAGCTATTGGATTCATTTTCCTTTTTACTATAGGAGGATTAACCGGTGTAATTCTAGCTAACTC
TTCAATTGATATTATTCTTCATGATACCTACTATGTAGTCGCCCATTTCCATTATGTACTATCTATGGGAGCAGTATTTG
CTATTCTAGCAGGCATCATCCAATGATTCCCTCTTTTTACAGGACTAACTTTAAATAATAGATACTTAAAGATCCAATTT
TTATCTATATTCATTGGAGTTAACTTAACTTTCTTCCCACAACATTTCTTAGGGCTAAGAGGAATACCTCGCCGCTATTC
TGACTACCCTGATGCATATTATTTATGAAACATAGTATCTTCAATTGGAAGAGTAATCTCTATAGTTAGAATTA
>WC-07-17 [organism=Dendroctonus rufipennis]
CCACGATTAAATAATATAAGATTTTGGCTTCTCCCCCCCTCTTTAACATTTTTATTACTAAGAAGAATTATTGATAAAGG
AGCAGGGACTGGATGAACAGTATACCCCCCTTTAGCATCTAATATCTCCCATGAGGGGTCTTCAGTAGATTTCGCAATTT
TTAGACTCCACATAGCAGGGATCTCCTCTATTCTTGGGGCTATTAACTTTATTTCTACAATTATAAACATAAACCCTTCG
GGCATAAAATTAGACCGACTAACTCTATTCACCTGAGCAGTAAAAATTACAGCTGTTTTATTACTATTATCATTGCCGGT
ATTAGCAGGAGCTATTACTATGCTATTAACAGATCGAAATATTAATACTACATTCTTTGACCCTTCTGGAGGGGGAGACC
CTATTTTATACCAGCATCTCTTTTGATTTTTTGGCCACCCCGAGGTATACATTTTAATTTTACCAGGCTTTGGGATAATT
TCGCATATTATTAGGCAAGAAAGAGGAAAAAAAGAAGCCTTTGGATTATTAGGAATAATTTATGCTATAATAGCGATTGG
ATTACTAGGATTTGTAGTATGGGCCCACCATATATTCACGGTAGGTATAGATGTGGATACCCGAGCCTACTTTACATCCG
CCACAATAATTATTGCAGTTCCAACCGGAATTAAAATTTTTAGGTGACTTGCCACATACCATGGATCACAAATTACTTTA
ACCCCTTCTTCTCTTTGAGCTATTGGATTCATTTTCCTTTTTACTATAGGAGGATTGACCGGTGTAATTCTAGCTAACTC
TTCAATTGATATTATTCTTCATGATACCTACTATGTAGTCGCCCATTTCCATTATGTACTATCTATGGGGGCAGTATTTG
CTATTCTAGCAGGCATCATCCAATGATTCCCTCTTTTTACAGGATTAACTTTAAATAATAGATACTTAAAGATCCAATTT
TTATCTATATTCATTGGAGTTAACTTAACTTTCTTCCCACAACATTTCTTAGGGCTAAGAGGAATGCCTCGCCGCTATTC
TGACTACCCTGATGCATATTATCTATGAAACATGGTATCTTCAATTGGAAGAGTAATCTCTATAGTTAGAATTA
