# Supplementary material for: Phylogenetic‐Pheromone Associations Obscured by Stabilising Selection and Natal Tree Effect in a Tree‐Killing Bark Beetle
Source: Mol Ecol. 2026 Jan 12;35(1):e70226. doi: 10.1111/mec.70226 (PMC12794122; doi:10.1111/mec.70226)
Supplement: Supplementary file 1 — Data S1: mec70226‐sup‐0001‐Supinfo.zip. [file MEC-35-e70226-s001.zip › SBCOI-aligned-unique.fa.mldist]

184
FP-03-01       0.0000000 0.0391738 0.0027554 0.0194315 0.0009054 0.0420692 0.0138452 0.0018229 0.0420879 0.0184149 0.0204384 0.0149741 0.0009092 0.0418672 0.0525307 0.0539294 0.0594339 0.0607616 0.0473067 0.0556902 0.0557201 0.0595525 0.0597941 0.0407298 0.0557138 0.0540421 0.0571755 0.0450134 0.0593809 0.0615454 0.0600837 0.0602343 0.0621802 0.0558068 0.0556902 0.0539294 0.0552930 0.0568398 0.0572304 0.0601292 0.0524713 0.0544787 0.0571985 0.0572304 0.0602343 0.0602920 0.0572304 0.0544275 0.0463891 0.0620750 0.0641527 0.0584127 0.0567409 0.0433969 0.0524211 0.0541631 0.0553278 0.0587273 0.0655307 0.0603290 0.0526149 0.0622118 0.0510233 0.0420485 0.0557201 0.0557201 0.0620837 0.0556902 0.0566726 0.0597941 0.0526149 0.0588820 0.0493311 0.0605838 0.0602920 0.0574533 0.0493935 0.0553976 0.0605838 0.0535188 0.0554506 0.0511597 0.0553976 0.0572304 0.0575328 0.0583234 0.0527501 0.0551843 0.0588021 0.0557201 0.0572064 0.0569304 0.0539294 0.0556902 0.0553976 0.0539294 0.0538778 0.0541920 0.0504373 0.0567272 0.0553976 0.0590442 0.0536971 0.0590120 0.0656304 0.0541631 0.0575086 0.0557138 0.0569848 0.0559615 0.0551598 0.0572613 0.0571755 0.0553976 0.0587273 0.0560060 0.0590688 0.0553976 0.0622718 0.0606803 0.0604614 0.0584203 0.0587273 0.0639779 0.0161215 0.0230222 0.0485839 0.0218807 0.0219035 0.0149741 0.0243079 0.0184073 0.0230222 0.0207659 0.0149741 0.0160971 0.0206597 0.0581505 0.0551777 0.0543158 0.0452369 0.0436476 0.0539810 0.0554506 0.0621175 0.0554506 0.0554272 0.0450557 0.0571755 0.0511105 0.0510233 0.5974887 0.0183899 0.0422708 0.0206988 0.0172205 0.0018276 0.0149882 0.0160971 0.0420879 0.0182365 0.0569304 0.0571985 0.0172190 0.0027671 0.0415206 0.0569556 0.0582052 0.0535059 0.0615232 0.0573366 0.0621450 0.0533531 0.0596820 0.0534556 0.0588495 0.0615169 0.0536831 0.0367871 0.0230222 0.0195330 0.0182374 0.0407099 0.0172050 
FP-05-01       0.0391738 0.0000000 0.0400701 0.0321955 0.0378614 0.0018250 0.0309370 0.0393546 0.0036894 0.0366308 0.0354190 0.0295343 0.0376624 0.0037050 0.0632376 0.0615526 0.0674729 0.0688695 0.0075827 0.0634378 0.0666872 0.0671835 0.0621844 0.0085833 0.0634640 0.0616839 0.0650060 0.0056075 0.0673961 0.0705447 0.0690047 0.0682400 0.0703309 0.0635735 0.0634378 0.0615526 0.0671158 0.0645988 0.0650693 0.0680945 0.0600126 0.0661339 0.0650620 0.0683063 0.0682400 0.0683063 0.0650693 0.0653240 0.0065714 0.0702086 0.0764138 0.0672201 0.0613464 0.0066030 0.0662994 0.0618199 0.0598799 0.0666494 0.0694085 0.0683712 0.0640222 0.0703899 0.0616124 0.0075865 0.0666872 0.0666872 0.0702209 0.0634378 0.0685725 0.0653878 0.0672708 0.0668299 0.0597637 0.0686393 0.0683063 0.0653240 0.0598441 0.0631030 0.0647266 0.0643778 0.0663638 0.0656726 0.0662994 0.0650693 0.0686670 0.0661640 0.0634997 0.0669749 0.0667611 0.0666872 0.0682789 0.0615526 0.0584262 0.0634378 0.0631030 0.0647266 0.0614928 0.0682789 0.0609051 0.0653878 0.0631030 0.0702893 0.0619147 0.0669749 0.0740006 0.0650060 0.0653878 0.0634640 0.0647895 0.0669749 0.0596948 0.0651060 0.0650060 0.0631030 0.0739575 0.0670253 0.0703174 0.0631030 0.0737997 0.0720879 0.0687063 0.0662994 0.0666494 0.0682400 0.0309456 0.0359661 0.0076594 0.0346961 0.0351123 0.0295343 0.0348623 0.0336549 0.0334047 0.0364537 0.0295343 0.0337686 0.0336707 0.0584719 0.0554781 0.0652232 0.0075688 0.0065770 0.0616124 0.0631643 0.0702893 0.0600126 0.0670130 0.0075565 0.0650060 0.0623856 0.0584831 0.6318565 0.0391901 0.0037037 0.0393711 0.0321955 0.0363490 0.0309565 0.0337686 0.0036894 0.0328859 0.0647266 0.0618620 0.0350961 0.0378432 0.0056075 0.0609070 0.0615702 0.0603584 0.0618712 0.0546504 0.0606628 0.0565830 0.0600145 0.0603012 0.0628898 0.0618638 0.0569423 0.0450864 0.0359661 0.0349597 0.0362617 0.0027523 0.0347449 
FP-05-02       0.0027554 0.0400701 0.0000000 0.0206697 0.0018279 0.0430149 0.0149855 0.0027605 0.0430341 0.0196438 0.0216867 0.0161359 0.0028568 0.0428065 0.0536635 0.0550820 0.0606856 0.0620322 0.0483433 0.0568733 0.0569042 0.0608090 0.0610450 0.0416545 0.0568974 0.0551986 0.0583808 0.0460080 0.0606287 0.0596738 0.0582098 0.0614860 0.0634667 0.0569939 0.0568733 0.0550820 0.0564616 0.0580323 0.0584373 0.0613742 0.0536020 0.0556539 0.0584086 0.0584373 0.0614860 0.0615454 0.0584373 0.0555944 0.0474047 0.0633581 0.0654932 0.0596487 0.0579342 0.0451010 0.0565723 0.0553224 0.0565011 0.0599565 0.0668701 0.0615867 0.0537528 0.0635025 0.0521321 0.0437297 0.0569042 0.0569042 0.0633674 0.0568733 0.0578754 0.0610450 0.0537528 0.0601167 0.0504100 0.0618455 0.0615454 0.0586665 0.0504746 0.0565723 0.0618455 0.0546750 0.0566269 0.0522754 0.0565723 0.0584373 0.0587482 0.0595378 0.0538889 0.0563649 0.0600372 0.0569042 0.0584127 0.0581288 0.0550820 0.0568733 0.0565723 0.0550820 0.0550289 0.0553523 0.0515295 0.0579316 0.0565723 0.0602826 0.0548432 0.0602494 0.0669728 0.0583808 0.0587235 0.0568974 0.0581849 0.0571524 0.0563279 0.0584692 0.0583808 0.0565723 0.0568733 0.0571979 0.0603078 0.0565723 0.0635642 0.0619480 0.0617311 0.0596410 0.0599565 0.0652942 0.0173082 0.0243285 0.0496457 0.0231691 0.0208819 0.0161359 0.0256408 0.0196356 0.0243285 0.0197452 0.0161359 0.0172819 0.0219245 0.0593487 0.0563310 0.0554827 0.0462410 0.0446212 0.0551353 0.0566269 0.0634065 0.0566269 0.0566029 0.0460517 0.0583808 0.0522246 0.0521321 0.6128563 0.0196156 0.0432225 0.0219663 0.0184239 0.0027675 0.0150015 0.0172819 0.0430341 0.0194510 0.0581288 0.0584086 0.0184224 0.0056450 0.0424626 0.0581399 0.0594050 0.0546305 0.0627811 0.0585321 0.0634146 0.0544702 0.0609037 0.0545788 0.0600711 0.0627704 0.0548124 0.0376572 0.0243285 0.0185195 0.0194531 0.0416338 0.0184083 
FP-05-03       0.0194315 0.0321955 0.0206697 0.0000000 0.0183293 0.0349113 0.0046744 0.0194956 0.0349273 0.0086991 0.0085361 0.0037038 0.0206561 0.0377134 0.0479731 0.0464626 0.0486997 0.0499666 0.0371383 0.0481289 0.0510676 0.0517440 0.0520276 0.0365923 0.0481501 0.0465606 0.0495553 0.0376784 0.0516144 0.0544468 0.0530325 0.0495553 0.0484203 0.0453573 0.0481289 0.0464626 0.0477983 0.0464123 0.0467124 0.0494939 0.0450630 0.0503381 0.0495527 0.0496029 0.0495553 0.0496029 0.0496029 0.0527449 0.0389843 0.0512635 0.0637877 0.0514360 0.0491719 0.0361743 0.0507709 0.0495553 0.0478099 0.0481289 0.0544973 0.0496106 0.0485360 0.0513518 0.0436733 0.0348949 0.0510676 0.0510676 0.0542383 0.0481289 0.0519775 0.0520276 0.0514783 0.0511745 0.0448742 0.0498462 0.0496029 0.0527449 0.0449297 0.0478722 0.0493399 0.0489014 0.0508195 0.0500255 0.0507709 0.0496029 0.0498680 0.0449744 0.0453059 0.0505261 0.0510860 0.0510676 0.0525164 0.0464626 0.0464626 0.0481289 0.0507709 0.0493399 0.0492918 0.0525164 0.0459715 0.0520276 0.0478722 0.0542904 0.0496288 0.0512905 0.0545791 0.0495553 0.0498462 0.0481501 0.0493871 0.0512905 0.0448232 0.0496288 0.0495553 0.0478722 0.0575812 0.0484058 0.0484120 0.0478722 0.0514014 0.0499027 0.0491320 0.0450199 0.0510407 0.0530259 0.0046699 0.0127377 0.0409826 0.0117057 0.0037217 0.0056617 0.0138524 0.0066350 0.0127377 0.0066696 0.0056105 0.0066537 0.0066374 0.0468346 0.0440833 0.0526323 0.0378487 0.0363822 0.0465071 0.0479180 0.0512660 0.0479180 0.0513176 0.0377134 0.0524887 0.0470596 0.0436733 0.5918087 0.0086920 0.0350791 0.0087136 0.0037214 0.0171429 0.0056658 0.0066537 0.0323652 0.0065805 0.0493399 0.0495527 0.0096691 0.0183218 0.0343448 0.0489651 0.0468788 0.0429884 0.0498872 0.0405189 0.0504240 0.0451730 0.0482505 0.0456917 0.0507122 0.0499142 0.0454325 0.0303602 0.0127377 0.0056614 0.0066374 0.0336252 0.0056294 
FP-05-08       0.0009054 0.0378614 0.0018279 0.0183293 0.0000000 0.0407298 0.0127997 0.0009073 0.0407481 0.0173152 0.0193331 0.0139145 0.0018283 0.0405339 0.0510811 0.0524713 0.0579182 0.0592381 0.0459160 0.0542151 0.0542440 0.0580323 0.0582829 0.0394003 0.0542383 0.0525811 0.0556902 0.0436476 0.0578691 0.0600145 0.0585613 0.0587273 0.0606532 0.0543287 0.0542151 0.0524713 0.0538310 0.0553662 0.0557437 0.0586287 0.0510233 0.0529993 0.0557078 0.0557437 0.0587273 0.0587836 0.0557437 0.0529574 0.0450134 0.0605507 0.0625840 0.0569042 0.0552652 0.0420485 0.0539294 0.0526995 0.0538607 0.0572304 0.0639779 0.0588159 0.0511597 0.0606803 0.0495854 0.0407099 0.0542440 0.0542440 0.0605588 0.0542151 0.0551843 0.0582829 0.0511597 0.0573811 0.0479099 0.0590688 0.0587836 0.0559615 0.0479701 0.0539294 0.0590688 0.0520514 0.0539810 0.0497147 0.0539294 0.0557437 0.0560392 0.0568398 0.0512953 0.0537061 0.0572991 0.0542440 0.0557201 0.0554506 0.0524713 0.0542151 0.0539294 0.0524713 0.0524211 0.0527274 0.0490144 0.0552375 0.0539294 0.0575398 0.0522445 0.0575086 0.0640751 0.0556902 0.0560154 0.0542383 0.0555037 0.0544799 0.0536971 0.0557736 0.0556902 0.0539294 0.0572304 0.0545237 0.0575640 0.0539294 0.0607388 0.0591592 0.0589353 0.0569304 0.0572304 0.0624353 0.0150470 0.0218807 0.0471765 0.0207483 0.0207709 0.0139145 0.0231509 0.0173082 0.0218807 0.0196414 0.0139145 0.0150240 0.0195410 0.0566850 0.0537337 0.0528446 0.0438612 0.0422917 0.0525216 0.0539810 0.0605870 0.0539810 0.0539580 0.0436887 0.0556902 0.0496669 0.0495854 0.5964265 0.0172928 0.0409256 0.0195779 0.0161369 0.0009097 0.0139275 0.0150240 0.0407481 0.0171488 0.0554506 0.0557078 0.0161354 0.0037106 0.0401772 0.0554939 0.0567384 0.0520773 0.0600235 0.0558659 0.0606366 0.0519322 0.0582052 0.0520284 0.0573644 0.0600223 0.0522505 0.0354746 0.0218807 0.0184239 0.0171486 0.0393811 0.0161215 
FP-05-10       0.0420692 0.0018250 0.0430149 0.0349113 0.0407298 0.0000000 0.0336254 0.0422708 0.0037050 0.0394836 0.0382069 0.0321805 0.0405157 0.0037207 0.0629042 0.0612275 0.0671157 0.0685060 0.0076156 0.0631030 0.0663369 0.0708408 0.0618544 0.0086208 0.0670021 0.0613578 0.0646639 0.0056316 0.0710347 0.0701732 0.0686401 0.0678827 0.0699623 0.0632376 0.0631030 0.0612275 0.0667611 0.0642609 0.0647266 0.0645364 0.0596948 0.0697841 0.0647182 0.0679485 0.0678827 0.0679485 0.0647266 0.0649794 0.0065996 0.0698410 0.0760088 0.0668644 0.0610229 0.0066315 0.0659522 0.0614928 0.0595630 0.0662994 0.0690455 0.0680118 0.0676020 0.0700198 0.0612869 0.0076195 0.0663369 0.0663369 0.0698531 0.0631030 0.0682126 0.0650427 0.0676020 0.0632730 0.0594478 0.0682789 0.0679485 0.0649794 0.0595274 0.0627708 0.0612275 0.0640367 0.0660160 0.0692862 0.0659522 0.0647266 0.0683063 0.0658189 0.0631643 0.0666224 0.0664091 0.0663369 0.0679212 0.0612275 0.0581160 0.0631030 0.0596369 0.0643867 0.0611683 0.0679212 0.0605851 0.0650427 0.0627708 0.0666601 0.0615868 0.0666224 0.0736136 0.0646639 0.0650427 0.0670021 0.0644490 0.0666224 0.0593794 0.0647630 0.0646639 0.0627708 0.0735709 0.0666724 0.0699489 0.0627708 0.0734133 0.0717097 0.0683453 0.0659522 0.0662994 0.0678827 0.0336394 0.0361382 0.0056607 0.0348623 0.0379141 0.0321805 0.0350295 0.0364198 0.0335647 0.0362617 0.0321805 0.0365447 0.0338335 0.0551904 0.0522569 0.0648784 0.0076016 0.0066053 0.0612869 0.0628316 0.0699197 0.0596948 0.0666601 0.0075892 0.0614928 0.0659317 0.0581724 0.6247544 0.0420859 0.0037194 0.0422876 0.0349113 0.0391738 0.0336474 0.0365447 0.0037050 0.0356223 0.0612275 0.0615334 0.0349117 0.0407099 0.0056316 0.0575448 0.0582251 0.0570264 0.0584994 0.0514212 0.0573139 0.0533618 0.0567013 0.0569725 0.0594661 0.0585031 0.0536926 0.0453060 0.0361382 0.0377549 0.0364372 0.0046521 0.0349121 
FP-05-12       0.0138452 0.0309370 0.0149855 0.0046744 0.0127997 0.0336254 0.0000000 0.0138856 0.0336409 0.0076936 0.0056077 0.0009119 0.0149799 0.0334646 0.0432580 0.0418031 0.0439067 0.0451400 0.0384682 0.0433989 0.0462397 0.0468417 0.0471450 0.0323652 0.0434183 0.0418901 0.0447805 0.0363656 0.0467365 0.0494741 0.0481004 0.0447805 0.0464954 0.0407114 0.0433989 0.0418031 0.0459049 0.0417677 0.0420271 0.0447359 0.0404479 0.0454656 0.0447650 0.0448232 0.0447805 0.0448232 0.0448232 0.0449999 0.0376614 0.0464183 0.0584198 0.0465612 0.0444336 0.0348789 0.0459715 0.0447805 0.0431100 0.0433989 0.0495337 0.0448207 0.0437549 0.0464873 0.0391024 0.0336097 0.0462397 0.0462397 0.0492959 0.0433989 0.0470999 0.0471450 0.0466015 0.0463366 0.0402771 0.0450429 0.0448232 0.0449999 0.0403250 0.0431681 0.0478969 0.0441195 0.0460152 0.0451937 0.0459715 0.0448232 0.0450630 0.0431287 0.0406652 0.0456929 0.0462453 0.0462397 0.0476434 0.0418031 0.0418031 0.0433989 0.0459715 0.0445854 0.0445430 0.0476434 0.0413607 0.0471450 0.0431681 0.0493440 0.0448460 0.0464421 0.0496071 0.0447805 0.0450429 0.0434183 0.0446278 0.0464421 0.0402324 0.0448460 0.0447805 0.0431681 0.0525164 0.0408622 0.0436536 0.0431681 0.0465319 0.0450840 0.0443382 0.0431681 0.0462161 0.0481077 0.0018394 0.0116999 0.0396276 0.0106772 0.0066721 0.0009119 0.0127996 0.0037339 0.0116999 0.0056879 0.0027630 0.0018366 0.0056605 0.0454549 0.0427251 0.0477377 0.0365263 0.0350795 0.0418428 0.0432092 0.0464069 0.0432092 0.0464659 0.0363995 0.0476189 0.0423290 0.0391024 0.5983500 0.0056568 0.0337871 0.0056703 0.0027762 0.0117005 0.0009126 0.0018366 0.0311003 0.0037050 0.0445854 0.0447650 0.0046736 0.0127948 0.0330536 0.0443157 0.0454968 0.0385654 0.0484743 0.0391780 0.0490008 0.0438149 0.0468577 0.0411812 0.0459761 0.0485044 0.0440641 0.0311005 0.0116999 0.0046940 0.0037026 0.0323502 0.0046676 
FP-05-16       0.0018229 0.0393546 0.0027605 0.0194956 0.0009073 0.0422708 0.0138856 0.0000000 0.0422897 0.0184747 0.0205068 0.0150181 0.0027610 0.0420666 0.0528175 0.0542275 0.0597827 0.0611220 0.0475485 0.0560039 0.0560342 0.0599034 0.0601445 0.0409221 0.0560277 0.0543414 0.0575017 0.0452369 0.0597286 0.0619132 0.0604388 0.0605870 0.0625516 0.0561217 0.0560039 0.0542275 0.0556012 0.0571611 0.0575572 0.0604795 0.0527575 0.0547850 0.0575261 0.0575572 0.0605870 0.0606454 0.0575572 0.0547314 0.0466227 0.0624449 0.0645490 0.0587527 0.0570619 0.0436078 0.0557078 0.0544639 0.0556371 0.0590669 0.0659332 0.0606837 0.0529036 0.0625845 0.0512980 0.0422498 0.0560342 0.0560342 0.0624538 0.0560039 0.0569958 0.0601445 0.0529036 0.0592243 0.0495915 0.0609408 0.0606454 0.0577829 0.0496547 0.0557078 0.0609408 0.0538161 0.0557615 0.0514366 0.0557078 0.0575572 0.0578633 0.0586572 0.0530396 0.0554951 0.0591436 0.0560342 0.0575329 0.0572536 0.0542275 0.0560039 0.0557078 0.0542275 0.0541753 0.0544932 0.0507059 0.0570511 0.0557078 0.0593877 0.0539925 0.0593552 0.0660342 0.0575017 0.0578388 0.0560277 0.0573088 0.0562784 0.0554673 0.0575885 0.0575017 0.0557078 0.0590669 0.0563234 0.0594126 0.0557078 0.0626453 0.0610394 0.0608202 0.0587562 0.0590669 0.0643663 0.0161714 0.0231037 0.0488368 0.0219567 0.0219796 0.0150181 0.0243962 0.0184672 0.0231037 0.0208367 0.0150181 0.0161468 0.0207297 0.0584788 0.0554811 0.0546192 0.0454634 0.0438612 0.0542797 0.0557615 0.0624893 0.0557615 0.0557378 0.0452797 0.0575017 0.0513868 0.0512980 0.6127075 0.0184495 0.0424744 0.0207691 0.0172750 0.0018316 0.0150333 0.0161468 0.0422897 0.0182951 0.0572536 0.0575261 0.0172735 0.0046700 0.0417194 0.0572748 0.0585342 0.0537950 0.0618829 0.0576603 0.0625115 0.0536397 0.0600235 0.0537442 0.0591880 0.0618754 0.0539743 0.0369541 0.0231037 0.0195978 0.0182960 0.0409019 0.0172594 
FP-05-19       0.0420879 0.0036894 0.0430341 0.0349273 0.0407481 0.0037050 0.0336409 0.0422897 0.0000000 0.0395015 0.0382241 0.0321955 0.0405339 0.0036894 0.0629301 0.0612530 0.0671431 0.0685337 0.0056075 0.0631290 0.0663638 0.0668538 0.0618802 0.0065826 0.0631551 0.0613833 0.0646903 0.0036863 0.0670675 0.0702013 0.0686678 0.0679099 0.0699902 0.0632637 0.0631290 0.0612530 0.0667883 0.0642870 0.0647531 0.0645627 0.0597198 0.0658078 0.0686730 0.0679758 0.0679099 0.0679758 0.0647531 0.0650060 0.0046285 0.0698689 0.0760387 0.0668917 0.0610483 0.0046505 0.0659789 0.0615184 0.0595880 0.0663263 0.0690731 0.0680392 0.0637081 0.0700478 0.0613124 0.0056104 0.0663638 0.0663638 0.0698810 0.0631290 0.0682400 0.0650693 0.0637081 0.0632991 0.0594727 0.0683063 0.0679758 0.0650060 0.0595524 0.0627966 0.0612530 0.0640631 0.0660427 0.0653510 0.0659789 0.0647531 0.0650959 0.0658454 0.0600378 0.0666494 0.0664361 0.0663638 0.0679485 0.0612530 0.0581406 0.0631290 0.0596619 0.0644130 0.0611937 0.0679485 0.0606102 0.0650693 0.0627966 0.0666872 0.0616124 0.0666494 0.0736425 0.0646903 0.0650693 0.0631551 0.0644754 0.0666494 0.0631643 0.0647895 0.0646903 0.0627966 0.0735998 0.0634865 0.0699768 0.0627966 0.0734421 0.0684379 0.0683728 0.0659789 0.0663263 0.0679099 0.0336549 0.0361546 0.0056635 0.0348782 0.0379313 0.0321955 0.0350457 0.0364364 0.0335802 0.0393105 0.0321955 0.0365615 0.0338492 0.0618302 0.0587759 0.0649050 0.0055969 0.0046324 0.0613124 0.0628575 0.0699477 0.0597198 0.0666872 0.0055885 0.0615184 0.0620790 0.0581970 0.6357435 0.0421046 0.0018253 0.0423065 0.0349273 0.0391915 0.0336630 0.0365615 0.0018182 0.0356386 0.0612530 0.0615591 0.0379141 0.0407281 0.0036863 0.0643464 0.0649925 0.0637690 0.0653231 0.0549396 0.0640896 0.0598796 0.0634048 0.0637084 0.0663933 0.0653032 0.0602687 0.0421110 0.0361546 0.0377719 0.0364537 0.0027409 0.0349281 
FP-06-01       0.0184149 0.0366308 0.0196438 0.0086991 0.0173152 0.0394836 0.0076936 0.0184747 0.0395015 0.0000000 0.0117088 0.0066662 0.0196319 0.0424275 0.0468659 0.0516896 0.0505338 0.0518200 0.0414318 0.0499357 0.0499620 0.0536360 0.0539122 0.0381587 0.0499577 0.0483373 0.0513864 0.0392559 0.0534956 0.0563801 0.0549435 0.0513864 0.0532188 0.0471189 0.0499357 0.0482358 0.0525242 0.0481789 0.0484954 0.0513176 0.0468126 0.0522121 0.0513894 0.0514360 0.0513864 0.0514360 0.0514360 0.0516395 0.0405834 0.0531300 0.0626803 0.0533155 0.0509884 0.0377199 0.0496693 0.0513864 0.0496039 0.0499357 0.0564266 0.0514483 0.0503649 0.0532268 0.0453996 0.0364198 0.0499620 0.0499620 0.0561577 0.0499357 0.0538600 0.0539122 0.0533591 0.0530379 0.0470978 0.0516896 0.0514360 0.0546377 0.0471575 0.0496693 0.0511622 0.0512599 0.0497171 0.0518813 0.0496693 0.0514360 0.0517121 0.0530824 0.0470652 0.0523840 0.0529507 0.0499620 0.0514136 0.0482358 0.0482358 0.0499357 0.0526175 0.0482358 0.0516395 0.0514136 0.0482145 0.0509183 0.0496693 0.0531869 0.0451552 0.0531584 0.0565121 0.0513864 0.0516896 0.0499577 0.0512115 0.0501823 0.0465612 0.0514633 0.0513864 0.0496693 0.0595665 0.0502241 0.0502310 0.0496693 0.0532785 0.0517527 0.0509678 0.0531584 0.0528983 0.0549300 0.0056628 0.0161378 0.0426344 0.0150615 0.0129426 0.0087368 0.0173180 0.0076625 0.0161378 0.0077019 0.0086565 0.0097817 0.0056912 0.0485609 0.0457615 0.0515255 0.0394379 0.0379384 0.0482823 0.0497171 0.0531387 0.0468126 0.0531869 0.0392927 0.0543710 0.0488619 0.0453996 0.6079884 0.0097481 0.0366132 0.0097743 0.0046940 0.0161359 0.0087454 0.0097817 0.0368260 0.0096703 0.0511622 0.0513894 0.0129361 0.0195330 0.0416526 0.0507453 0.0486063 0.0446551 0.0516771 0.0421502 0.0522299 0.0468577 0.0500012 0.0474037 0.0525346 0.0516999 0.0443582 0.0312916 0.0161378 0.0066745 0.0076652 0.0381402 0.0046936 
FP-06-02       0.0204384 0.0354190 0.0216867 0.0085361 0.0193331 0.0382069 0.0056077 0.0205068 0.0382241 0.0117088 0.0000000 0.0046286 0.0216715 0.0410817 0.0487244 0.0500943 0.0524177 0.0537022 0.0432385 0.0518018 0.0518290 0.0555257 0.0536475 0.0399499 0.0518241 0.0473080 0.0532528 0.0410434 0.0553768 0.0582632 0.0568290 0.0532528 0.0550948 0.0489841 0.0518018 0.0500943 0.0547859 0.0500311 0.0503606 0.0531774 0.0486697 0.0541085 0.0532618 0.0533038 0.0532528 0.0533038 0.0533038 0.0535120 0.0423753 0.0550027 0.0678368 0.0551982 0.0528459 0.0394944 0.0515287 0.0532528 0.0514621 0.0518018 0.0583048 0.0533207 0.0522466 0.0551066 0.0472549 0.0381886 0.0518290 0.0518290 0.0580308 0.0518018 0.0535964 0.0536475 0.0552424 0.0549100 0.0484667 0.0535633 0.0533038 0.0535120 0.0485276 0.0515287 0.0530235 0.0526090 0.0515779 0.0537646 0.0515287 0.0533038 0.0535863 0.0514602 0.0489292 0.0521461 0.0548249 0.0547952 0.0532810 0.0500943 0.0500943 0.0518018 0.0544790 0.0500943 0.0529730 0.0562684 0.0495683 0.0536475 0.0515287 0.0550615 0.0533320 0.0550321 0.0583924 0.0532528 0.0535633 0.0518241 0.0530741 0.0550321 0.0484124 0.0533320 0.0532528 0.0515287 0.0614437 0.0491628 0.0521045 0.0515287 0.0521686 0.0536325 0.0507544 0.0515287 0.0547661 0.0568092 0.0056026 0.0153059 0.0444535 0.0142391 0.0106363 0.0066032 0.0164701 0.0075805 0.0153059 0.0096194 0.0065435 0.0076019 0.0095726 0.0475605 0.0447994 0.0534002 0.0412364 0.0397210 0.0501422 0.0486697 0.0550178 0.0515779 0.0550615 0.0410817 0.0562384 0.0507415 0.0472549 0.5923493 0.0116974 0.0383896 0.0117299 0.0065749 0.0181387 0.0066084 0.0076019 0.0356055 0.0018244 0.0530235 0.0532618 0.0106310 0.0193262 0.0359349 0.0497038 0.0476046 0.0437037 0.0506258 0.0412276 0.0540585 0.0458882 0.0489801 0.0464159 0.0514601 0.0506510 0.0461531 0.0314421 0.0153059 0.0085738 0.0095726 0.0368924 0.0085251 
FP-06-03       0.0149741 0.0295343 0.0161359 0.0037038 0.0139145 0.0321805 0.0009119 0.0150181 0.0321955 0.0066662 0.0046286 0.0000000 0.0161290 0.0349113 0.0448742 0.0433989 0.0455506 0.0467966 0.0369422 0.0450199 0.0478969 0.0485254 0.0488228 0.0338030 0.0450400 0.0434897 0.0464183 0.0348789 0.0484120 0.0511844 0.0497955 0.0464183 0.0481622 0.0423014 0.0450199 0.0433989 0.0475461 0.0433586 0.0436315 0.0463681 0.0420271 0.0471376 0.0464069 0.0464626 0.0464183 0.0464626 0.0464626 0.0466469 0.0361578 0.0480827 0.0602739 0.0482358 0.0460589 0.0334181 0.0476189 0.0464183 0.0447209 0.0450199 0.0512412 0.0464634 0.0453946 0.0481583 0.0406652 0.0321657 0.0478969 0.0478969 0.0509965 0.0450199 0.0487759 0.0488228 0.0482762 0.0479980 0.0418502 0.0466916 0.0464626 0.0466469 0.0419010 0.0447805 0.0462161 0.0457596 0.0476643 0.0468522 0.0476189 0.0464626 0.0467124 0.0447359 0.0422530 0.0473523 0.0479067 0.0478969 0.0493184 0.0433989 0.0433989 0.0450199 0.0476189 0.0462161 0.0461721 0.0493184 0.0429393 0.0488228 0.0447805 0.0510454 0.0464865 0.0481077 0.0513176 0.0464183 0.0466916 0.0450400 0.0462601 0.0481077 0.0418031 0.0464865 0.0464183 0.0447805 0.0542614 0.0424576 0.0452856 0.0447805 0.0482046 0.0467378 0.0459828 0.0447805 0.0478722 0.0497983 0.0009108 0.0106209 0.0380795 0.0096124 0.0056637 0.0018408 0.0116999 0.0027733 0.0106209 0.0046940 0.0018244 0.0027809 0.0046716 0.0438553 0.0411612 0.0494201 0.0350300 0.0336097 0.0434403 0.0448232 0.0480758 0.0448232 0.0481326 0.0349113 0.0492918 0.0439499 0.0406652 0.5932958 0.0066615 0.0323352 0.0066779 0.0018330 0.0127948 0.0018428 0.0027809 0.0296897 0.0027524 0.0462161 0.0464069 0.0056608 0.0139091 0.0316048 0.0459104 0.0438952 0.0400765 0.0468247 0.0376480 0.0473374 0.0422467 0.0452396 0.0427251 0.0476018 0.0468577 0.0424831 0.0296701 0.0106209 0.0037189 0.0046716 0.0309229 0.0036982 
FP-07-01       0.0009092 0.0376624 0.0028568 0.0206561 0.0018283 0.0405157 0.0149799 0.0027610 0.0405339 0.0196319 0.0216715 0.0161290 0.0000000 0.0403207 0.0508109 0.0521947 0.0576122 0.0589261 0.0456745 0.0539294 0.0539580 0.0577249 0.0579766 0.0391928 0.0539524 0.0523036 0.0553976 0.0434185 0.0575640 0.0596985 0.0582518 0.0584203 0.0603352 0.0540421 0.0539294 0.0521947 0.0535491 0.0550769 0.0554506 0.0583234 0.0507536 0.0527169 0.0554140 0.0554506 0.0584203 0.0584762 0.0554506 0.0526768 0.0447776 0.0602343 0.0622518 0.0566029 0.0549759 0.0450134 0.0507051 0.0524211 0.0535778 0.0569304 0.0636446 0.0585075 0.0508881 0.0603620 0.0493225 0.0436476 0.0539580 0.0539580 0.0602423 0.0539294 0.0548927 0.0579766 0.0508881 0.0570800 0.0476559 0.0587591 0.0584762 0.0556667 0.0477155 0.0536459 0.0587591 0.0517745 0.0536971 0.0494501 0.0536459 0.0554506 0.0557437 0.0565437 0.0510233 0.0534214 0.0569977 0.0539580 0.0554272 0.0551598 0.0521947 0.0539294 0.0536459 0.0521947 0.0521449 0.0524487 0.0487565 0.0549455 0.0536459 0.0572372 0.0519689 0.0572064 0.0637409 0.0524211 0.0557201 0.0539524 0.0552125 0.0541920 0.0534146 0.0554802 0.0553976 0.0536459 0.0569304 0.0542355 0.0572613 0.0536459 0.0604201 0.0588480 0.0586237 0.0566327 0.0569304 0.0621091 0.0172997 0.0243079 0.0469276 0.0231509 0.0231738 0.0161290 0.0256174 0.0196237 0.0243079 0.0220219 0.0161290 0.0172735 0.0219087 0.0563932 0.0534556 0.0525643 0.0436296 0.0420692 0.0522445 0.0536971 0.0602692 0.0536971 0.0536743 0.0434592 0.0553976 0.0494027 0.0493225 0.5920723 0.0196038 0.0407099 0.0219504 0.0184139 0.0027680 0.0149882 0.0172735 0.0405339 0.0194395 0.0551598 0.0554140 0.0184124 0.0037254 0.0399646 0.0552067 0.0564461 0.0518077 0.0597141 0.0555757 0.0603233 0.0516645 0.0579062 0.0517592 0.0570665 0.0597139 0.0519796 0.0352850 0.0243079 0.0207659 0.0194416 0.0391738 0.0183984 
FP-10-02       0.0418672 0.0037050 0.0428065 0.0377134 0.0405339 0.0037207 0.0334646 0.0420666 0.0036894 0.0424275 0.0410817 0.0349113 0.0403207 0.0000000 0.0625992 0.0609304 0.0667886 0.0681729 0.0075827 0.0627966 0.0660160 0.0664994 0.0615526 0.0065512 0.0628225 0.0610596 0.0643507 0.0056075 0.0667143 0.0698325 0.0683059 0.0675552 0.0696243 0.0629301 0.0627966 0.0609304 0.0664361 0.0639515 0.0644130 0.0642251 0.0594043 0.0654572 0.0683110 0.0676205 0.0675552 0.0676205 0.0644130 0.0646639 0.0065714 0.0695040 0.0756368 0.0665386 0.0607272 0.0066030 0.0656342 0.0611937 0.0592734 0.0659789 0.0687127 0.0676825 0.0633701 0.0696804 0.0609893 0.0075865 0.0660160 0.0660160 0.0695159 0.0627966 0.0678827 0.0647266 0.0633701 0.0629652 0.0591591 0.0679485 0.0676205 0.0646639 0.0592380 0.0624668 0.0647266 0.0637246 0.0656975 0.0650051 0.0656342 0.0644130 0.0679758 0.0655028 0.0628575 0.0662994 0.0660867 0.0660160 0.0675934 0.0609304 0.0578327 0.0627966 0.0593469 0.0640755 0.0608715 0.0675934 0.0602927 0.0647266 0.0624668 0.0663369 0.0612869 0.0662994 0.0732583 0.0643507 0.0647266 0.0628225 0.0641373 0.0662994 0.0628316 0.0644490 0.0643507 0.0624668 0.0732160 0.0663492 0.0696109 0.0624668 0.0730584 0.0713626 0.0680144 0.0656342 0.0659789 0.0675552 0.0364198 0.0363282 0.0076594 0.0350457 0.0408047 0.0320272 0.0352146 0.0392736 0.0337410 0.0422222 0.0349113 0.0363681 0.0366308 0.0621267 0.0590578 0.0645627 0.0075688 0.0065770 0.0609893 0.0625272 0.0695808 0.0594043 0.0663369 0.0075565 0.0611937 0.0617488 0.0578886 0.6394973 0.0418838 0.0037037 0.0420834 0.0377134 0.0389855 0.0334862 0.0363681 0.0036894 0.0384440 0.0609304 0.0612329 0.0377144 0.0405141 0.0056075 0.0609070 0.0653032 0.0603584 0.0656364 0.0582388 0.0643972 0.0601645 0.0637084 0.0603012 0.0628898 0.0656152 0.0605571 0.0423153 0.0363282 0.0406398 0.0362617 0.0046324 0.0377199 
PR-01-01       0.0525307 0.0632376 0.0536635 0.0479731 0.0510811 0.0629042 0.0432580 0.0528175 0.0629301 0.0468659 0.0487244 0.0448742 0.0508109 0.0625992 0.0000000 0.0036947 0.0056149 0.0055976 0.0691320 0.0046614 0.0009057 0.0106730 0.0055971 0.0677370 0.0106656 0.0009019 0.0036761 0.0663763 0.0086442 0.0065642 0.0065648 0.0055686 0.0075300 0.0036792 0.0027444 0.0018128 0.0095853 0.0068074 0.0036792 0.0067715 0.0018128 0.0086380 0.0095292 0.0055734 0.0055686 0.0055734 0.0036792 0.0055923 0.0679614 0.0065563 0.0097288 0.0046404 0.0055801 0.0683194 0.0009011 0.0036761 0.0046338 0.0046197 0.0085500 0.0075607 0.0076095 0.0065539 0.0055518 0.0667269 0.0009057 0.0009057 0.0085904 0.0027444 0.0055923 0.0055971 0.0096068 0.0046299 0.0018197 0.0055971 0.0055734 0.0055923 0.0018212 0.0027316 0.0055971 0.0028563 0.0009019 0.0086071 0.0009011 0.0036792 0.0055999 0.0078091 0.0046237 0.0046393 0.0046130 0.0027453 0.0018204 0.0036620 0.0036620 0.0046197 0.0045980 0.0000020 0.0036915 0.0036773 0.0036928 0.0055971 0.0027316 0.0027569 0.0036804 0.0065587 0.0085604 0.0036761 0.0036947 0.0086410 0.0036651 0.0027559 0.0046213 0.0036804 0.0036761 0.0027316 0.0085573 0.0098467 0.0065643 0.0027316 0.0065596 0.0075308 0.0076120 0.0065587 0.0065306 0.0075659 0.0465910 0.0492879 0.0660923 0.0478717 0.0544042 0.0448742 0.0510092 0.0468416 0.0492879 0.0466358 0.0477187 0.0465288 0.0463869 0.0249985 0.0226217 0.0018203 0.0700697 0.0680273 0.0056019 0.0009019 0.0065408 0.0027339 0.0046409 0.0696918 0.0055686 0.0066221 0.0027339 0.6503436 0.0434263 0.0625645 0.0464809 0.0418692 0.0528099 0.0432890 0.0465288 0.0661191 0.0459014 0.0036620 0.0036670 0.0474907 0.0575978 0.0663763 0.0239297 0.0302065 0.0213655 0.0303014 0.0240897 0.0328992 0.0236840 0.0289447 0.0236920 0.0252629 0.0303526 0.0214382 0.0540756 0.0492879 0.0483121 0.0463869 0.0644874 0.0451408 
PR-01-02       0.0539294 0.0615526 0.0550820 0.0464626 0.0524713 0.0612275 0.0418031 0.0542275 0.0612530 0.0516896 0.0500943 0.0433989 0.0521947 0.0609304 0.0036947 0.0000000 0.0056658 0.0056380 0.0673887 0.0046950 0.0046543 0.0107532 0.0056375 0.0660160 0.0107456 0.0027583 0.0037021 0.0646639 0.0087086 0.0066125 0.0066244 0.0056086 0.0075988 0.0037122 0.0027630 0.0018249 0.0106798 0.0068582 0.0037053 0.0068217 0.0027533 0.0097225 0.0095997 0.0056134 0.0056086 0.0056134 0.0037053 0.0075848 0.0662352 0.0066045 0.0118813 0.0046737 0.0056202 0.0665846 0.0046307 0.0037021 0.0046670 0.0046527 0.0086131 0.0076164 0.0086710 0.0066021 0.0055915 0.0650060 0.0046543 0.0046543 0.0086540 0.0027630 0.0056326 0.0056375 0.0107038 0.0046630 0.0018204 0.0056375 0.0056134 0.0056326 0.0018218 0.0027510 0.0056375 0.0028506 0.0046346 0.0096868 0.0046307 0.0037053 0.0056403 0.0057968 0.0046567 0.0046725 0.0046459 0.0046543 0.0056105 0.0036878 0.0036878 0.0046527 0.0046307 0.0036878 0.0036847 0.0056105 0.0036860 0.0056375 0.0027510 0.0066092 0.0037066 0.0066069 0.0086237 0.0037021 0.0037210 0.0087054 0.0036910 0.0046725 0.0046543 0.0037066 0.0037021 0.0027510 0.0086205 0.0099209 0.0066126 0.0027510 0.0085805 0.0075862 0.0076683 0.0046307 0.0065785 0.0076217 0.0450888 0.0477715 0.0643867 0.0463681 0.0528236 0.0433989 0.0494723 0.0453325 0.0477715 0.0451321 0.0462161 0.0450280 0.0448911 0.0288860 0.0264271 0.0056111 0.0683110 0.0662994 0.0056423 0.0027533 0.0065888 0.0027533 0.0046742 0.0679485 0.0056086 0.0076658 0.0036910 0.6514118 0.0452180 0.0646903 0.0483340 0.0436315 0.0542151 0.0418330 0.0450280 0.0644130 0.0472549 0.0036878 0.0036929 0.0459949 0.0559852 0.0646639 0.0277980 0.0343062 0.0251149 0.0344227 0.0279850 0.0344796 0.0275040 0.0330003 0.0275190 0.0291990 0.0344727 0.0276388 0.0622877 0.0477715 0.0467884 0.0448911 0.0627966 0.0464927 
PR-01-03       0.0594339 0.0674729 0.0606856 0.0486997 0.0579182 0.0671157 0.0439067 0.0597827 0.0671431 0.0505338 0.0524177 0.0455506 0.0576122 0.0667886 0.0056149 0.0056658 0.0000000 0.0018322 0.0735620 0.0066730 0.0066144 0.0129038 0.0076306 0.0720994 0.0128932 0.0046579 0.0056366 0.0707062 0.0108072 0.0086314 0.0086313 0.0018245 0.0037030 0.0018269 0.0046761 0.0037056 0.0117659 0.0028789 0.0018261 0.0028634 0.0037056 0.0108015 0.0056229 0.0018261 0.0018245 0.0018261 0.0056414 0.0096247 0.0723388 0.0027636 0.0140787 0.0066430 0.0076068 0.0727216 0.0065803 0.0056366 0.0066326 0.0009085 0.0046721 0.0037171 0.0097296 0.0027622 0.0075674 0.0710813 0.0066144 0.0066144 0.0107388 0.0046761 0.0076239 0.0076306 0.0117926 0.0066269 0.0056381 0.0018338 0.0018261 0.0076239 0.0056381 0.0046539 0.0076306 0.0068605 0.0065859 0.0107609 0.0065803 0.0056414 0.0076344 0.0038530 0.0066177 0.0066407 0.0066029 0.0066144 0.0075936 0.0056144 0.0056144 0.0027527 0.0065803 0.0056144 0.0076239 0.0075936 0.0076267 0.0076306 0.0046539 0.0086265 0.0056434 0.0027645 0.0046777 0.0056366 0.0056658 0.0108031 0.0056192 0.0066407 0.0066144 0.0056434 0.0056366 0.0046539 0.0106965 0.0058280 0.0027669 0.0046539 0.0046542 0.0037026 0.0097320 0.0027645 0.0027527 0.0037202 0.0472987 0.0529876 0.0704027 0.0515286 0.0552357 0.0455506 0.0547755 0.0475558 0.0529876 0.0456666 0.0484388 0.0472352 0.0470894 0.0303046 0.0278084 0.0075950 0.0745485 0.0724095 0.0076372 0.0046579 0.0027565 0.0046579 0.0066430 0.0741266 0.0075909 0.0087089 0.0046579 0.6689455 0.0440798 0.0667506 0.0471858 0.0424971 0.0597494 0.0439392 0.0472352 0.0671431 0.0495096 0.0056144 0.0056229 0.0482051 0.0616077 0.0707062 0.0292059 0.0358178 0.0264724 0.0359434 0.0294034 0.0360003 0.0288932 0.0344916 0.0289113 0.0306362 0.0359927 0.0290378 0.0643072 0.0529876 0.0473447 0.0470894 0.0687473 0.0487374 
PR-01-05       0.0607616 0.0688695 0.0620322 0.0499666 0.0592381 0.0685060 0.0451400 0.0611220 0.0685337 0.0518200 0.0537022 0.0467966 0.0589261 0.0681729 0.0055976 0.0056380 0.0018322 0.0000000 0.0749961 0.0066398 0.0065818 0.0128403 0.0075927 0.0735177 0.0128299 0.0046435 0.0056091 0.0721198 0.0107532 0.0085887 0.0086047 0.0009641 0.0036916 0.0018212 0.0046530 0.0036879 0.0127521 0.0028644 0.0018172 0.0028495 0.0046349 0.0117891 0.0055956 0.0018172 0.0018156 0.0018172 0.0056139 0.0095772 0.0737610 0.0019392 0.0140079 0.0066100 0.0075692 0.0741504 0.0065480 0.0056091 0.0065992 0.0009036 0.0039103 0.0029253 0.0107073 0.0019381 0.0075302 0.0725015 0.0065818 0.0065818 0.0106854 0.0046530 0.0075862 0.0075927 0.0127808 0.0065935 0.0056206 0.0018248 0.0018172 0.0075862 0.0056254 0.0046309 0.0075927 0.0068252 0.0065536 0.0117443 0.0065480 0.0056139 0.0075966 0.0038331 0.0065851 0.0066078 0.0065704 0.0065818 0.0075562 0.0055872 0.0055872 0.0027395 0.0065480 0.0055872 0.0075862 0.0075562 0.0075889 0.0075927 0.0046309 0.0085838 0.0056159 0.0027509 0.0046546 0.0056091 0.0056380 0.0107491 0.0055920 0.0066078 0.0065818 0.0056159 0.0056091 0.0046309 0.0106436 0.0057981 0.0027533 0.0046309 0.0038947 0.0029135 0.0096834 0.0027509 0.0027395 0.0029279 0.0485625 0.0542711 0.0718111 0.0528050 0.0565466 0.0467966 0.0560731 0.0488255 0.0542711 0.0486096 0.0496998 0.0484982 0.0483485 0.0314311 0.0289228 0.0075575 0.0759948 0.0738331 0.0075993 0.0046349 0.0027431 0.0046349 0.0066101 0.0755600 0.0075535 0.0096810 0.0055920 0.6736935 0.0453172 0.0681340 0.0484473 0.0437224 0.0610832 0.0451738 0.0484982 0.0685337 0.0507798 0.0055872 0.0055956 0.0494612 0.0629557 0.0721198 0.0303311 0.0369813 0.0275773 0.0371129 0.0305364 0.0371686 0.0300064 0.0356483 0.0300269 0.0317756 0.0371611 0.0301577 0.0656746 0.0542711 0.0503274 0.0483485 0.0701463 0.0500085 
PR-01-06       0.0473067 0.0075827 0.0483433 0.0371383 0.0459160 0.0076156 0.0384682 0.0475485 0.0056075 0.0414318 0.0432385 0.0369422 0.0456745 0.0075827 0.0691320 0.0673887 0.0735620 0.0749961 0.0000000 0.0693482 0.0726984 0.0766948 0.0680764 0.0046497 0.0726850 0.0675328 0.0709618 0.0018218 0.0768563 0.0767218 0.0751432 0.0742922 0.0730953 0.0694968 0.0693482 0.0673887 0.0698420 0.0705013 0.0710309 0.0708019 0.0658031 0.0722277 0.0751514 0.0743643 0.0742922 0.0743643 0.0710309 0.0713075 0.0027463 0.0763356 0.0828520 0.0732973 0.0671653 0.0027582 0.0722772 0.0676789 0.0656604 0.0726564 0.0729973 0.0744524 0.0700031 0.0765515 0.0674542 0.0036987 0.0726984 0.0726984 0.0763508 0.0693482 0.0746528 0.0713771 0.0700031 0.0695368 0.0655329 0.0747255 0.0743643 0.0713075 0.0656232 0.0689845 0.0673887 0.0703483 0.0723473 0.0717059 0.0722772 0.0710309 0.0714055 0.0688352 0.0661520 0.0730098 0.0727982 0.0726984 0.0743354 0.0673887 0.0641654 0.0693482 0.0657391 0.0706592 0.0673232 0.0743354 0.0666844 0.0713771 0.0689845 0.0730522 0.0677836 0.0730098 0.0802630 0.0709618 0.0713771 0.0726850 0.0707279 0.0730098 0.0693879 0.0710718 0.0709618 0.0657391 0.0802154 0.0697383 0.0764547 0.0689845 0.0800645 0.0748884 0.0747983 0.0689845 0.0726564 0.0742922 0.0384939 0.0410679 0.0056558 0.0397412 0.0402335 0.0369422 0.0399334 0.0414113 0.0383880 0.0444245 0.0369422 0.0415560 0.0387180 0.0646922 0.0615761 0.0712167 0.0036895 0.0027486 0.0707279 0.0690516 0.0764481 0.0658031 0.0730522 0.0036844 0.0676789 0.0683140 0.0642280 0.6298643 0.0473239 0.0056296 0.0475658 0.0398077 0.0442779 0.0384947 0.0415560 0.0056075 0.0405535 0.0673887 0.0677474 0.0429546 0.0458927 0.0056267 0.0672845 0.0679189 0.0666799 0.0682747 0.0576816 0.0670165 0.0626814 0.0662990 0.0666162 0.0693930 0.0682433 0.0630983 0.0430908 0.0410679 0.0428042 0.0414318 0.0046481 0.0398190 
PR-01-07       0.0556902 0.0634378 0.0568733 0.0481289 0.0542151 0.0631030 0.0433989 0.0560039 0.0631290 0.0499357 0.0518018 0.0450199 0.0539294 0.0627966 0.0046614 0.0046950 0.0066730 0.0066398 0.0693482 0.0000000 0.0056375 0.0118420 0.0046527 0.0679485 0.0118329 0.0037122 0.0027501 0.0665846 0.0097675 0.0076285 0.0076427 0.0066045 0.0086292 0.0046837 0.0037197 0.0027630 0.0117614 0.0079069 0.0046749 0.0078645 0.0037053 0.0107966 0.0106596 0.0066102 0.0066045 0.0066102 0.0027524 0.0065729 0.0681738 0.0076189 0.0129960 0.0056614 0.0066183 0.0685333 0.0056086 0.0046709 0.0056521 0.0056355 0.0096603 0.0086495 0.0097262 0.0076164 0.0065842 0.0669368 0.0056375 0.0056375 0.0097067 0.0018243 0.0046487 0.0046527 0.0117880 0.0056472 0.0046813 0.0066388 0.0066102 0.0046487 0.0046852 0.0037021 0.0066388 0.0058513 0.0056134 0.0107569 0.0056086 0.0027524 0.0066422 0.0089291 0.0036897 0.0037021 0.0056274 0.0056375 0.0066069 0.0046527 0.0046527 0.0056355 0.0056086 0.0046527 0.0046487 0.0066069 0.0066355 0.0046527 0.0037021 0.0076244 0.0046766 0.0076217 0.0096723 0.0046709 0.0027630 0.0097638 0.0046567 0.0037021 0.0056375 0.0046766 0.0046709 0.0037021 0.0096687 0.0110106 0.0076283 0.0037021 0.0096238 0.0086149 0.0087086 0.0076217 0.0075886 0.0086552 0.0467434 0.0494466 0.0662994 0.0480266 0.0545791 0.0450199 0.0511733 0.0469953 0.0494466 0.0467884 0.0478722 0.0466809 0.0465373 0.0302770 0.0277854 0.0066078 0.0702893 0.0682400 0.0027419 0.0037053 0.0076010 0.0037053 0.0056617 0.0699088 0.0066045 0.0087061 0.0046567 0.6461379 0.0435678 0.0627617 0.0466327 0.0420060 0.0559852 0.0434305 0.0466809 0.0663263 0.0489292 0.0046527 0.0046594 0.0476434 0.0577818 0.0665846 0.0291803 0.0300015 0.0264506 0.0300944 0.0293774 0.0330068 0.0288679 0.0287484 0.0288860 0.0306080 0.0301456 0.0290126 0.0603914 0.0494466 0.0484700 0.0465373 0.0646903 0.0481643 
PR-01-09       0.0557201 0.0666872 0.0569042 0.0510676 0.0542440 0.0663369 0.0462397 0.0560342 0.0663638 0.0499620 0.0518290 0.0478969 0.0539580 0.0660160 0.0009057 0.0046543 0.0066144 0.0065818 0.0726984 0.0056375 0.0000000 0.0117359 0.0065809 0.0712588 0.0117271 0.0018219 0.0046307 0.0698810 0.0096808 0.0075615 0.0075754 0.0065471 0.0085531 0.0046433 0.0036878 0.0027405 0.0116559 0.0078354 0.0046346 0.0077937 0.0036737 0.0107003 0.0105649 0.0065527 0.0065471 0.0065527 0.0046346 0.0065752 0.0714936 0.0075521 0.0107870 0.0056122 0.0065607 0.0718690 0.0018163 0.0046307 0.0056038 0.0055867 0.0095746 0.0085731 0.0096394 0.0075497 0.0065271 0.0702489 0.0018255 0.0018255 0.0096202 0.0036878 0.0065752 0.0065809 0.0116820 0.0055991 0.0027569 0.0065809 0.0065527 0.0065752 0.0027591 0.0036706 0.0065809 0.0038344 0.0018179 0.0106605 0.0018163 0.0046346 0.0065842 0.0088482 0.0055915 0.0056105 0.0055788 0.0036891 0.0027519 0.0046128 0.0046128 0.0055867 0.0055603 0.0009040 0.0046504 0.0046323 0.0046520 0.0065809 0.0036706 0.0037047 0.0046363 0.0075548 0.0095864 0.0046307 0.0046543 0.0096772 0.0046167 0.0037034 0.0055887 0.0046363 0.0046307 0.0036706 0.0095829 0.0109102 0.0075613 0.0036706 0.0075562 0.0085391 0.0086312 0.0075548 0.0075224 0.0085787 0.0496693 0.0523937 0.0695832 0.0509517 0.0576437 0.0478969 0.0541585 0.0499357 0.0523937 0.0497171 0.0507975 0.0496046 0.0494525 0.0275190 0.0250917 0.0027520 0.0736687 0.0715629 0.0065865 0.0018179 0.0075346 0.0036737 0.0056125 0.0732583 0.0065471 0.0086287 0.0046167 0.6433928 0.0464183 0.0659789 0.0495527 0.0448232 0.0560154 0.0462740 0.0496046 0.0696109 0.0489547 0.0046128 0.0046194 0.0505551 0.0609030 0.0698810 0.0264389 0.0328567 0.0238010 0.0329652 0.0266160 0.0356145 0.0261622 0.0315672 0.0261745 0.0278138 0.0330158 0.0238823 0.0573291 0.0523937 0.0514360 0.0494525 0.0679485 0.0481894 
PR-02-01       0.0595525 0.0671835 0.0608090 0.0517440 0.0580323 0.0708408 0.0468417 0.0599034 0.0668538 0.0536360 0.0555257 0.0485254 0.0577249 0.0664994 0.0106730 0.0107532 0.0129038 0.0128403 0.0766948 0.0118420 0.0117359 0.0000000 0.0128348 0.0751905 0.0036916 0.0096590 0.0106961 0.0737803 0.0036929 0.0139009 0.0139277 0.0127662 0.0149712 0.0107258 0.0096798 0.0086300 0.0160164 0.0143563 0.0107055 0.0142774 0.0096408 0.0086737 0.0171533 0.0127774 0.0127662 0.0107055 0.0107055 0.0149425 0.0754397 0.0138788 0.0173636 0.0117910 0.0127936 0.0758387 0.0116736 0.0106961 0.0117686 0.0117314 0.0160895 0.0150105 0.0076404 0.0138778 0.0106621 0.0741716 0.0117359 0.0117359 0.0161698 0.0096798 0.0128235 0.0128348 0.0096468 0.0117583 0.0107205 0.0128348 0.0127774 0.0128235 0.0107302 0.0096324 0.0128348 0.0121358 0.0116838 0.0086425 0.0116736 0.0107055 0.0128412 0.0154426 0.0117417 0.0117839 0.0117179 0.0117359 0.0127711 0.0106528 0.0100594 0.0117314 0.0116736 0.0106528 0.0122620 0.0127711 0.0128285 0.0128348 0.0096324 0.0138896 0.0107095 0.0138842 0.0161103 0.0106961 0.0107532 0.0036916 0.0106621 0.0117839 0.0117359 0.0107095 0.0106961 0.0096324 0.0161038 0.0176670 0.0138965 0.0096324 0.0160319 0.0149494 0.0151126 0.0138842 0.0138219 0.0150168 0.0503274 0.0560969 0.0742152 0.0546122 0.0584236 0.0485254 0.0579284 0.0471481 0.0560969 0.0539260 0.0514676 0.0502615 0.0501056 0.0384939 0.0358383 0.0127759 0.0777132 0.0755136 0.0107627 0.0096408 0.0138500 0.0096408 0.0117884 0.0772607 0.0127662 0.0086350 0.0086375 0.6460238 0.0470245 0.0664615 0.0502082 0.0454046 0.0598695 0.0468763 0.0502615 0.0701490 0.0525664 0.0106528 0.0106723 0.0547534 0.0617340 0.0704244 0.0347119 0.0416534 0.0318110 0.0418142 0.0376138 0.0418663 0.0343277 0.0402647 0.0343596 0.0362424 0.0418572 0.0371431 0.0612518 0.0560969 0.0521230 0.0501056 0.0684617 0.0517923 
PR-02-03       0.0597941 0.0621844 0.0610450 0.0520276 0.0582829 0.0618544 0.0471450 0.0601445 0.0618802 0.0539122 0.0536475 0.0488228 0.0579766 0.0615526 0.0055971 0.0056375 0.0076306 0.0075927 0.0680764 0.0046527 0.0065809 0.0128348 0.0000000 0.0666872 0.0128245 0.0046433 0.0036693 0.0653240 0.0107497 0.0085868 0.0086027 0.0075521 0.0095925 0.0056229 0.0046527 0.0036878 0.0119982 0.0088924 0.0056134 0.0088448 0.0046346 0.0117847 0.0116340 0.0075586 0.0075521 0.0075586 0.0036724 0.0075160 0.0669096 0.0085756 0.0134527 0.0066091 0.0056202 0.0672644 0.0065471 0.0056086 0.0046670 0.0065785 0.0106309 0.0096155 0.0107038 0.0085731 0.0075288 0.0689353 0.0065809 0.0065809 0.0106820 0.0027396 0.0036522 0.0018087 0.0127754 0.0065926 0.0056200 0.0075914 0.0075586 0.0055819 0.0056248 0.0046307 0.0075914 0.0068242 0.0065527 0.0117399 0.0065471 0.0036724 0.0075952 0.0099182 0.0046151 0.0027268 0.0065695 0.0065809 0.0075548 0.0055867 0.0055867 0.0065785 0.0065471 0.0055867 0.0055819 0.0075548 0.0075876 0.0036553 0.0046307 0.0085818 0.0056154 0.0085787 0.0106442 0.0056086 0.0036878 0.0107456 0.0055915 0.0046307 0.0065809 0.0056154 0.0056086 0.0046307 0.0106402 0.0120084 0.0085861 0.0046307 0.0105913 0.0095770 0.0075979 0.0085787 0.0085416 0.0096214 0.0506188 0.0541298 0.0650427 0.0526711 0.0586730 0.0488228 0.0529280 0.0508912 0.0511733 0.0506678 0.0517516 0.0505531 0.0503972 0.0288860 0.0288860 0.0075562 0.0690100 0.0669749 0.0055915 0.0046346 0.0085559 0.0046346 0.0066092 0.0686393 0.0075521 0.0096784 0.0055915 0.6543745 0.0473278 0.0615184 0.0504997 0.0457133 0.0601098 0.0471795 0.0505531 0.0650693 0.0507544 0.0055867 0.0036929 0.0515049 0.0619634 0.0614928 0.0302908 0.0339612 0.0275445 0.0340753 0.0279850 0.0341318 0.0299670 0.0326685 0.0299874 0.0317304 0.0341252 0.0301175 0.0616600 0.0541298 0.0524069 0.0503972 0.0634378 0.0520767 
PR-02-04       0.0407298 0.0085833 0.0416545 0.0365923 0.0394003 0.0086208 0.0323652 0.0409221 0.0065826 0.0381587 0.0399499 0.0338030 0.0391928 0.0065512 0.0677370 0.0660160 0.0720994 0.0735177 0.0046497 0.0679485 0.0712588 0.0751905 0.0666872 0.0000000 0.0712460 0.0661564 0.0695436 0.0027509 0.0753595 0.0752232 0.0736613 0.0728352 0.0749819 0.0680933 0.0679485 0.0660160 0.0717272 0.0690981 0.0696109 0.0693919 0.0644490 0.0707701 0.0736687 0.0729057 0.0728352 0.0729057 0.0696109 0.0698810 0.0036844 0.0748511 0.0812609 0.0718388 0.0657978 0.0037018 0.0708475 0.0662994 0.0643093 0.0712179 0.0740264 0.0729876 0.0685833 0.0750574 0.0660799 0.0046521 0.0712588 0.0712588 0.0748656 0.0679485 0.0731874 0.0699489 0.0685833 0.0681321 0.0641851 0.0732583 0.0729057 0.0698810 0.0642726 0.0675934 0.0699489 0.0689295 0.0709159 0.0702654 0.0708475 0.0696109 0.0699768 0.0706895 0.0647895 0.0715629 0.0713517 0.0712588 0.0728772 0.0660160 0.0628316 0.0679485 0.0643867 0.0692480 0.0659522 0.0728772 0.0653285 0.0699489 0.0675934 0.0716041 0.0664013 0.0715629 0.0787275 0.0695436 0.0699489 0.0712460 0.0693149 0.0715629 0.0679870 0.0696507 0.0695436 0.0643867 0.0786812 0.0683296 0.0716324 0.0675934 0.0785293 0.0734133 0.0733294 0.0708475 0.0712179 0.0728352 0.0353001 0.0378364 0.0066396 0.0365374 0.0396650 0.0309370 0.0367142 0.0381402 0.0352146 0.0410746 0.0338030 0.0352490 0.0355054 0.0671663 0.0640133 0.0697881 0.0027569 0.0018250 0.0693149 0.0676587 0.0749552 0.0644490 0.0716041 0.0027532 0.0662994 0.0669149 0.0628925 0.6341319 0.0407464 0.0066087 0.0409388 0.0365923 0.0378614 0.0323861 0.0352490 0.0065826 0.0373191 0.0660160 0.0663612 0.0365931 0.0393811 0.0066053 0.0659295 0.0704326 0.0653392 0.0708099 0.0600910 0.0695358 0.0651136 0.0687929 0.0652771 0.0680034 0.0707682 0.0655528 0.0439295 0.0378364 0.0395015 0.0351463 0.0056123 0.0365964 
PR-02-05       0.0557138 0.0634640 0.0568974 0.0481501 0.0542383 0.0670021 0.0434183 0.0560277 0.0631551 0.0499577 0.0518241 0.0450400 0.0539524 0.0628225 0.0106656 0.0107456 0.0128932 0.0128299 0.0726850 0.0118329 0.0117271 0.0036916 0.0128245 0.0712460 0.0000000 0.0096528 0.0106887 0.0698689 0.0036916 0.0138890 0.0139156 0.0127560 0.0149575 0.0107183 0.0096736 0.0086249 0.0160008 0.0143433 0.0106980 0.0142646 0.0096346 0.0086685 0.0171366 0.0127672 0.0127560 0.0106980 0.0106980 0.0149288 0.0714807 0.0138669 0.0173453 0.0117821 0.0127833 0.0718559 0.0116650 0.0106887 0.0117598 0.0117227 0.0160737 0.0127496 0.0076362 0.0138659 0.0106548 0.0702366 0.0117271 0.0117271 0.0161538 0.0096736 0.0128132 0.0128245 0.0096406 0.0117494 0.0107130 0.0128245 0.0127672 0.0128132 0.0107227 0.0096262 0.0128245 0.0121262 0.0116751 0.0086374 0.0116650 0.0106980 0.0128309 0.0154278 0.0117329 0.0117751 0.0117091 0.0117271 0.0127609 0.0106455 0.0106455 0.0117227 0.0116650 0.0106455 0.0128132 0.0127609 0.0128181 0.0128245 0.0096262 0.0138777 0.0107020 0.0138723 0.0160944 0.0106887 0.0107456 0.0018100 0.0106548 0.0117751 0.0117271 0.0107020 0.0106887 0.0096262 0.0160880 0.0176480 0.0138845 0.0096262 0.0160163 0.0149357 0.0150984 0.0138723 0.0138101 0.0150030 0.0467642 0.0523886 0.0702770 0.0509471 0.0546024 0.0450400 0.0541528 0.0436926 0.0523886 0.0502265 0.0478932 0.0467017 0.0465579 0.0354026 0.0328261 0.0127656 0.0736547 0.0715500 0.0107551 0.0096346 0.0138381 0.0096346 0.0117795 0.0732447 0.0127560 0.0086299 0.0086324 0.6557570 0.0435874 0.0627876 0.0466534 0.0420250 0.0560090 0.0434500 0.0467017 0.0663532 0.0489506 0.0106455 0.0106649 0.0481538 0.0578062 0.0666117 0.0317212 0.0384431 0.0289269 0.0385831 0.0345212 0.0386377 0.0313781 0.0370968 0.0314020 0.0331882 0.0386298 0.0340932 0.0573222 0.0523886 0.0484914 0.0465579 0.0647168 0.0481856 
PR-02-08       0.0540421 0.0616839 0.0551986 0.0465606 0.0525811 0.0613578 0.0418901 0.0543414 0.0613833 0.0483373 0.0473080 0.0434897 0.0523036 0.0610596 0.0009019 0.0027583 0.0046579 0.0046435 0.0675328 0.0037122 0.0018219 0.0096590 0.0046433 0.0661564 0.0096528 0.0000000 0.0027444 0.0648017 0.0076491 0.0056015 0.0056015 0.0046197 0.0065593 0.0027469 0.0018213 0.0009019 0.0085879 0.0058132 0.0027467 0.0057826 0.0009019 0.0076429 0.0085377 0.0046237 0.0046197 0.0046237 0.0027467 0.0065587 0.0663763 0.0055951 0.0107604 0.0036954 0.0046292 0.0667269 0.0018128 0.0027444 0.0036897 0.0036792 0.0075659 0.0065855 0.0066278 0.0055929 0.0046058 0.0651450 0.0018219 0.0018219 0.0076015 0.0018213 0.0046393 0.0046433 0.0086071 0.0036865 0.0027455 0.0046433 0.0046237 0.0046393 0.0027478 0.0018128 0.0046433 0.0038254 0.0018143 0.0076161 0.0018128 0.0027467 0.0046456 0.0068074 0.0036823 0.0036947 0.0036737 0.0036804 0.0027453 0.0027339 0.0027339 0.0036792 0.0036620 0.0009019 0.0046393 0.0046213 0.0046409 0.0046433 0.0018128 0.0036959 0.0027477 0.0055971 0.0075752 0.0027444 0.0027583 0.0076463 0.0027362 0.0036947 0.0036804 0.0027477 0.0027444 0.0018128 0.0075724 0.0088282 0.0056019 0.0018128 0.0055977 0.0065596 0.0066303 0.0055971 0.0055734 0.0065903 0.0451842 0.0478717 0.0645236 0.0464654 0.0529344 0.0434897 0.0495756 0.0454279 0.0478717 0.0452277 0.0463129 0.0451231 0.0449856 0.0238155 0.0214579 0.0027454 0.0684576 0.0664408 0.0046472 0.0000020 0.0055817 0.0018143 0.0036959 0.0680933 0.0046197 0.0056498 0.0018143 0.6518650 0.0420537 0.0610259 0.0450769 0.0405120 0.0543287 0.0419200 0.0451231 0.0645499 0.0445045 0.0027339 0.0027375 0.0460908 0.0561025 0.0648017 0.0227500 0.0289716 0.0202156 0.0290606 0.0229021 0.0316384 0.0225180 0.0277201 0.0225243 0.0240661 0.0291118 0.0226217 0.0556166 0.0478717 0.0468868 0.0449856 0.0629301 0.0465910 
PR-02-09       0.0571755 0.0650060 0.0583808 0.0495553 0.0556902 0.0646639 0.0447805 0.0575017 0.0646903 0.0513864 0.0532528 0.0464183 0.0553976 0.0643507 0.0036761 0.0037021 0.0056366 0.0056091 0.0709618 0.0027501 0.0046307 0.0106961 0.0036693 0.0695436 0.0106887 0.0027444 0.0000000 0.0681738 0.0086628 0.0065784 0.0065902 0.0055800 0.0075594 0.0036934 0.0027501 0.0018157 0.0106234 0.0068217 0.0036866 0.0067856 0.0027396 0.0096711 0.0095496 0.0055847 0.0055800 0.0055847 0.0018081 0.0055536 0.0697733 0.0065706 0.0118172 0.0046499 0.0055915 0.0701403 0.0046073 0.0036834 0.0046433 0.0046291 0.0085682 0.0075769 0.0086255 0.0065682 0.0055631 0.0685333 0.0046307 0.0046307 0.0086087 0.0008992 0.0036662 0.0036693 0.0106472 0.0046393 0.0036915 0.0056086 0.0055847 0.0036662 0.0036946 0.0027373 0.0056086 0.0048087 0.0046112 0.0096358 0.0046073 0.0018081 0.0056114 0.0078255 0.0027282 0.0027373 0.0046224 0.0046307 0.0055819 0.0036693 0.0036693 0.0046291 0.0046073 0.0036693 0.0036662 0.0055819 0.0056057 0.0036693 0.0027373 0.0065752 0.0036878 0.0065729 0.0085787 0.0036834 0.0018157 0.0086596 0.0036724 0.0027373 0.0046307 0.0036878 0.0036834 0.0027373 0.0085756 0.0098676 0.0065785 0.0027373 0.0085360 0.0075470 0.0076283 0.0065729 0.0065448 0.0075821 0.0481643 0.0508765 0.0678827 0.0494466 0.0560629 0.0464183 0.0526207 0.0484232 0.0508765 0.0482107 0.0492918 0.0481008 0.0479536 0.0287218 0.0262764 0.0055825 0.0719163 0.0698410 0.0036724 0.0027396 0.0065550 0.0027396 0.0046504 0.0715218 0.0055800 0.0076258 0.0036724 0.6446510 0.0449541 0.0643147 0.0480508 0.0433770 0.0574775 0.0448134 0.0481008 0.0679099 0.0503606 0.0036693 0.0036743 0.0490571 0.0592913 0.0681738 0.0276388 0.0312373 0.0249723 0.0313364 0.0278238 0.0313932 0.0273481 0.0299738 0.0273627 0.0290308 0.0313873 0.0274813 0.0619256 0.0508765 0.0499094 0.0479536 0.0662620 0.0495955 
PR-02-10       0.0450134 0.0056075 0.0460080 0.0376784 0.0436476 0.0056316 0.0363656 0.0452369 0.0036863 0.0392559 0.0410434 0.0348789 0.0434185 0.0056075 0.0663763 0.0646639 0.0707062 0.0721198 0.0018218 0.0665846 0.0698810 0.0737803 0.0653240 0.0027509 0.0698689 0.0648017 0.0681738 0.0000000 0.0739575 0.0738186 0.0722611 0.0714525 0.0735853 0.0667269 0.0665846 0.0646639 0.0703380 0.0677394 0.0682400 0.0680287 0.0631030 0.0693719 0.0722678 0.0715218 0.0714525 0.0715218 0.0682400 0.0685058 0.0009022 0.0734569 0.0798142 0.0704474 0.0644490 0.0009065 0.0694763 0.0649428 0.0629652 0.0698410 0.0726385 0.0715985 0.0672049 0.0736559 0.0647266 0.0018228 0.0698810 0.0698810 0.0734707 0.0665846 0.0717992 0.0685725 0.0672049 0.0667648 0.0628433 0.0718690 0.0715218 0.0685058 0.0629287 0.0662352 0.0646639 0.0675545 0.0695436 0.0688798 0.0694763 0.0682400 0.0686001 0.0693250 0.0634378 0.0701806 0.0699682 0.0698810 0.0714936 0.0646639 0.0614928 0.0665846 0.0630418 0.0678827 0.0646012 0.0714936 0.0639876 0.0685725 0.0662352 0.0702209 0.0650427 0.0701806 0.0773134 0.0681738 0.0685725 0.0698689 0.0679485 0.0701806 0.0666224 0.0682789 0.0681738 0.0630418 0.0772680 0.0669599 0.0735709 0.0662352 0.0771140 0.0720176 0.0719389 0.0694763 0.0698410 0.0714525 0.0363859 0.0389216 0.0037175 0.0376201 0.0407664 0.0348789 0.0378012 0.0392368 0.0362943 0.0421824 0.0348789 0.0393724 0.0365964 0.0620676 0.0590017 0.0684103 0.0018181 0.0009030 0.0679485 0.0662994 0.0735540 0.0631030 0.0702209 0.0018157 0.0649428 0.0655439 0.0615526 0.6260425 0.0450303 0.0037005 0.0452539 0.0376784 0.0420485 0.0363901 0.0393724 0.0036863 0.0384081 0.0646639 0.0649985 0.0407481 0.0436258 0.0036987 0.0645941 0.0652412 0.0640133 0.0655736 0.0551539 0.0643357 0.0601077 0.0636479 0.0639523 0.0666498 0.0655528 0.0604996 0.0450440 0.0389216 0.0406016 0.0392559 0.0027500 0.0376848 
PR-02-11       0.0593809 0.0673961 0.0606287 0.0516144 0.0578691 0.0710347 0.0467365 0.0597286 0.0670675 0.0534956 0.0553768 0.0484120 0.0575640 0.0667143 0.0086442 0.0087086 0.0108072 0.0107532 0.0768563 0.0097675 0.0096808 0.0036929 0.0107497 0.0753595 0.0036916 0.0076491 0.0086628 0.0739575 0.0000000 0.0117925 0.0118151 0.0106927 0.0128427 0.0086867 0.0076655 0.0066446 0.0138698 0.0121929 0.0086703 0.0121262 0.0076349 0.0086717 0.0149794 0.0107020 0.0106927 0.0086703 0.0086703 0.0128181 0.0756076 0.0117751 0.0151597 0.0097249 0.0107154 0.0760049 0.0096298 0.0086628 0.0097076 0.0096772 0.0139341 0.0128749 0.0076390 0.0117731 0.0106587 0.0743471 0.0096808 0.0096808 0.0140030 0.0076655 0.0107403 0.0107497 0.0096442 0.0096991 0.0086823 0.0107497 0.0107020 0.0107403 0.0086900 0.0076283 0.0107497 0.0100224 0.0096382 0.0086406 0.0096298 0.0086703 0.0107551 0.0132603 0.0096856 0.0097201 0.0096650 0.0096808 0.0106967 0.0086280 0.0086280 0.0096772 0.0096298 0.0086280 0.0107403 0.0106967 0.0107443 0.0107497 0.0076283 0.0117840 0.0086735 0.0117795 0.0139519 0.0086628 0.0087086 0.0018268 0.0086355 0.0097201 0.0096808 0.0086735 0.0086628 0.0076283 0.0139464 0.0154416 0.0117899 0.0076283 0.0138835 0.0128230 0.0129630 0.0117795 0.0117271 0.0128814 0.0502044 0.0529508 0.0743907 0.0514951 0.0582576 0.0484120 0.0547344 0.0470407 0.0529508 0.0537837 0.0513398 0.0501389 0.0499840 0.0357796 0.0331762 0.0106998 0.0778695 0.0756812 0.0087153 0.0076349 0.0117494 0.0076349 0.0097237 0.0774184 0.0106927 0.0086330 0.0086355 0.6560840 0.0469182 0.0666764 0.0500860 0.0453059 0.0596955 0.0467709 0.0501389 0.0703454 0.0524328 0.0086280 0.0086427 0.0546083 0.0615489 0.0706198 0.0320611 0.0388547 0.0292350 0.0389983 0.0348924 0.0390522 0.0317111 0.0374944 0.0317359 0.0335457 0.0390448 0.0344564 0.0610688 0.0529508 0.0519905 0.0499840 0.0686670 0.0516621 
PR-02-12       0.0615454 0.0705447 0.0596738 0.0544468 0.0600145 0.0701732 0.0494741 0.0619132 0.0702013 0.0563801 0.0582632 0.0511844 0.0596985 0.0698325 0.0065642 0.0066125 0.0086314 0.0085887 0.0767218 0.0076285 0.0075615 0.0139009 0.0085868 0.0752232 0.0138890 0.0056015 0.0065784 0.0738186 0.0117925 0.0000000 0.0000020 0.0085421 0.0106098 0.0065958 0.0056131 0.0046342 0.0138052 0.0099284 0.0065841 0.0098751 0.0055911 0.0120862 0.0126743 0.0085495 0.0085421 0.0085495 0.0046562 0.0105899 0.0754714 0.0095805 0.0107515 0.0055953 0.0065921 0.0758690 0.0075226 0.0065784 0.0056294 0.0075588 0.0116617 0.0106358 0.0109832 0.0095781 0.0085156 0.0742084 0.0075615 0.0075615 0.0117180 0.0056131 0.0085793 0.0085868 0.0130935 0.0046625 0.0065925 0.0085868 0.0065841 0.0085793 0.0065982 0.0055864 0.0066125 0.0078357 0.0075290 0.0120392 0.0075226 0.0046562 0.0066158 0.0109637 0.0075653 0.0075916 0.0075487 0.0056150 0.0085452 0.0065526 0.0065526 0.0075588 0.0055864 0.0065526 0.0085793 0.0085452 0.0085825 0.0085868 0.0055864 0.0095875 0.0065864 0.0095840 0.0116762 0.0065784 0.0066125 0.0117880 0.0046381 0.0075916 0.0075615 0.0046578 0.0065784 0.0055864 0.0088560 0.0130753 0.0095923 0.0055864 0.0116184 0.0105930 0.0107078 0.0095840 0.0095423 0.0106419 0.0530250 0.0527956 0.0735034 0.0513398 0.0581025 0.0511844 0.0545791 0.0533099 0.0527956 0.0500966 0.0541584 0.0529575 0.0527934 0.0301809 0.0276928 0.0085470 0.0777362 0.0755451 0.0085942 0.0055911 0.0095589 0.0055911 0.0067990 0.0772853 0.0065784 0.0099372 0.0065582 0.6473139 0.0496650 0.0697925 0.0529009 0.0480208 0.0618711 0.0495110 0.0529575 0.0735323 0.0552750 0.0046342 0.0065628 0.0509395 0.0637549 0.0738186 0.0290849 0.0356758 0.0263622 0.0358002 0.0318206 0.0358567 0.0287749 0.0343539 0.0287927 0.0305101 0.0358495 0.0289181 0.0673110 0.0527956 0.0518334 0.0527934 0.0718257 0.0545050 
PR-02-13       0.0600837 0.0690047 0.0582098 0.0530325 0.0585613 0.0686401 0.0481004 0.0604388 0.0686678 0.0549435 0.0568290 0.0497955 0.0582518 0.0683059 0.0065648 0.0066244 0.0086313 0.0086047 0.0751432 0.0076427 0.0075754 0.0139277 0.0086027 0.0736613 0.0139156 0.0056015 0.0065902 0.0722611 0.0118151 0.0000020 0.0000000 0.0085579 0.0106099 0.0065964 0.0056226 0.0046428 0.0127744 0.0099480 0.0065958 0.0098945 0.0046428 0.0110471 0.0126983 0.0085653 0.0085579 0.0085653 0.0046649 0.0106098 0.0739053 0.0095984 0.0107721 0.0056058 0.0066039 0.0742958 0.0075362 0.0065902 0.0056405 0.0075726 0.0116837 0.0106559 0.0099568 0.0095960 0.0085313 0.0726439 0.0075754 0.0075754 0.0117403 0.0056226 0.0085953 0.0086027 0.0120522 0.0046713 0.0065931 0.0086027 0.0065958 0.0085953 0.0065987 0.0055968 0.0066244 0.0078511 0.0075427 0.0110049 0.0075362 0.0046649 0.0066278 0.0109853 0.0075792 0.0076056 0.0075625 0.0056246 0.0085610 0.0065642 0.0065642 0.0075726 0.0055968 0.0065642 0.0085953 0.0085610 0.0085984 0.0086027 0.0055968 0.0096055 0.0065982 0.0096020 0.0116984 0.0065902 0.0066244 0.0118106 0.0046468 0.0076056 0.0075754 0.0046665 0.0065902 0.0055968 0.0088734 0.0131011 0.0096103 0.0055968 0.0116403 0.0106129 0.0107282 0.0096020 0.0095600 0.0106621 0.0516144 0.0513981 0.0719514 0.0499509 0.0566566 0.0497955 0.0531655 0.0518925 0.0513981 0.0487038 0.0527508 0.0515478 0.0513881 0.0289767 0.0265061 0.0085628 0.0761445 0.0739776 0.0086102 0.0056015 0.0095768 0.0056015 0.0068123 0.0757078 0.0065902 0.0089187 0.0056015 0.6494061 0.0482869 0.0682669 0.0514930 0.0466566 0.0604028 0.0481358 0.0515478 0.0719800 0.0538578 0.0046428 0.0065745 0.0495562 0.0622714 0.0722611 0.0278836 0.0344242 0.0251878 0.0345419 0.0305938 0.0345985 0.0275872 0.0331116 0.0276025 0.0292918 0.0345921 0.0277232 0.0658026 0.0513981 0.0504249 0.0513881 0.0702835 0.0530854 
PR-02-15       0.0602343 0.0682400 0.0614860 0.0495553 0.0587273 0.0678827 0.0447805 0.0605870 0.0679099 0.0513864 0.0532528 0.0464183 0.0584203 0.0675552 0.0055686 0.0056086 0.0018245 0.0009641 0.0742922 0.0066045 0.0065471 0.0127662 0.0075521 0.0728352 0.0127560 0.0046197 0.0055800 0.0714525 0.0106927 0.0085421 0.0085579 0.0000000 0.0036729 0.0018122 0.0046291 0.0036693 0.0126790 0.0028496 0.0018081 0.0028348 0.0046112 0.0117219 0.0055666 0.0018081 0.0018066 0.0018081 0.0055847 0.0095248 0.0730743 0.0009027 0.0139252 0.0065751 0.0075288 0.0734569 0.0065138 0.0055800 0.0065643 0.0008992 0.0027477 0.0018211 0.0106472 0.0009021 0.0074902 0.0718276 0.0065471 0.0065471 0.0106257 0.0046291 0.0075457 0.0075521 0.0127074 0.0065587 0.0055923 0.0018157 0.0018081 0.0075457 0.0055970 0.0046073 0.0075521 0.0067881 0.0065193 0.0116776 0.0065138 0.0055847 0.0075559 0.0038130 0.0065504 0.0065729 0.0065359 0.0065471 0.0075160 0.0055583 0.0055583 0.0027259 0.0065138 0.0055583 0.0075457 0.0075160 0.0075484 0.0075521 0.0046073 0.0085373 0.0055867 0.0027373 0.0046307 0.0055800 0.0056086 0.0106887 0.0055631 0.0065729 0.0065471 0.0055867 0.0055800 0.0046073 0.0105843 0.0057670 0.0027396 0.0046073 0.0027373 0.0018141 0.0096298 0.0027373 0.0027259 0.0018227 0.0481643 0.0538171 0.0711491 0.0523661 0.0560629 0.0464183 0.0555984 0.0484232 0.0538171 0.0482107 0.0492918 0.0481008 0.0479536 0.0312084 0.0287218 0.0075173 0.0752755 0.0731451 0.0075586 0.0046112 0.0027295 0.0046112 0.0065752 0.0748511 0.0075133 0.0096274 0.0055631 0.6546867 0.0449541 0.0675171 0.0480508 0.0433770 0.0605507 0.0448134 0.0481008 0.0679099 0.0503606 0.0055583 0.0055666 0.0490571 0.0624009 0.0714525 0.0301175 0.0367071 0.0273879 0.0368362 0.0303188 0.0368917 0.0297972 0.0353863 0.0298171 0.0315470 0.0368842 0.0299461 0.0650870 0.0538171 0.0499094 0.0479536 0.0695040 0.0495955 
PR-03-01       0.0621802 0.0703309 0.0634667 0.0484203 0.0606532 0.0699623 0.0464954 0.0625516 0.0699902 0.0532188 0.0550948 0.0481622 0.0603352 0.0696243 0.0075300 0.0075988 0.0037030 0.0036916 0.0730953 0.0086292 0.0085531 0.0149712 0.0095925 0.0749819 0.0149575 0.0065593 0.0075594 0.0735853 0.0128427 0.0106098 0.0106099 0.0036729 0.0000000 0.0036761 0.0065846 0.0055923 0.0117153 0.0048176 0.0036761 0.0047923 0.0055923 0.0128382 0.0075417 0.0036761 0.0036729 0.0036761 0.0075659 0.0116138 0.0752281 0.0046337 0.0161788 0.0085910 0.0095624 0.0756225 0.0085088 0.0075594 0.0085768 0.0027421 0.0065789 0.0056100 0.0117417 0.0046317 0.0095127 0.0739720 0.0085531 0.0085531 0.0127614 0.0065846 0.0095842 0.0095925 0.0138340 0.0085694 0.0075625 0.0018113 0.0036761 0.0095842 0.0075690 0.0065530 0.0095925 0.0088578 0.0085161 0.0127886 0.0085088 0.0075659 0.0095973 0.0038373 0.0085573 0.0085872 0.0085389 0.0085531 0.0095459 0.0075295 0.0075295 0.0046158 0.0085088 0.0075295 0.0095842 0.0095459 0.0095877 0.0095925 0.0065530 0.0106028 0.0075686 0.0027293 0.0065869 0.0075594 0.0075988 0.0128377 0.0075360 0.0085872 0.0085531 0.0075686 0.0056142 0.0065530 0.0106510 0.0078037 0.0027316 0.0065530 0.0065539 0.0055881 0.0117436 0.0027536 0.0046158 0.0056142 0.0499443 0.0556612 0.0732726 0.0541909 0.0549095 0.0481622 0.0574728 0.0502129 0.0556612 0.0499926 0.0510764 0.0498792 0.0497258 0.0326738 0.0301504 0.0095483 0.0774766 0.0753012 0.0096008 0.0065587 0.0046224 0.0065587 0.0085904 0.0770305 0.0095424 0.0107054 0.0065587 0.6602730 0.0466757 0.0695846 0.0498268 0.0450715 0.0625071 0.0465289 0.0498792 0.0699902 0.0521639 0.0075295 0.0075417 0.0508329 0.0643880 0.0735853 0.0315732 0.0382653 0.0287923 0.0384039 0.0317856 0.0384582 0.0312330 0.0369249 0.0312564 0.0330329 0.0384507 0.0313923 0.0643370 0.0556612 0.0517208 0.0497258 0.0716050 0.0513952 
PR-03-02       0.0558068 0.0635735 0.0569939 0.0453573 0.0543287 0.0632376 0.0407114 0.0561217 0.0632637 0.0471189 0.0489841 0.0423014 0.0540421 0.0629301 0.0036792 0.0037122 0.0018269 0.0018212 0.0694968 0.0046837 0.0046433 0.0107258 0.0056229 0.0680933 0.0107183 0.0027469 0.0036934 0.0667269 0.0086867 0.0065958 0.0065964 0.0018122 0.0036761 0.0000000 0.0027573 0.0018213 0.0096323 0.0028578 0.0000020 0.0028430 0.0018213 0.0086805 0.0055817 0.0018137 0.0018122 0.0018137 0.0036965 0.0075659 0.0683194 0.0027435 0.0118514 0.0046625 0.0056067 0.0686802 0.0046197 0.0036934 0.0046559 0.0009016 0.0046377 0.0036904 0.0076466 0.0027421 0.0055781 0.0670803 0.0046433 0.0046433 0.0086323 0.0027573 0.0056180 0.0056229 0.0096540 0.0046519 0.0036947 0.0018213 0.0018137 0.0056180 0.0036977 0.0027444 0.0056229 0.0048219 0.0046237 0.0086492 0.0046197 0.0036965 0.0056258 0.0038240 0.0046456 0.0046614 0.0046349 0.0046433 0.0055971 0.0036792 0.0036792 0.0009016 0.0046197 0.0036792 0.0056180 0.0055971 0.0056200 0.0056229 0.0027444 0.0065926 0.0036978 0.0027444 0.0046433 0.0036934 0.0037122 0.0086835 0.0036823 0.0046614 0.0046433 0.0036978 0.0036934 0.0027444 0.0085990 0.0057832 0.0027467 0.0027444 0.0046201 0.0036762 0.0076491 0.0027444 0.0027330 0.0036934 0.0439819 0.0495498 0.0664408 0.0481268 0.0517003 0.0423014 0.0512802 0.0442204 0.0495498 0.0440243 0.0451147 0.0439216 0.0437875 0.0275616 0.0251305 0.0055977 0.0704406 0.0683858 0.0056278 0.0027467 0.0027366 0.0027467 0.0046630 0.0700583 0.0055951 0.0066543 0.0027467 0.6600097 0.0408714 0.0628951 0.0438767 0.0393382 0.0561025 0.0407403 0.0439216 0.0632637 0.0461476 0.0036792 0.0036842 0.0448971 0.0579040 0.0667269 0.0264801 0.0329080 0.0238375 0.0330170 0.0266579 0.0330741 0.0262022 0.0316175 0.0262147 0.0278576 0.0330676 0.0263288 0.0605196 0.0495498 0.0456737 0.0437875 0.0648282 0.0453841 
PR-03-03       0.0556902 0.0634378 0.0568733 0.0481289 0.0542151 0.0631030 0.0433989 0.0560039 0.0631290 0.0499357 0.0518018 0.0450199 0.0539294 0.0627966 0.0027444 0.0027630 0.0046761 0.0046530 0.0693482 0.0037197 0.0036878 0.0096798 0.0046527 0.0679485 0.0096736 0.0018213 0.0027501 0.0665846 0.0076655 0.0056131 0.0056226 0.0046291 0.0065846 0.0027573 0.0000000 0.0009037 0.0096142 0.0058255 0.0027524 0.0057947 0.0018173 0.0086641 0.0085559 0.0046330 0.0046291 0.0046330 0.0027524 0.0065729 0.0681738 0.0056066 0.0086534 0.0037029 0.0046386 0.0685333 0.0036693 0.0008992 0.0036978 0.0036866 0.0075821 0.0065998 0.0076324 0.0056044 0.0046151 0.0669368 0.0036878 0.0036878 0.0056057 0.0018243 0.0046487 0.0046527 0.0096358 0.0036947 0.0027559 0.0046527 0.0046330 0.0046487 0.0027582 0.0018157 0.0046527 0.0038330 0.0036724 0.0086330 0.0036693 0.0027524 0.0027410 0.0068217 0.0036897 0.0037021 0.0036811 0.0036878 0.0046307 0.0027396 0.0027396 0.0036866 0.0036693 0.0027396 0.0046487 0.0046307 0.0046504 0.0046527 0.0018157 0.0056105 0.0027533 0.0056086 0.0075914 0.0008992 0.0027630 0.0076627 0.0027419 0.0037021 0.0036878 0.0027533 0.0027501 0.0018157 0.0055847 0.0088468 0.0056134 0.0018157 0.0075534 0.0065738 0.0046567 0.0056086 0.0055847 0.0066045 0.0467434 0.0494466 0.0662994 0.0480266 0.0545791 0.0450199 0.0511733 0.0469953 0.0494466 0.0467884 0.0478722 0.0466809 0.0465373 0.0248312 0.0224697 0.0046310 0.0702893 0.0682400 0.0046567 0.0018173 0.0055931 0.0018173 0.0037034 0.0699088 0.0046291 0.0066422 0.0027419 0.6562308 0.0403694 0.0627617 0.0433363 0.0420060 0.0559852 0.0434305 0.0466809 0.0663263 0.0489292 0.0027396 0.0027432 0.0476434 0.0577818 0.0665846 0.0237688 0.0300015 0.0212225 0.0300944 0.0266040 0.0301513 0.0235256 0.0287484 0.0235334 0.0250916 0.0301456 0.0236346 0.0603914 0.0494466 0.0484700 0.0465373 0.0646903 0.0481643 
PR-03-04       0.0539294 0.0615526 0.0550820 0.0464626 0.0524713 0.0612275 0.0418031 0.0542275 0.0612530 0.0482358 0.0500943 0.0433989 0.0521947 0.0609304 0.0018128 0.0018249 0.0037056 0.0036879 0.0673887 0.0027630 0.0027405 0.0086300 0.0036878 0.0660160 0.0086249 0.0009019 0.0018157 0.0646639 0.0066446 0.0046342 0.0046428 0.0036693 0.0055923 0.0018213 0.0009037 0.0000000 0.0085719 0.0048130 0.0018173 0.0047877 0.0009003 0.0076287 0.0075346 0.0036724 0.0036693 0.0036724 0.0018173 0.0055819 0.0662352 0.0046291 0.0097103 0.0027515 0.0036768 0.0665846 0.0027268 0.0018157 0.0027477 0.0027396 0.0065729 0.0056044 0.0066159 0.0046271 0.0036583 0.0650060 0.0027405 0.0027405 0.0066035 0.0009037 0.0036847 0.0036878 0.0085911 0.0027453 0.0018204 0.0036878 0.0036724 0.0036847 0.0018218 0.0008995 0.0036878 0.0028506 0.0027291 0.0076020 0.0027268 0.0018173 0.0036897 0.0057968 0.0027419 0.0027510 0.0027354 0.0027405 0.0036706 0.0018087 0.0018087 0.0027396 0.0027268 0.0018087 0.0036847 0.0036706 0.0036860 0.0036878 0.0008995 0.0046323 0.0018179 0.0046307 0.0065809 0.0018157 0.0018249 0.0066422 0.0018103 0.0027510 0.0027405 0.0018179 0.0018157 0.0008995 0.0065785 0.0077952 0.0046346 0.0008995 0.0065480 0.0055825 0.0056423 0.0046307 0.0046112 0.0056086 0.0450888 0.0477715 0.0643867 0.0463681 0.0528236 0.0433989 0.0494723 0.0453325 0.0477715 0.0451321 0.0462161 0.0450280 0.0448911 0.0261630 0.0237688 0.0036707 0.0683110 0.0662994 0.0036910 0.0009003 0.0046178 0.0009003 0.0027519 0.0679485 0.0036693 0.0056400 0.0018103 0.6514118 0.0419660 0.0608968 0.0449820 0.0404278 0.0542151 0.0418330 0.0450280 0.0644130 0.0472549 0.0018087 0.0018111 0.0459949 0.0559852 0.0646639 0.0250917 0.0314173 0.0225000 0.0315168 0.0252590 0.0315741 0.0248321 0.0301456 0.0248420 0.0264404 0.0315672 0.0249493 0.0585565 0.0477715 0.0467884 0.0448911 0.0627966 0.0464927 
PR-03-05       0.0552930 0.0671158 0.0564616 0.0477983 0.0538310 0.0667611 0.0459049 0.0556012 0.0667883 0.0525242 0.0547859 0.0475461 0.0535491 0.0664361 0.0095853 0.0106798 0.0117659 0.0127521 0.0698420 0.0117614 0.0116559 0.0160164 0.0119982 0.0717272 0.0160008 0.0085879 0.0106234 0.0703380 0.0138698 0.0138052 0.0127744 0.0126790 0.0117153 0.0096323 0.0096142 0.0085719 0.0000000 0.0142551 0.0106327 0.0141772 0.0075850 0.0150811 0.0148837 0.0126901 0.0126790 0.0126901 0.0106327 0.0148396 0.0719650 0.0137835 0.0174101 0.0096613 0.0127060 0.0723454 0.0115944 0.0086062 0.0116882 0.0116515 0.0159789 0.0149076 0.0139430 0.0137824 0.0105899 0.0707107 0.0116559 0.0116559 0.0160579 0.0096142 0.0119875 0.0119982 0.0160937 0.0116780 0.0096275 0.0127468 0.0126901 0.0127356 0.0096361 0.0075785 0.0127468 0.0120509 0.0116045 0.0150201 0.0095674 0.0106327 0.0127531 0.0131730 0.0116617 0.0109463 0.0096022 0.0116559 0.0126839 0.0105808 0.0105808 0.0096142 0.0095674 0.0105808 0.0127356 0.0126839 0.0127405 0.0119982 0.0095674 0.0137941 0.0106366 0.0117033 0.0138630 0.0106234 0.0106798 0.0138645 0.0105899 0.0117033 0.0116559 0.0106366 0.0106234 0.0095674 0.0159930 0.0175421 0.0138009 0.0095674 0.0159211 0.0148463 0.0142688 0.0117033 0.0116515 0.0149138 0.0492983 0.0526942 0.0700364 0.0512412 0.0541901 0.0475461 0.0544740 0.0461977 0.0526942 0.0493464 0.0475461 0.0492344 0.0525242 0.0276408 0.0228008 0.0126885 0.0741642 0.0720354 0.0106891 0.0095757 0.0137549 0.0095757 0.0117077 0.0737465 0.0106234 0.0128769 0.0085793 0.6463487 0.0432781 0.0663985 0.0463145 0.0445012 0.0555841 0.0459385 0.0492344 0.0700644 0.0518965 0.0105808 0.0106000 0.0473201 0.0573631 0.0695013 0.0265558 0.0304601 0.0263134 0.0305570 0.0267338 0.0306144 0.0238719 0.0291858 0.0262891 0.0279396 0.0306085 0.0239844 0.0573216 0.0526942 0.0510479 0.0490847 0.0683869 0.0507295 
PR-03-07       0.0568398 0.0645988 0.0580323 0.0464123 0.0553662 0.0642609 0.0417677 0.0571611 0.0642870 0.0481789 0.0500311 0.0433586 0.0550769 0.0639515 0.0068074 0.0068582 0.0028789 0.0028644 0.0705013 0.0079069 0.0078354 0.0143563 0.0088924 0.0690981 0.0143433 0.0058132 0.0068217 0.0677394 0.0121929 0.0099284 0.0099480 0.0028496 0.0048176 0.0028578 0.0058255 0.0048130 0.0142551 0.0000000 0.0028521 0.0018167 0.0058019 0.0132681 0.0068051 0.0028521 0.0028496 0.0028521 0.0068277 0.0109519 0.0693250 0.0038317 0.0155780 0.0078707 0.0088639 0.0696874 0.0077937 0.0068217 0.0078578 0.0018931 0.0058203 0.0048285 0.0121400 0.0038298 0.0088166 0.0680945 0.0078354 0.0078354 0.0099131 0.0058255 0.0088845 0.0088924 0.0142879 0.0078508 0.0068376 0.0028645 0.0028521 0.0088845 0.0068436 0.0057968 0.0088924 0.0081266 0.0078006 0.0132153 0.0077937 0.0068277 0.0088970 0.0027524 0.0078394 0.0078675 0.0078218 0.0078354 0.0088482 0.0067940 0.0067940 0.0038164 0.0077937 0.0067940 0.0088845 0.0088482 0.0088879 0.0088924 0.0057968 0.0099220 0.0068303 0.0038330 0.0058276 0.0068217 0.0068582 0.0121881 0.0068000 0.0078675 0.0078354 0.0068303 0.0068217 0.0057968 0.0120649 0.0046334 0.0038364 0.0057968 0.0057975 0.0048091 0.0110771 0.0038330 0.0038164 0.0048324 0.0450429 0.0505910 0.0674519 0.0491717 0.0527494 0.0433586 0.0523218 0.0452856 0.0505910 0.0450860 0.0461667 0.0449823 0.0448460 0.0313779 0.0288810 0.0088502 0.0714452 0.0693919 0.0089004 0.0058019 0.0038218 0.0058019 0.0078704 0.0710575 0.0088448 0.0110750 0.0068000 0.6399969 0.0419301 0.0639161 0.0449365 0.0403965 0.0571383 0.0417976 0.0449823 0.0642870 0.0472018 0.0067940 0.0068051 0.0459464 0.0589364 0.0677394 0.0302835 0.0368971 0.0275417 0.0370276 0.0304871 0.0370830 0.0299603 0.0355721 0.0299806 0.0317202 0.0370755 0.0301104 0.0615476 0.0505910 0.0467365 0.0448460 0.0658454 0.0464421 
PR-03-08       0.0572304 0.0650693 0.0584373 0.0467124 0.0557437 0.0647266 0.0420271 0.0575572 0.0647531 0.0484954 0.0503606 0.0436315 0.0554506 0.0644130 0.0036792 0.0037053 0.0018261 0.0018172 0.0710309 0.0046749 0.0046346 0.0107055 0.0056134 0.0696109 0.0106980 0.0027467 0.0036866 0.0682400 0.0086703 0.0065841 0.0065958 0.0018081 0.0036761 0.0000020 0.0027524 0.0018173 0.0106327 0.0028521 0.0000000 0.0028373 0.0027419 0.0096795 0.0055713 0.0018097 0.0018081 0.0018097 0.0036897 0.0075521 0.0698410 0.0027386 0.0118277 0.0046539 0.0055962 0.0702086 0.0046112 0.0036866 0.0046472 0.0009000 0.0046291 0.0036836 0.0086330 0.0027373 0.0055678 0.0686001 0.0046346 0.0046346 0.0086162 0.0027524 0.0056086 0.0056134 0.0106565 0.0046433 0.0036947 0.0018173 0.0018097 0.0056086 0.0036977 0.0027396 0.0056134 0.0048130 0.0046151 0.0096442 0.0046112 0.0036897 0.0056162 0.0038164 0.0046370 0.0046527 0.0046263 0.0046346 0.0055867 0.0036724 0.0036724 0.0009000 0.0046112 0.0036724 0.0056086 0.0055867 0.0056105 0.0056134 0.0027396 0.0065809 0.0036910 0.0027396 0.0046346 0.0036866 0.0037053 0.0086671 0.0036755 0.0046527 0.0046346 0.0036910 0.0036866 0.0027396 0.0085830 0.0057720 0.0027419 0.0027396 0.0046115 0.0036694 0.0076349 0.0027396 0.0027282 0.0036866 0.0453325 0.0509251 0.0679485 0.0494939 0.0531053 0.0436315 0.0526711 0.0455776 0.0509251 0.0453763 0.0464626 0.0452712 0.0451321 0.0287484 0.0263007 0.0055873 0.0719866 0.0699088 0.0056182 0.0027419 0.0027318 0.0027419 0.0046543 0.0715912 0.0055847 0.0076324 0.0036755 0.6578028 0.0421914 0.0643770 0.0452237 0.0406449 0.0575328 0.0420575 0.0452712 0.0647531 0.0475076 0.0036724 0.0036775 0.0462397 0.0593485 0.0682400 0.0276638 0.0341410 0.0249953 0.0342562 0.0278497 0.0343129 0.0273732 0.0328414 0.0273879 0.0290578 0.0343062 0.0275067 0.0619855 0.0509251 0.0470407 0.0451321 0.0663263 0.0467434 
PR-03-09       0.0601292 0.0680945 0.0613742 0.0494939 0.0586287 0.0645364 0.0447359 0.0604795 0.0645627 0.0513176 0.0531774 0.0463681 0.0583234 0.0642251 0.0067715 0.0068217 0.0028634 0.0028495 0.0708019 0.0078645 0.0077937 0.0142774 0.0088448 0.0693919 0.0142646 0.0057826 0.0067856 0.0680287 0.0121262 0.0098751 0.0098945 0.0028348 0.0047923 0.0028430 0.0057947 0.0047877 0.0141772 0.0018167 0.0028373 0.0000000 0.0057714 0.0131953 0.0067691 0.0028373 0.0028348 0.0028373 0.0067916 0.0108930 0.0696201 0.0038116 0.0154915 0.0078287 0.0088166 0.0699848 0.0077525 0.0067856 0.0078160 0.0018833 0.0057896 0.0048031 0.0120739 0.0038098 0.0087697 0.0683860 0.0077937 0.0077937 0.0120481 0.0057947 0.0088370 0.0088448 0.0120739 0.0058080 0.0068014 0.0028496 0.0028373 0.0088370 0.0068074 0.0057663 0.0068217 0.0080823 0.0077593 0.0131431 0.0077525 0.0067916 0.0088494 0.0027387 0.0077977 0.0078255 0.0077803 0.0077937 0.0088010 0.0067582 0.0067582 0.0037965 0.0057663 0.0067582 0.0088370 0.0088010 0.0088403 0.0088448 0.0057663 0.0078284 0.0067940 0.0038130 0.0057968 0.0067856 0.0068217 0.0121215 0.0067641 0.0078255 0.0077937 0.0067940 0.0067856 0.0057663 0.0119996 0.0046100 0.0038164 0.0057663 0.0057670 0.0047839 0.0110170 0.0038130 0.0037965 0.0048070 0.0481077 0.0508104 0.0677394 0.0493858 0.0559754 0.0463681 0.0525477 0.0483654 0.0508104 0.0481538 0.0492316 0.0480444 0.0450429 0.0287172 0.0262755 0.0088030 0.0717507 0.0696874 0.0088527 0.0057714 0.0038019 0.0057714 0.0078284 0.0713594 0.0067856 0.0110148 0.0067641 0.6434332 0.0449088 0.0641894 0.0479946 0.0433368 0.0604438 0.0447686 0.0480444 0.0645627 0.0502962 0.0047877 0.0067691 0.0489978 0.0622852 0.0680287 0.0276359 0.0340942 0.0249730 0.0342088 0.0278206 0.0342654 0.0273456 0.0327976 0.0273602 0.0290256 0.0342587 0.0274786 0.0618117 0.0508104 0.0498462 0.0450429 0.0693525 0.0466469 
PR-03-18       0.0524713 0.0600126 0.0536020 0.0450630 0.0510233 0.0596948 0.0404479 0.0527575 0.0597198 0.0468126 0.0486697 0.0420271 0.0507536 0.0594043 0.0018128 0.0027533 0.0037056 0.0046349 0.0658031 0.0037053 0.0036737 0.0096408 0.0046346 0.0644490 0.0096346 0.0009019 0.0027396 0.0631030 0.0076349 0.0055911 0.0046428 0.0046112 0.0055923 0.0018213 0.0018173 0.0009003 0.0075850 0.0058019 0.0027419 0.0057714 0.0000000 0.0066444 0.0085220 0.0046151 0.0046112 0.0046151 0.0027419 0.0065471 0.0646639 0.0055847 0.0107399 0.0036886 0.0046206 0.0650060 0.0036553 0.0027396 0.0036836 0.0036724 0.0075521 0.0065738 0.0056449 0.0055825 0.0045974 0.0634378 0.0036737 0.0036737 0.0075876 0.0018173 0.0046307 0.0046346 0.0076020 0.0036804 0.0018204 0.0046346 0.0046151 0.0046307 0.0018218 0.0018087 0.0046346 0.0038177 0.0036583 0.0066216 0.0036553 0.0027419 0.0046370 0.0067940 0.0036755 0.0036878 0.0036669 0.0036737 0.0046128 0.0027291 0.0027291 0.0036724 0.0036553 0.0027291 0.0046307 0.0046128 0.0046323 0.0046346 0.0018087 0.0055887 0.0027428 0.0055867 0.0075613 0.0027396 0.0027533 0.0076321 0.0027314 0.0036878 0.0036737 0.0027428 0.0027396 0.0018087 0.0075586 0.0088108 0.0055915 0.0018087 0.0075237 0.0065480 0.0066183 0.0055867 0.0055631 0.0065785 0.0436951 0.0463681 0.0628316 0.0449744 0.0513670 0.0420271 0.0480514 0.0439319 0.0463681 0.0437371 0.0448232 0.0436354 0.0435030 0.0249723 0.0225973 0.0046131 0.0667129 0.0647266 0.0046386 0.0018103 0.0055713 0.0018103 0.0036891 0.0663638 0.0046112 0.0046785 0.0009010 0.6529584 0.0406062 0.0593717 0.0435911 0.0390832 0.0527501 0.0404766 0.0436354 0.0628575 0.0458498 0.0027291 0.0027327 0.0446079 0.0545032 0.0631030 0.0239044 0.0301737 0.0213425 0.0302681 0.0240638 0.0303251 0.0236585 0.0289131 0.0236665 0.0252357 0.0303188 0.0237688 0.0570496 0.0463681 0.0453763 0.0435030 0.0612530 0.0450888 
PR-03-20       0.0544787 0.0661339 0.0556539 0.0503381 0.0529993 0.0697841 0.0454656 0.0547850 0.0658078 0.0522121 0.0541085 0.0471376 0.0527169 0.0654572 0.0086380 0.0097225 0.0108015 0.0117891 0.0722277 0.0107966 0.0107003 0.0086737 0.0117847 0.0707701 0.0086685 0.0076429 0.0096711 0.0693719 0.0086717 0.0120862 0.0110471 0.0117219 0.0128382 0.0086805 0.0086641 0.0076287 0.0150811 0.0132681 0.0096795 0.0131953 0.0066444 0.0000000 0.0160628 0.0117322 0.0117219 0.0096795 0.0096795 0.0138742 0.0710073 0.0128200 0.0155182 0.0099785 0.0117469 0.0713866 0.0106437 0.0096711 0.0107301 0.0106963 0.0142679 0.0139365 0.0009058 0.0128185 0.0096405 0.0697434 0.0107003 0.0107003 0.0150813 0.0086641 0.0117743 0.0117847 0.0027461 0.0107206 0.0086761 0.0117847 0.0117322 0.0117743 0.0086838 0.0086218 0.0117847 0.0110714 0.0106530 0.0018216 0.0106437 0.0096795 0.0117906 0.0143459 0.0107056 0.0107439 0.0106834 0.0107003 0.0117263 0.0096321 0.0096321 0.0106963 0.0106437 0.0096321 0.0117743 0.0117263 0.0117788 0.0117847 0.0086218 0.0128299 0.0096831 0.0128250 0.0150260 0.0096711 0.0097225 0.0086685 0.0096405 0.0107439 0.0107003 0.0096831 0.0096711 0.0086218 0.0127676 0.0165511 0.0128363 0.0086218 0.0149525 0.0138800 0.0140317 0.0128250 0.0127676 0.0131967 0.0489223 0.0546817 0.0731561 0.0532017 0.0569842 0.0471376 0.0565025 0.0491889 0.0546817 0.0524962 0.0500677 0.0488572 0.0487052 0.0345524 0.0319556 0.0095971 0.0732099 0.0710773 0.0117951 0.0086293 0.0127927 0.0086293 0.0086250 0.0727970 0.0117219 0.0018200 0.0056689 0.7006987 0.0456444 0.0654199 0.0488054 0.0440352 0.0547706 0.0454991 0.0488572 0.0690993 0.0511587 0.0096321 0.0096491 0.0533359 0.0565690 0.0693719 0.0308387 0.0376114 0.0280312 0.0377486 0.0336559 0.0370672 0.0305023 0.0362539 0.0305243 0.0323117 0.0377968 0.0332328 0.0597952 0.0546817 0.0507052 0.0487052 0.0674141 0.0503817 
PR-04-01       0.0571985 0.0650620 0.0584086 0.0495527 0.0557078 0.0647182 0.0447650 0.0575261 0.0686730 0.0513894 0.0532618 0.0464069 0.0554140 0.0683110 0.0095292 0.0095997 0.0056229 0.0055956 0.0751514 0.0106596 0.0105649 0.0171533 0.0116340 0.0736687 0.0171366 0.0085377 0.0095496 0.0722678 0.0149794 0.0126743 0.0126983 0.0055666 0.0075417 0.0055817 0.0085559 0.0075346 0.0148837 0.0068051 0.0055713 0.0067691 0.0085220 0.0160628 0.0000000 0.0055713 0.0055666 0.0055713 0.0095578 0.0136948 0.0739128 0.0065550 0.0184045 0.0106131 0.0115972 0.0743035 0.0105097 0.0075644 0.0105939 0.0046178 0.0085486 0.0075592 0.0149172 0.0065526 0.0115363 0.0726508 0.0105649 0.0105649 0.0148841 0.0085559 0.0116239 0.0116340 0.0170736 0.0105847 0.0095709 0.0055951 0.0055713 0.0116239 0.0095794 0.0085147 0.0116340 0.0109273 0.0105188 0.0159975 0.0105097 0.0095578 0.0116397 0.0078068 0.0085633 0.0106074 0.0105483 0.0105649 0.0115771 0.0095116 0.0095116 0.0046178 0.0085147 0.0095116 0.0116239 0.0115771 0.0116282 0.0116340 0.0085147 0.0126648 0.0095613 0.0046374 0.0085590 0.0095496 0.0095997 0.0149735 0.0095198 0.0106074 0.0084811 0.0095613 0.0095496 0.0085147 0.0148246 0.0078083 0.0065629 0.0085147 0.0085165 0.0075294 0.0138489 0.0065573 0.0046178 0.0075644 0.0481576 0.0508778 0.0719580 0.0494436 0.0560819 0.0464069 0.0526276 0.0484172 0.0508778 0.0482041 0.0464069 0.0480939 0.0479463 0.0337028 0.0286842 0.0115808 0.0761533 0.0739851 0.0116441 0.0085220 0.0065395 0.0085220 0.0106114 0.0757162 0.0095496 0.0138478 0.0095198 0.6606564 0.0449390 0.0682719 0.0480438 0.0433582 0.0575017 0.0447980 0.0480939 0.0686730 0.0503603 0.0095116 0.0095281 0.0461837 0.0593226 0.0722678 0.0300801 0.0366766 0.0298076 0.0368057 0.0328215 0.0368613 0.0297603 0.0353540 0.0297801 0.0315111 0.0368539 0.0299091 0.0658068 0.0508778 0.0499078 0.0479463 0.0702893 0.0495930 
PR-05-01       0.0572304 0.0683063 0.0584373 0.0496029 0.0557437 0.0679485 0.0448232 0.0575572 0.0679758 0.0514360 0.0533038 0.0464626 0.0554506 0.0676205 0.0055734 0.0056134 0.0018261 0.0018172 0.0743643 0.0066102 0.0065527 0.0127774 0.0075586 0.0729057 0.0127672 0.0046237 0.0055847 0.0715218 0.0107020 0.0085495 0.0085653 0.0018081 0.0036761 0.0018137 0.0046330 0.0036724 0.0126901 0.0028521 0.0018097 0.0028373 0.0046151 0.0117322 0.0055713 0.0000000 0.0018081 0.0018097 0.0055895 0.0095330 0.0731451 0.0027386 0.0139375 0.0065808 0.0075353 0.0735283 0.0065193 0.0055847 0.0065699 0.0009000 0.0046291 0.0036836 0.0106565 0.0027373 0.0074966 0.0718974 0.0065527 0.0065527 0.0106349 0.0046330 0.0075521 0.0075586 0.0106565 0.0065643 0.0055971 0.0018173 0.0018097 0.0075521 0.0056018 0.0046112 0.0075586 0.0067940 0.0065248 0.0096442 0.0065193 0.0055895 0.0075624 0.0038164 0.0065560 0.0065785 0.0065414 0.0065527 0.0075224 0.0055631 0.0055631 0.0027282 0.0065193 0.0055631 0.0075521 0.0075224 0.0075548 0.0075586 0.0046112 0.0085447 0.0055915 0.0027396 0.0046346 0.0055847 0.0056134 0.0106980 0.0055678 0.0065785 0.0065527 0.0055915 0.0055847 0.0046112 0.0105935 0.0057720 0.0027419 0.0046112 0.0046115 0.0036694 0.0096382 0.0027396 0.0027282 0.0036866 0.0482107 0.0538684 0.0712179 0.0524161 0.0561170 0.0464626 0.0556516 0.0484700 0.0538684 0.0482572 0.0493399 0.0481471 0.0479997 0.0312373 0.0287484 0.0075237 0.0753489 0.0732160 0.0075651 0.0046151 0.0027318 0.0046151 0.0065809 0.0749236 0.0075197 0.0096358 0.0055678 0.6578028 0.0449970 0.0675823 0.0480970 0.0434183 0.0575328 0.0448562 0.0481471 0.0679758 0.0504088 0.0055631 0.0055713 0.0491038 0.0593485 0.0715218 0.0301456 0.0367413 0.0274131 0.0368707 0.0303468 0.0369262 0.0298246 0.0354193 0.0298445 0.0315772 0.0369187 0.0299738 0.0651498 0.0538684 0.0499577 0.0479997 0.0695713 0.0496432 
PR-05-02       0.0602343 0.0682400 0.0614860 0.0495553 0.0587273 0.0678827 0.0447805 0.0605870 0.0679099 0.0513864 0.0532528 0.0464183 0.0584203 0.0675552 0.0055686 0.0056086 0.0018245 0.0018156 0.0742922 0.0066045 0.0065471 0.0127662 0.0075521 0.0728352 0.0127560 0.0046197 0.0055800 0.0714525 0.0106927 0.0085421 0.0085579 0.0018066 0.0036729 0.0018122 0.0046291 0.0036693 0.0126790 0.0028496 0.0018081 0.0028348 0.0046112 0.0117219 0.0055666 0.0018081 0.0000000 0.0018081 0.0055847 0.0095248 0.0730743 0.0027363 0.0139252 0.0065751 0.0075288 0.0734569 0.0065138 0.0055800 0.0065643 0.0008992 0.0046252 0.0036805 0.0106472 0.0027350 0.0074902 0.0718276 0.0065471 0.0065471 0.0086087 0.0046291 0.0075457 0.0075521 0.0127074 0.0065587 0.0055923 0.0018157 0.0018081 0.0075457 0.0055970 0.0046073 0.0075521 0.0067881 0.0065193 0.0116776 0.0065138 0.0055847 0.0075559 0.0038130 0.0065504 0.0065729 0.0065359 0.0065471 0.0075160 0.0055583 0.0055583 0.0027259 0.0065138 0.0055583 0.0075457 0.0075160 0.0075484 0.0075521 0.0046073 0.0085373 0.0055867 0.0027373 0.0046307 0.0055800 0.0056086 0.0106887 0.0055631 0.0065729 0.0065471 0.0055867 0.0055800 0.0046073 0.0105843 0.0057670 0.0027396 0.0046073 0.0046076 0.0036663 0.0096298 0.0027373 0.0027259 0.0036834 0.0481643 0.0538171 0.0711491 0.0523661 0.0560629 0.0464183 0.0555984 0.0484232 0.0538171 0.0482107 0.0492918 0.0481008 0.0479536 0.0287218 0.0287218 0.0075173 0.0752755 0.0731451 0.0075586 0.0046112 0.0027295 0.0046112 0.0065752 0.0748511 0.0075133 0.0096274 0.0055631 0.6586130 0.0449541 0.0675171 0.0480508 0.0433770 0.0605507 0.0448134 0.0481008 0.0679099 0.0503606 0.0055583 0.0055666 0.0490571 0.0624009 0.0714525 0.0301175 0.0367071 0.0273879 0.0368362 0.0303188 0.0368917 0.0297972 0.0353863 0.0298171 0.0315470 0.0368842 0.0299461 0.0650870 0.0538171 0.0499094 0.0479536 0.0695040 0.0495955 
PR-05-03       0.0602920 0.0683063 0.0615454 0.0496029 0.0587836 0.0679485 0.0448232 0.0606454 0.0679758 0.0514360 0.0533038 0.0464626 0.0584762 0.0676205 0.0055734 0.0056134 0.0018261 0.0018172 0.0743643 0.0066102 0.0065527 0.0107055 0.0075586 0.0729057 0.0106980 0.0046237 0.0055847 0.0715218 0.0086703 0.0085495 0.0085653 0.0018081 0.0036761 0.0018137 0.0046330 0.0036724 0.0126901 0.0028521 0.0018097 0.0028373 0.0046151 0.0096795 0.0055713 0.0018097 0.0018081 0.0000000 0.0055895 0.0095330 0.0731451 0.0027386 0.0139375 0.0065808 0.0075353 0.0735283 0.0065193 0.0055847 0.0065699 0.0009000 0.0046291 0.0036836 0.0086330 0.0027373 0.0074966 0.0718974 0.0065527 0.0065527 0.0106349 0.0046330 0.0075521 0.0075586 0.0106565 0.0065643 0.0055971 0.0018173 0.0018097 0.0075521 0.0056018 0.0046112 0.0075586 0.0067940 0.0065248 0.0096442 0.0065193 0.0055895 0.0075624 0.0038164 0.0065560 0.0065785 0.0065414 0.0065527 0.0075224 0.0055631 0.0055631 0.0027282 0.0065193 0.0055631 0.0075521 0.0075224 0.0075548 0.0075586 0.0046112 0.0085447 0.0055915 0.0027396 0.0046346 0.0055847 0.0056134 0.0086671 0.0055678 0.0065785 0.0065527 0.0055915 0.0055847 0.0046112 0.0105935 0.0057720 0.0027419 0.0046112 0.0046115 0.0036694 0.0096382 0.0027396 0.0027282 0.0036866 0.0482107 0.0538684 0.0712179 0.0524161 0.0561170 0.0464626 0.0556516 0.0484700 0.0538684 0.0482572 0.0493399 0.0481471 0.0479997 0.0312373 0.0287484 0.0075237 0.0753489 0.0732160 0.0075651 0.0046151 0.0027318 0.0046151 0.0065809 0.0749236 0.0075197 0.0096358 0.0055678 0.6545424 0.0449970 0.0675823 0.0480970 0.0434183 0.0606089 0.0448562 0.0481471 0.0679758 0.0504088 0.0055631 0.0055713 0.0491038 0.0624610 0.0715218 0.0276638 0.0341410 0.0249953 0.0342562 0.0303468 0.0343129 0.0273732 0.0328414 0.0273879 0.0290578 0.0343062 0.0299738 0.0619855 0.0538684 0.0499577 0.0479997 0.0695713 0.0496432 
PR-05-04       0.0572304 0.0650693 0.0584373 0.0496029 0.0557437 0.0647266 0.0448232 0.0575572 0.0647531 0.0514360 0.0533038 0.0464626 0.0554506 0.0644130 0.0036792 0.0037053 0.0056414 0.0056139 0.0710309 0.0027524 0.0046346 0.0107055 0.0036724 0.0696109 0.0106980 0.0027467 0.0018081 0.0682400 0.0086703 0.0046562 0.0046649 0.0055847 0.0075659 0.0036965 0.0027524 0.0018173 0.0106327 0.0068277 0.0036897 0.0067916 0.0027419 0.0096795 0.0095578 0.0055895 0.0055847 0.0055895 0.0000000 0.0055583 0.0698410 0.0065762 0.0118277 0.0046539 0.0055962 0.0702086 0.0046112 0.0036866 0.0046472 0.0046330 0.0085756 0.0075834 0.0086330 0.0065738 0.0055678 0.0686001 0.0046346 0.0046346 0.0086162 0.0009000 0.0036693 0.0036724 0.0106565 0.0027583 0.0036947 0.0056134 0.0036897 0.0036693 0.0036977 0.0027396 0.0037053 0.0048130 0.0046151 0.0096442 0.0046112 0.0018097 0.0037072 0.0078324 0.0027305 0.0027396 0.0046263 0.0046346 0.0055867 0.0036724 0.0036724 0.0046330 0.0027396 0.0036724 0.0036693 0.0055867 0.0056105 0.0036724 0.0027396 0.0065809 0.0036910 0.0065785 0.0085861 0.0036866 0.0018173 0.0086671 0.0036755 0.0027396 0.0046346 0.0018265 0.0036866 0.0027396 0.0085830 0.0098764 0.0065842 0.0027396 0.0085433 0.0075534 0.0076349 0.0065785 0.0065504 0.0075886 0.0482107 0.0480266 0.0679485 0.0466163 0.0561170 0.0464626 0.0497357 0.0484700 0.0480266 0.0482572 0.0493399 0.0481471 0.0479997 0.0263007 0.0238940 0.0055873 0.0719866 0.0699088 0.0036755 0.0027419 0.0065606 0.0027419 0.0046543 0.0715912 0.0036866 0.0076324 0.0036755 0.6476542 0.0449970 0.0643770 0.0480970 0.0434183 0.0575328 0.0448562 0.0481471 0.0679758 0.0504088 0.0018173 0.0036775 0.0462397 0.0593485 0.0682400 0.0252244 0.0287749 0.0226181 0.0288617 0.0278497 0.0289185 0.0249621 0.0275321 0.0249723 0.0265809 0.0289131 0.0250807 0.0619855 0.0480266 0.0499577 0.0479997 0.0663263 0.0496432 
PR-05-05       0.0544275 0.0653240 0.0555944 0.0527449 0.0529574 0.0649794 0.0449999 0.0547314 0.0650060 0.0516395 0.0535120 0.0466469 0.0526768 0.0646639 0.0055923 0.0075848 0.0096247 0.0095772 0.0713075 0.0065729 0.0065752 0.0149425 0.0075160 0.0698810 0.0149288 0.0065587 0.0055536 0.0685058 0.0128181 0.0105899 0.0106098 0.0095248 0.0116138 0.0075659 0.0065729 0.0055819 0.0148396 0.0109519 0.0075521 0.0108930 0.0065471 0.0138742 0.0136948 0.0095330 0.0095248 0.0095330 0.0055583 0.0000000 0.0701124 0.0105751 0.0139886 0.0085750 0.0095447 0.0704821 0.0065416 0.0075457 0.0085604 0.0085342 0.0126758 0.0116427 0.0127642 0.0105729 0.0075224 0.0688680 0.0065752 0.0065752 0.0106727 0.0046073 0.0075096 0.0075160 0.0148729 0.0085531 0.0056162 0.0095746 0.0095330 0.0036816 0.0056200 0.0065416 0.0095746 0.0068182 0.0065471 0.0138197 0.0065416 0.0055583 0.0095794 0.0119935 0.0065193 0.0065416 0.0085232 0.0065752 0.0075484 0.0075160 0.0075160 0.0085342 0.0084932 0.0055819 0.0055772 0.0075484 0.0075810 0.0075160 0.0065416 0.0085744 0.0075548 0.0105791 0.0126916 0.0075457 0.0055819 0.0128132 0.0075224 0.0046268 0.0085373 0.0075548 0.0075457 0.0065416 0.0126868 0.0119977 0.0105882 0.0065416 0.0126291 0.0115958 0.0117213 0.0105791 0.0105329 0.0116490 0.0484018 0.0540781 0.0682126 0.0526207 0.0563370 0.0466469 0.0523437 0.0486626 0.0540781 0.0513864 0.0495337 0.0483379 0.0511130 0.0338985 0.0313581 0.0075497 0.0722678 0.0701806 0.0075224 0.0065471 0.0105518 0.0065471 0.0085744 0.0718690 0.0095248 0.0117194 0.0075224 0.6458252 0.0480367 0.0646276 0.0512167 0.0464183 0.0547172 0.0450333 0.0483379 0.0682400 0.0506070 0.0075160 0.0075281 0.0492959 0.0595802 0.0685058 0.0327946 0.0365140 0.0299874 0.0366424 0.0330158 0.0366977 0.0324409 0.0352005 0.0324673 0.0342723 0.0366904 0.0300893 0.0622274 0.0540781 0.0531300 0.0511130 0.0665846 0.0498394 
PR-05-06       0.0463891 0.0065714 0.0474047 0.0389843 0.0450134 0.0065996 0.0376614 0.0466227 0.0046285 0.0405834 0.0423753 0.0361578 0.0447776 0.0065714 0.0679614 0.0662352 0.0723388 0.0737610 0.0027463 0.0681738 0.0714936 0.0754397 0.0669096 0.0036844 0.0714807 0.0663763 0.0697733 0.0009022 0.0756076 0.0754714 0.0739053 0.0730743 0.0752281 0.0683194 0.0681738 0.0662352 0.0719650 0.0693250 0.0698410 0.0696201 0.0646639 0.0710073 0.0739128 0.0731451 0.0730743 0.0731451 0.0698410 0.0701124 0.0000000 0.0750967 0.0815306 0.0720772 0.0660160 0.0018212 0.0710803 0.0665200 0.0645236 0.0714525 0.0742690 0.0732281 0.0688124 0.0753047 0.0662994 0.0027476 0.0714936 0.0714936 0.0751113 0.0681738 0.0734282 0.0701806 0.0688124 0.0683583 0.0643987 0.0734995 0.0731451 0.0701124 0.0644867 0.0678170 0.0662352 0.0691588 0.0711491 0.0704994 0.0710803 0.0698410 0.0702086 0.0709208 0.0650060 0.0717992 0.0715877 0.0714936 0.0731165 0.0662352 0.0630418 0.0681738 0.0646012 0.0694763 0.0661711 0.0731165 0.0623809 0.0701806 0.0678170 0.0718406 0.0666224 0.0717992 0.0789853 0.0697733 0.0701806 0.0714807 0.0695436 0.0717992 0.0682126 0.0698810 0.0697733 0.0646012 0.0789387 0.0685567 0.0752133 0.0678170 0.0787868 0.0736559 0.0735709 0.0710803 0.0714525 0.0730743 0.0376848 0.0402325 0.0046679 0.0389216 0.0421067 0.0361578 0.0391086 0.0405635 0.0375851 0.0435379 0.0361578 0.0407041 0.0379028 0.0635875 0.0604996 0.0700198 0.0027408 0.0018142 0.0695436 0.0678827 0.0752022 0.0646639 0.0718406 0.0027372 0.0665200 0.0671391 0.0631030 0.6246961 0.0464061 0.0046465 0.0466398 0.0389843 0.0433969 0.0376870 0.0407041 0.0046285 0.0397210 0.0662352 0.0665829 0.0420879 0.0449908 0.0046441 0.0661459 0.0667842 0.0655528 0.0671292 0.0566354 0.0658823 0.0616027 0.0651793 0.0654904 0.0682271 0.0671024 0.0620078 0.0464224 0.0402325 0.0419396 0.0405834 0.0036831 0.0389936 
PR-05-08       0.0620750 0.0702086 0.0633581 0.0512635 0.0605507 0.0698410 0.0464183 0.0624449 0.0698689 0.0531300 0.0550027 0.0480827 0.0602343 0.0695040 0.0065563 0.0066045 0.0027636 0.0019392 0.0763356 0.0076189 0.0075521 0.0138788 0.0085756 0.0748511 0.0138669 0.0055951 0.0065706 0.0734569 0.0117751 0.0095805 0.0095984 0.0009027 0.0046337 0.0027435 0.0056066 0.0046291 0.0137835 0.0038317 0.0027386 0.0038116 0.0055847 0.0128200 0.0065550 0.0027386 0.0027363 0.0027386 0.0065762 0.0105751 0.0750967 0.0000000 0.0150634 0.0075850 0.0085489 0.0754899 0.0075133 0.0065706 0.0075724 0.0018151 0.0036977 0.0027573 0.0117252 0.0018211 0.0085047 0.0738425 0.0075521 0.0075521 0.0117008 0.0056066 0.0085682 0.0085756 0.0138144 0.0075659 0.0065846 0.0027501 0.0027386 0.0085682 0.0065902 0.0055800 0.0085756 0.0078255 0.0075197 0.0127705 0.0075133 0.0065762 0.0085799 0.0048070 0.0075559 0.0075821 0.0075394 0.0075521 0.0085342 0.0065448 0.0065448 0.0036680 0.0075133 0.0065448 0.0085682 0.0085342 0.0085713 0.0085756 0.0055800 0.0095746 0.0065785 0.0036834 0.0056086 0.0065706 0.0066045 0.0117706 0.0065504 0.0075821 0.0075521 0.0065785 0.0065706 0.0055800 0.0116548 0.0067866 0.0036866 0.0055800 0.0036836 0.0027478 0.0106927 0.0036834 0.0036680 0.0027597 0.0498613 0.0555687 0.0731451 0.0541011 0.0578620 0.0480827 0.0573772 0.0501293 0.0555687 0.0499094 0.0509919 0.0497963 0.0496432 0.0326231 0.0301036 0.0085360 0.0773399 0.0751695 0.0085830 0.0055847 0.0036731 0.0055847 0.0075848 0.0768956 0.0085311 0.0106905 0.0065504 0.6593724 0.0465988 0.0694644 0.0497441 0.0449970 0.0624009 0.0464530 0.0497963 0.0698689 0.0520770 0.0065448 0.0065550 0.0507490 0.0642780 0.0734569 0.0315237 0.0382048 0.0287484 0.0383428 0.0317359 0.0383974 0.0311852 0.0368666 0.0312084 0.0329811 0.0383896 0.0313436 0.0670025 0.0555687 0.0516346 0.0496432 0.0714807 0.0513097 
PR-05-11       0.0641527 0.0764138 0.0654932 0.0637877 0.0625840 0.0760088 0.0584198 0.0645490 0.0760387 0.0626803 0.0678368 0.0602739 0.0622518 0.0756368 0.0097288 0.0118813 0.0140787 0.0140079 0.0828520 0.0129960 0.0107870 0.0173636 0.0134527 0.0812609 0.0173453 0.0107604 0.0118172 0.0798142 0.0151597 0.0107515 0.0107721 0.0139252 0.0161788 0.0118514 0.0086534 0.0097103 0.0174101 0.0155780 0.0118277 0.0154915 0.0107399 0.0155182 0.0184045 0.0139375 0.0139252 0.0139375 0.0118277 0.0139886 0.0815306 0.0150634 0.0000000 0.0087049 0.0118428 0.0819635 0.0107305 0.0096590 0.0108182 0.0128719 0.0173212 0.0162230 0.0143532 0.0150630 0.0138811 0.0806946 0.0107870 0.0107870 0.0150619 0.0107829 0.0139886 0.0140011 0.0165504 0.0118454 0.0097723 0.0140011 0.0139375 0.0139886 0.0097811 0.0107305 0.0140011 0.0111646 0.0107399 0.0154540 0.0107305 0.0097576 0.0117757 0.0166835 0.0128834 0.0129304 0.0128586 0.0087369 0.0118217 0.0117698 0.0117698 0.0128719 0.0128087 0.0097103 0.0118707 0.0118217 0.0118753 0.0140011 0.0107305 0.0129355 0.0118322 0.0150694 0.0173438 0.0096590 0.0118813 0.0151537 0.0097189 0.0108316 0.0128769 0.0118322 0.0118172 0.0107305 0.0142623 0.0189501 0.0150829 0.0107305 0.0172583 0.0161551 0.0140136 0.0150694 0.0150007 0.0162291 0.0623089 0.0651734 0.0794712 0.0636011 0.0710759 0.0602739 0.0667160 0.0626447 0.0647446 0.0623703 0.0634489 0.0622349 0.0620366 0.0345033 0.0319105 0.0118258 0.0839390 0.0816111 0.0118919 0.0107399 0.0150327 0.0107399 0.0121786 0.0834219 0.0139252 0.0132629 0.0117802 0.6734361 0.0549752 0.0755921 0.0583834 0.0568660 0.0644949 0.0584661 0.0622349 0.0795018 0.0646567 0.0117698 0.0112130 0.0631481 0.0697222 0.0798142 0.0360083 0.0402673 0.0330714 0.0404199 0.0362038 0.0404736 0.0330120 0.0388882 0.0356428 0.0375613 0.0404649 0.0306160 0.0700887 0.0651734 0.0642935 0.0620366 0.0777258 0.0606822 
PR-05-13       0.0584127 0.0672201 0.0596487 0.0514360 0.0569042 0.0668644 0.0465612 0.0587527 0.0668917 0.0533155 0.0551982 0.0482358 0.0566029 0.0665386 0.0046404 0.0046737 0.0066430 0.0066100 0.0732973 0.0056614 0.0056122 0.0117910 0.0066091 0.0718388 0.0117821 0.0036954 0.0046499 0.0704474 0.0097249 0.0055953 0.0056058 0.0065751 0.0085910 0.0046625 0.0037029 0.0027515 0.0096613 0.0078707 0.0046539 0.0078287 0.0036886 0.0099785 0.0106131 0.0065808 0.0065751 0.0065808 0.0046539 0.0085750 0.0720772 0.0075850 0.0087049 0.0000000 0.0065887 0.0724585 0.0055836 0.0046499 0.0056266 0.0056102 0.0096178 0.0086112 0.0089045 0.0075826 0.0065549 0.0708211 0.0056122 0.0056122 0.0096638 0.0037029 0.0066034 0.0066091 0.0109776 0.0036781 0.0046602 0.0066091 0.0065808 0.0066034 0.0046641 0.0036855 0.0066091 0.0058242 0.0055883 0.0099410 0.0055836 0.0046539 0.0066125 0.0088886 0.0056150 0.0056343 0.0056023 0.0056122 0.0065774 0.0046318 0.0046318 0.0056102 0.0055836 0.0046318 0.0066034 0.0065774 0.0066058 0.0066091 0.0036855 0.0075905 0.0046555 0.0075878 0.0096297 0.0046499 0.0046737 0.0097213 0.0046358 0.0056343 0.0056122 0.0046555 0.0046499 0.0036855 0.0088514 0.0109615 0.0075943 0.0036855 0.0095816 0.0085769 0.0086698 0.0075878 0.0075550 0.0086168 0.0500260 0.0527728 0.0701451 0.0513176 0.0580779 0.0482358 0.0545557 0.0502962 0.0527728 0.0500745 0.0511622 0.0499606 0.0498062 0.0269582 0.0245087 0.0065784 0.0742809 0.0721477 0.0046777 0.0036886 0.0075673 0.0036886 0.0048138 0.0738617 0.0065751 0.0078777 0.0046358 0.6317054 0.0467434 0.0665009 0.0499078 0.0451321 0.0587235 0.0465964 0.0499606 0.0701732 0.0522544 0.0046318 0.0046385 0.0509173 0.0605698 0.0704474 0.0283485 0.0323362 0.0256277 0.0324432 0.0260414 0.0325003 0.0263124 0.0310373 0.0280616 0.0297699 0.0324946 0.0257164 0.0602712 0.0527728 0.0518107 0.0498062 0.0684929 0.0514831 
PR-05-14       0.0567409 0.0613464 0.0579342 0.0491719 0.0552652 0.0610229 0.0444336 0.0570619 0.0610483 0.0509884 0.0528459 0.0460589 0.0549759 0.0607272 0.0055801 0.0056202 0.0076068 0.0075692 0.0671653 0.0066183 0.0065607 0.0127936 0.0056202 0.0657978 0.0127833 0.0046292 0.0055915 0.0644490 0.0107154 0.0065921 0.0066039 0.0075288 0.0095624 0.0056067 0.0046386 0.0036768 0.0127060 0.0088639 0.0055962 0.0088166 0.0046206 0.0117469 0.0115972 0.0075353 0.0075288 0.0075353 0.0055962 0.0095447 0.0660160 0.0085489 0.0118428 0.0065887 0.0000000 0.0663638 0.0065271 0.0055915 0.0000020 0.0065583 0.0105974 0.0095853 0.0106698 0.0085464 0.0075057 0.0647895 0.0065607 0.0065607 0.0106481 0.0046386 0.0075613 0.0056202 0.0127345 0.0056038 0.0056038 0.0075678 0.0075353 0.0075613 0.0056086 0.0046167 0.0075678 0.0068025 0.0046206 0.0117025 0.0065271 0.0036941 0.0075716 0.0098862 0.0065640 0.0065865 0.0065493 0.0046402 0.0075315 0.0055697 0.0055697 0.0065583 0.0065271 0.0055697 0.0075613 0.0055934 0.0075641 0.0075678 0.0046167 0.0085551 0.0055982 0.0085520 0.0106105 0.0055915 0.0056202 0.0107114 0.0018210 0.0065865 0.0065607 0.0055982 0.0055915 0.0046167 0.0106066 0.0119695 0.0085594 0.0046167 0.0105580 0.0095470 0.0096501 0.0085520 0.0085151 0.0095912 0.0477892 0.0504859 0.0641731 0.0490656 0.0556337 0.0460589 0.0522178 0.0480458 0.0504859 0.0478350 0.0489128 0.0477264 0.0475813 0.0260743 0.0260743 0.0075328 0.0680842 0.0660799 0.0075744 0.0046206 0.0085293 0.0046206 0.0065889 0.0677242 0.0075288 0.0096478 0.0055745 0.6537309 0.0446052 0.0606938 0.0476772 0.0430400 0.0570394 0.0444658 0.0477264 0.0641993 0.0499728 0.0055697 0.0055780 0.0486806 0.0588400 0.0644490 0.0274254 0.0338462 0.0247807 0.0339589 0.0276079 0.0340155 0.0271389 0.0325572 0.0271531 0.0288056 0.0340083 0.0272701 0.0614552 0.0504859 0.0495217 0.0475813 0.0625876 0.0492106 
PR-05-15       0.0433969 0.0066030 0.0451010 0.0361743 0.0420485 0.0066315 0.0348789 0.0436078 0.0046505 0.0377199 0.0394944 0.0334181 0.0450134 0.0066030 0.0683194 0.0665846 0.0727216 0.0741504 0.0027582 0.0685333 0.0718690 0.0758387 0.0672644 0.0037018 0.0718559 0.0667269 0.0701403 0.0009065 0.0760049 0.0758690 0.0742958 0.0734569 0.0756225 0.0686802 0.0685333 0.0665846 0.0723454 0.0696874 0.0702086 0.0699848 0.0650060 0.0713866 0.0743035 0.0735283 0.0734569 0.0735283 0.0702086 0.0704821 0.0018212 0.0754899 0.0819635 0.0724585 0.0663638 0.0000000 0.0714525 0.0668716 0.0648647 0.0718276 0.0746575 0.0736130 0.0691782 0.0757009 0.0666494 0.0009027 0.0718690 0.0718690 0.0755047 0.0685333 0.0738136 0.0705509 0.0691782 0.0687195 0.0647388 0.0738855 0.0735283 0.0704821 0.0648277 0.0681738 0.0665846 0.0695249 0.0715218 0.0708734 0.0714525 0.0702086 0.0705790 0.0712906 0.0653508 0.0721770 0.0719650 0.0718690 0.0734995 0.0665846 0.0633761 0.0685333 0.0649428 0.0698410 0.0665200 0.0734995 0.0658885 0.0705509 0.0681738 0.0722188 0.0669749 0.0721770 0.0793988 0.0701403 0.0705509 0.0718559 0.0699088 0.0721770 0.0685725 0.0702489 0.0701403 0.0649428 0.0793518 0.0689192 0.0756076 0.0681738 0.0791999 0.0740442 0.0739575 0.0714525 0.0718276 0.0734569 0.0348956 0.0374059 0.0046903 0.0361212 0.0392091 0.0334181 0.0362943 0.0377019 0.0348137 0.0406016 0.0334181 0.0378315 0.0350968 0.0639172 0.0608158 0.0703899 0.0027536 0.0018228 0.0699088 0.0682400 0.0755978 0.0650060 0.0722188 0.0027500 0.0668716 0.0674968 0.0634378 0.6314202 0.0434137 0.0046686 0.0436248 0.0361743 0.0404763 0.0363901 0.0378315 0.0046505 0.0368924 0.0665846 0.0669363 0.0391915 0.0420277 0.0046663 0.0664907 0.0671290 0.0658930 0.0674779 0.0569349 0.0662248 0.0619206 0.0655165 0.0658301 0.0685842 0.0674497 0.0623310 0.0466681 0.0374059 0.0390471 0.0377199 0.0037005 0.0361775 
PR-05-16       0.0524211 0.0662994 0.0565723 0.0507709 0.0539294 0.0659522 0.0459715 0.0557078 0.0659789 0.0496693 0.0515287 0.0476189 0.0507051 0.0656342 0.0009011 0.0046307 0.0065803 0.0065480 0.0722772 0.0056086 0.0018163 0.0116736 0.0065471 0.0708475 0.0116650 0.0018128 0.0046073 0.0694763 0.0096298 0.0075226 0.0075362 0.0065138 0.0085088 0.0046197 0.0036693 0.0027268 0.0115944 0.0077937 0.0046112 0.0077525 0.0036553 0.0106437 0.0105097 0.0065193 0.0065138 0.0065193 0.0046112 0.0065416 0.0710803 0.0075133 0.0107305 0.0055836 0.0065271 0.0714525 0.0000000 0.0046073 0.0055753 0.0055583 0.0095248 0.0085287 0.0095888 0.0075108 0.0064940 0.0698410 0.0018163 0.0018163 0.0095699 0.0036693 0.0065416 0.0065471 0.0116203 0.0055706 0.0027430 0.0065471 0.0065193 0.0065416 0.0027453 0.0036522 0.0065471 0.0038144 0.0018087 0.0106044 0.0018072 0.0046112 0.0065504 0.0088010 0.0055631 0.0055819 0.0055505 0.0036706 0.0027382 0.0045896 0.0045896 0.0055583 0.0055322 0.0008995 0.0046268 0.0046089 0.0046284 0.0065471 0.0036522 0.0036860 0.0046128 0.0075160 0.0095365 0.0027373 0.0046307 0.0096262 0.0045935 0.0036847 0.0055603 0.0046128 0.0046073 0.0036522 0.0095330 0.0108517 0.0075224 0.0036522 0.0075173 0.0084950 0.0085861 0.0075160 0.0074839 0.0085342 0.0493793 0.0520912 0.0691811 0.0506560 0.0573094 0.0476189 0.0538455 0.0496432 0.0520912 0.0494266 0.0505026 0.0493150 0.0491636 0.0273627 0.0249493 0.0027382 0.0732403 0.0711491 0.0065527 0.0018087 0.0074959 0.0036553 0.0055839 0.0728352 0.0065138 0.0085837 0.0045935 0.6498942 0.0461485 0.0655975 0.0492628 0.0445628 0.0556902 0.0460052 0.0493150 0.0692087 0.0486697 0.0045896 0.0045961 0.0502634 0.0574775 0.0694763 0.0262881 0.0326685 0.0236665 0.0327749 0.0264626 0.0354101 0.0260145 0.0313873 0.0260265 0.0276535 0.0328261 0.0237470 0.0569945 0.0520912 0.0511352 0.0491636 0.0675552 0.0479067 
PR-05-17       0.0541631 0.0618199 0.0553224 0.0495553 0.0526995 0.0614928 0.0447805 0.0544639 0.0615184 0.0513864 0.0532528 0.0464183 0.0524211 0.0611937 0.0036761 0.0037021 0.0056366 0.0056091 0.0676789 0.0046709 0.0046307 0.0106961 0.0056086 0.0662994 0.0106887 0.0027444 0.0036834 0.0649428 0.0086628 0.0065784 0.0065902 0.0055800 0.0075594 0.0036934 0.0008992 0.0018157 0.0086062 0.0068217 0.0036866 0.0067856 0.0027396 0.0096711 0.0075644 0.0055847 0.0055800 0.0055847 0.0036866 0.0075457 0.0665200 0.0065706 0.0096590 0.0046499 0.0055915 0.0668716 0.0046073 0.0000000 0.0046433 0.0046291 0.0085682 0.0075769 0.0086255 0.0065682 0.0055631 0.0652871 0.0046307 0.0046307 0.0065696 0.0027501 0.0056038 0.0056086 0.0106472 0.0046393 0.0036915 0.0056086 0.0055847 0.0056038 0.0036946 0.0027373 0.0056086 0.0048087 0.0046112 0.0096358 0.0046073 0.0036866 0.0036712 0.0078255 0.0046330 0.0046487 0.0046224 0.0046307 0.0055819 0.0036693 0.0036693 0.0027501 0.0027373 0.0036693 0.0056038 0.0055819 0.0056057 0.0056086 0.0027373 0.0065752 0.0036878 0.0046487 0.0085787 0.0018066 0.0037021 0.0086596 0.0036724 0.0046487 0.0046307 0.0036878 0.0036834 0.0027373 0.0065448 0.0098676 0.0065785 0.0027373 0.0085360 0.0075470 0.0056134 0.0065729 0.0046291 0.0075821 0.0481643 0.0479807 0.0646639 0.0465708 0.0560629 0.0464183 0.0496881 0.0484232 0.0479807 0.0482107 0.0464183 0.0481008 0.0479536 0.0260151 0.0212943 0.0055825 0.0686059 0.0665846 0.0056134 0.0027396 0.0065550 0.0027396 0.0046504 0.0682400 0.0036834 0.0076258 0.0036724 0.6546867 0.0417218 0.0611599 0.0447195 0.0433770 0.0544507 0.0448134 0.0481008 0.0646903 0.0503606 0.0036693 0.0036743 0.0461957 0.0562283 0.0649428 0.0225765 0.0287484 0.0223735 0.0288357 0.0278238 0.0288917 0.0223472 0.0275067 0.0223531 0.0238810 0.0288860 0.0224492 0.0588104 0.0479807 0.0499094 0.0479536 0.0630678 0.0495955 
PR-05-19       0.0553278 0.0598799 0.0565011 0.0478099 0.0538607 0.0595630 0.0431100 0.0556371 0.0595880 0.0496039 0.0514621 0.0447209 0.0535778 0.0592734 0.0046338 0.0046670 0.0066326 0.0065992 0.0656604 0.0056521 0.0056038 0.0117686 0.0046670 0.0643093 0.0117598 0.0036897 0.0046433 0.0629652 0.0097076 0.0056294 0.0056405 0.0065643 0.0085768 0.0046559 0.0036978 0.0027477 0.0116882 0.0078578 0.0046472 0.0078160 0.0036836 0.0107301 0.0105939 0.0065699 0.0065643 0.0065699 0.0046472 0.0085604 0.0645236 0.0075724 0.0108182 0.0056266 0.0000020 0.0648647 0.0055753 0.0046433 0.0000000 0.0056019 0.0096008 0.0085965 0.0096660 0.0075700 0.0065441 0.0632991 0.0056038 0.0056038 0.0096467 0.0036978 0.0065926 0.0046670 0.0117144 0.0046535 0.0046535 0.0065983 0.0065699 0.0065926 0.0046574 0.0036804 0.0065983 0.0058153 0.0046253 0.0106901 0.0055753 0.0027606 0.0066016 0.0088735 0.0056067 0.0056249 0.0055939 0.0036991 0.0065666 0.0046253 0.0046253 0.0056019 0.0055753 0.0046253 0.0065926 0.0055991 0.0065950 0.0065983 0.0036804 0.0075779 0.0046488 0.0075752 0.0096127 0.0046433 0.0046670 0.0097040 0.0018235 0.0056249 0.0056038 0.0046488 0.0046433 0.0036804 0.0096092 0.0109414 0.0075817 0.0036804 0.0095648 0.0085622 0.0086549 0.0075752 0.0075425 0.0086021 0.0464314 0.0491215 0.0626946 0.0477094 0.0542210 0.0447209 0.0508372 0.0466807 0.0491215 0.0464759 0.0475567 0.0463694 0.0462283 0.0249144 0.0249144 0.0065675 0.0665681 0.0645861 0.0066040 0.0036836 0.0075547 0.0036836 0.0056269 0.0662205 0.0065643 0.0086524 0.0046292 0.6543448 0.0432774 0.0592410 0.0463218 0.0417255 0.0556198 0.0431409 0.0463694 0.0627204 0.0486055 0.0046253 0.0046319 0.0473299 0.0574052 0.0629652 0.0262506 0.0326231 0.0236335 0.0327299 0.0264257 0.0327868 0.0259783 0.0313434 0.0259903 0.0276150 0.0327803 0.0261015 0.0599997 0.0491215 0.0481466 0.0462283 0.0611187 0.0478442 
PR-05-22       0.0587273 0.0666494 0.0599565 0.0481289 0.0572304 0.0662994 0.0433989 0.0590669 0.0663263 0.0499357 0.0518018 0.0450199 0.0569304 0.0659789 0.0046197 0.0046527 0.0009085 0.0009036 0.0726564 0.0056355 0.0055867 0.0117314 0.0065785 0.0712179 0.0117227 0.0036792 0.0046291 0.0698410 0.0096772 0.0075588 0.0075726 0.0008992 0.0027421 0.0009016 0.0036866 0.0027396 0.0116515 0.0018931 0.0009000 0.0018833 0.0036724 0.0106963 0.0046178 0.0009000 0.0008992 0.0009000 0.0046330 0.0085342 0.0714525 0.0018151 0.0128719 0.0056102 0.0065583 0.0718276 0.0055583 0.0046291 0.0056019 0.0000000 0.0036834 0.0027478 0.0096358 0.0018141 0.0065248 0.0702086 0.0055867 0.0055867 0.0096166 0.0036866 0.0065729 0.0065785 0.0116776 0.0055971 0.0046393 0.0009037 0.0009000 0.0065729 0.0046432 0.0036693 0.0065785 0.0057968 0.0055631 0.0106565 0.0055583 0.0046330 0.0065818 0.0028496 0.0055895 0.0056086 0.0055769 0.0055867 0.0065471 0.0046112 0.0046112 0.0018081 0.0055583 0.0046112 0.0065729 0.0065471 0.0065752 0.0065785 0.0036693 0.0075548 0.0046346 0.0018157 0.0036878 0.0046291 0.0046527 0.0096736 0.0046151 0.0056086 0.0055867 0.0046346 0.0046291 0.0036693 0.0095794 0.0047881 0.0018173 0.0036693 0.0036694 0.0027373 0.0086280 0.0018157 0.0018081 0.0027501 0.0467434 0.0523661 0.0695436 0.0509251 0.0545791 0.0450199 0.0541298 0.0469953 0.0523661 0.0467884 0.0478722 0.0466809 0.0465373 0.0299738 0.0275067 0.0065480 0.0736257 0.0715218 0.0065842 0.0036724 0.0018104 0.0036724 0.0056105 0.0732160 0.0065448 0.0086255 0.0046151 0.6562308 0.0435678 0.0659418 0.0466327 0.0420060 0.0590366 0.0434305 0.0466809 0.0663263 0.0489292 0.0046112 0.0046178 0.0476434 0.0608696 0.0698410 0.0288860 0.0354193 0.0261871 0.0355414 0.0290797 0.0355976 0.0285807 0.0341092 0.0285979 0.0302977 0.0355905 0.0287218 0.0635312 0.0523661 0.0484700 0.0465373 0.0679099 0.0481643 
PR-05-24       0.0655307 0.0694085 0.0668701 0.0544973 0.0639779 0.0690455 0.0495337 0.0659332 0.0690731 0.0564266 0.0583048 0.0512412 0.0636446 0.0687127 0.0085500 0.0086131 0.0046721 0.0039103 0.0729973 0.0096603 0.0095746 0.0160895 0.0106309 0.0740264 0.0160737 0.0075659 0.0085682 0.0726385 0.0139341 0.0116617 0.0116837 0.0027477 0.0065789 0.0046377 0.0075821 0.0065729 0.0159789 0.0058203 0.0046291 0.0057896 0.0075521 0.0142679 0.0085486 0.0046291 0.0046252 0.0046291 0.0085756 0.0126758 0.0742690 0.0036977 0.0173212 0.0096178 0.0105974 0.0746575 0.0095248 0.0085682 0.0096008 0.0036834 0.0000000 0.0046632 0.0138766 0.0036960 0.0105419 0.0730194 0.0095746 0.0095746 0.0138464 0.0075821 0.0106217 0.0106309 0.0160149 0.0095925 0.0085872 0.0046487 0.0046291 0.0106217 0.0085948 0.0075457 0.0106309 0.0099094 0.0095330 0.0149474 0.0095248 0.0085756 0.0106362 0.0068157 0.0095794 0.0096131 0.0095592 0.0095746 0.0105791 0.0085342 0.0085342 0.0055800 0.0095248 0.0085342 0.0106217 0.0105791 0.0106257 0.0106309 0.0075457 0.0116534 0.0085787 0.0056038 0.0075848 0.0085682 0.0086131 0.0139286 0.0085416 0.0096131 0.0095746 0.0085787 0.0085682 0.0075457 0.0137912 0.0088390 0.0056086 0.0075457 0.0056044 0.0046451 0.0128181 0.0056038 0.0055800 0.0008984 0.0530786 0.0588726 0.0723305 0.0573772 0.0612501 0.0512412 0.0607277 0.0533632 0.0588726 0.0531300 0.0542094 0.0530113 0.0528473 0.0353534 0.0327795 0.0105821 0.0764923 0.0743410 0.0106402 0.0075521 0.0055883 0.0075521 0.0096166 0.0760567 0.0105751 0.0128166 0.0085416 0.6627000 0.0497244 0.0686738 0.0529547 0.0480827 0.0658738 0.0495705 0.0530113 0.0690731 0.0553236 0.0085342 0.0085486 0.0539524 0.0677970 0.0726385 0.0342421 0.0410761 0.0313873 0.0412315 0.0344727 0.0366977 0.0338683 0.0397088 0.0338985 0.0357466 0.0412748 0.0340457 0.0673276 0.0588726 0.0549003 0.0528473 0.0706759 0.0545555 
PR-05-25       0.0603290 0.0683712 0.0615867 0.0496106 0.0588159 0.0680118 0.0448207 0.0606837 0.0680392 0.0514483 0.0533207 0.0464634 0.0585075 0.0676825 0.0075607 0.0076164 0.0037171 0.0029253 0.0744524 0.0086495 0.0085731 0.0150105 0.0096155 0.0729876 0.0127496 0.0065855 0.0075769 0.0715985 0.0128749 0.0106358 0.0106559 0.0018211 0.0056100 0.0036904 0.0065998 0.0056044 0.0149076 0.0048285 0.0036836 0.0048031 0.0065738 0.0139365 0.0075592 0.0036836 0.0036805 0.0036836 0.0075834 0.0116427 0.0732281 0.0027573 0.0162230 0.0086112 0.0095853 0.0736130 0.0085287 0.0075769 0.0085965 0.0027478 0.0046632 0.0000000 0.0128214 0.0009028 0.0095353 0.0719758 0.0085731 0.0085731 0.0127941 0.0065998 0.0096071 0.0096155 0.0149411 0.0085891 0.0075935 0.0036991 0.0036836 0.0096071 0.0076002 0.0065682 0.0096155 0.0088787 0.0085360 0.0138825 0.0085287 0.0075834 0.0096203 0.0058158 0.0085774 0.0086074 0.0085589 0.0085731 0.0095687 0.0075470 0.0075470 0.0046255 0.0085287 0.0075470 0.0096071 0.0095687 0.0096107 0.0096155 0.0065682 0.0106287 0.0075862 0.0046451 0.0066021 0.0075769 0.0076164 0.0106824 0.0075534 0.0086074 0.0085731 0.0075862 0.0075769 0.0065682 0.0127433 0.0078215 0.0046491 0.0065682 0.0027391 0.0018155 0.0117731 0.0046451 0.0046255 0.0037135 0.0482153 0.0534754 0.0712933 0.0524307 0.0561417 0.0464634 0.0556748 0.0484752 0.0538867 0.0482619 0.0493470 0.0481515 0.0480038 0.0312168 0.0287264 0.0095711 0.0754413 0.0732993 0.0096238 0.0065738 0.0046321 0.0065738 0.0086106 0.0750137 0.0095652 0.0117712 0.0075534 0.6657112 0.0449948 0.0676441 0.0481014 0.0434132 0.0606469 0.0448537 0.0481515 0.0680392 0.0504185 0.0075470 0.0075592 0.0491103 0.0625050 0.0715985 0.0301242 0.0367261 0.0273906 0.0368556 0.0303258 0.0369112 0.0298033 0.0354026 0.0298232 0.0287217 0.0369037 0.0299525 0.0652030 0.0538867 0.0499663 0.0480038 0.0696405 0.0496511 
WC-04-01       0.0526149 0.0640222 0.0537528 0.0485360 0.0511597 0.0676020 0.0437549 0.0529036 0.0637081 0.0503649 0.0522466 0.0453946 0.0508881 0.0633701 0.0076095 0.0086710 0.0097296 0.0107073 0.0700031 0.0097262 0.0096394 0.0076404 0.0107038 0.0685833 0.0076362 0.0066278 0.0086255 0.0672049 0.0076390 0.0109832 0.0099568 0.0106472 0.0117417 0.0076466 0.0076324 0.0066159 0.0139430 0.0121400 0.0086330 0.0120739 0.0056449 0.0009058 0.0149172 0.0106565 0.0106472 0.0086330 0.0086330 0.0127642 0.0688124 0.0117252 0.0143532 0.0089045 0.0106698 0.0691782 0.0095888 0.0086255 0.0096660 0.0096358 0.0138766 0.0128214 0.0000000 0.0117233 0.0085985 0.0675631 0.0096394 0.0096394 0.0139439 0.0076324 0.0106945 0.0107038 0.0018143 0.0096575 0.0076427 0.0107038 0.0106565 0.0106945 0.0076494 0.0075954 0.0107038 0.0099785 0.0095971 0.0009031 0.0095888 0.0086330 0.0107092 0.0132034 0.0096442 0.0096784 0.0096237 0.0096394 0.0106512 0.0085911 0.0085911 0.0096358 0.0095888 0.0085911 0.0106945 0.0106512 0.0106985 0.0107038 0.0075954 0.0117341 0.0086362 0.0117296 0.0138943 0.0086255 0.0086710 0.0076362 0.0085985 0.0096784 0.0096394 0.0086362 0.0086255 0.0075954 0.0116776 0.0153764 0.0117399 0.0075954 0.0138255 0.0127690 0.0129078 0.0117296 0.0116776 0.0128279 0.0471376 0.0528156 0.0709146 0.0513596 0.0550575 0.0453946 0.0545996 0.0473935 0.0528156 0.0506379 0.0482762 0.0470743 0.0469292 0.0330585 0.0305023 0.0085606 0.0709582 0.0688798 0.0107132 0.0076020 0.0116997 0.0076020 0.0075982 0.0705685 0.0106472 0.0009023 0.0046826 0.6835947 0.0439274 0.0633345 0.0470252 0.0423483 0.0528957 0.0437875 0.0470743 0.0669421 0.0493444 0.0085911 0.0086057 0.0514832 0.0546583 0.0672049 0.0293966 0.0360568 0.0266425 0.0361842 0.0321621 0.0362404 0.0290795 0.0347212 0.0290979 0.0308382 0.0362336 0.0317601 0.0578090 0.0528156 0.0488837 0.0469292 0.0652871 0.0485731 
WC-04-02       0.0622118 0.0703899 0.0635025 0.0513518 0.0606803 0.0700198 0.0464873 0.0625845 0.0700478 0.0532268 0.0551066 0.0481583 0.0603620 0.0696804 0.0065539 0.0066021 0.0027622 0.0019381 0.0765515 0.0076164 0.0075497 0.0138778 0.0085731 0.0750574 0.0138659 0.0055929 0.0065682 0.0736559 0.0117731 0.0095781 0.0095960 0.0009021 0.0046317 0.0027421 0.0056044 0.0046271 0.0137824 0.0038298 0.0027373 0.0038098 0.0055825 0.0128185 0.0065526 0.0027373 0.0027350 0.0027373 0.0065738 0.0105729 0.0753047 0.0018211 0.0150630 0.0075826 0.0085464 0.0757009 0.0075108 0.0065682 0.0075700 0.0018141 0.0036960 0.0009028 0.0117233 0.0000000 0.0085022 0.0740442 0.0075497 0.0075497 0.0116989 0.0056044 0.0085657 0.0085731 0.0138133 0.0075634 0.0065822 0.0027487 0.0027373 0.0085657 0.0065878 0.0055778 0.0085731 0.0078230 0.0075173 0.0127690 0.0075108 0.0065738 0.0085774 0.0048049 0.0075534 0.0075796 0.0075369 0.0075497 0.0085317 0.0065425 0.0065425 0.0036663 0.0075108 0.0065425 0.0085657 0.0085317 0.0085688 0.0085731 0.0055778 0.0095722 0.0065761 0.0036817 0.0056063 0.0065682 0.0066021 0.0117687 0.0065480 0.0075796 0.0075497 0.0065761 0.0065682 0.0055778 0.0116529 0.0067841 0.0036848 0.0055778 0.0018085 0.0008994 0.0106905 0.0036817 0.0036663 0.0027583 0.0499443 0.0552614 0.0733418 0.0542008 0.0579795 0.0481583 0.0574916 0.0502137 0.0556748 0.0499927 0.0510788 0.0498791 0.0497252 0.0326492 0.0301242 0.0085335 0.0775625 0.0753781 0.0085805 0.0055825 0.0036714 0.0055825 0.0075823 0.0771140 0.0085287 0.0106882 0.0065480 0.6706895 0.0466688 0.0696405 0.0498265 0.0450609 0.0625397 0.0465223 0.0498791 0.0700478 0.0521686 0.0065425 0.0065526 0.0508347 0.0644265 0.0736559 0.0315470 0.0382457 0.0287659 0.0383844 0.0317601 0.0384390 0.0312078 0.0369037 0.0312312 0.0301171 0.0384311 0.0313668 0.0671653 0.0556748 0.0517251 0.0497252 0.0716683 0.0513985 
WC-04-04       0.0510233 0.0616124 0.0521321 0.0436733 0.0495854 0.0612869 0.0391024 0.0512980 0.0613124 0.0453996 0.0472549 0.0406652 0.0493225 0.0609893 0.0055518 0.0055915 0.0075674 0.0075302 0.0674542 0.0065842 0.0065271 0.0106621 0.0075288 0.0660799 0.0106548 0.0046058 0.0055631 0.0647266 0.0106587 0.0085156 0.0085313 0.0074902 0.0095127 0.0055781 0.0046151 0.0036583 0.0105899 0.0088166 0.0055678 0.0087697 0.0045974 0.0096405 0.0115363 0.0074966 0.0074902 0.0074966 0.0055678 0.0075224 0.0662994 0.0085047 0.0138811 0.0065549 0.0075057 0.0666494 0.0064940 0.0055631 0.0065441 0.0065248 0.0105419 0.0095353 0.0085985 0.0085022 0.0000000 0.0650693 0.0065271 0.0065271 0.0105922 0.0046151 0.0075224 0.0075288 0.0106136 0.0065385 0.0055753 0.0075288 0.0074966 0.0075224 0.0055800 0.0027291 0.0075288 0.0067666 0.0064995 0.0096055 0.0045935 0.0055678 0.0075326 0.0098334 0.0065304 0.0065527 0.0046084 0.0065271 0.0074929 0.0055415 0.0055415 0.0065248 0.0064940 0.0055415 0.0075224 0.0074929 0.0075251 0.0075288 0.0045935 0.0085108 0.0055697 0.0085078 0.0085520 0.0055631 0.0055915 0.0106548 0.0055462 0.0065527 0.0065271 0.0055697 0.0055631 0.0045935 0.0105510 0.0119050 0.0085151 0.0045935 0.0085095 0.0094974 0.0076045 0.0085078 0.0084712 0.0095412 0.0423115 0.0478170 0.0644490 0.0464123 0.0499204 0.0406652 0.0495196 0.0425404 0.0478170 0.0423522 0.0434403 0.0422530 0.0421249 0.0286243 0.0261871 0.0074942 0.0683777 0.0663638 0.0075353 0.0045974 0.0084853 0.0045974 0.0065551 0.0680144 0.0074902 0.0076020 0.0036614 0.6486859 0.0365502 0.0609556 0.0394411 0.0377483 0.0512953 0.0391301 0.0422530 0.0644754 0.0444544 0.0055415 0.0055498 0.0432309 0.0530313 0.0647266 0.0275445 0.0314456 0.0225206 0.0341071 0.0277282 0.0341637 0.0272556 0.0326988 0.0248648 0.0289312 0.0341570 0.0273879 0.0555527 0.0478170 0.0439743 0.0421249 0.0628575 0.0436951 
WC-04-06       0.0420485 0.0075865 0.0437297 0.0348949 0.0407099 0.0076195 0.0336097 0.0422498 0.0056104 0.0364198 0.0381886 0.0321657 0.0436476 0.0075865 0.0667269 0.0650060 0.0710813 0.0725015 0.0036987 0.0669368 0.0702489 0.0741716 0.0689353 0.0046521 0.0702366 0.0651450 0.0685333 0.0018228 0.0743471 0.0742084 0.0726439 0.0718276 0.0739720 0.0670803 0.0669368 0.0650060 0.0707107 0.0680945 0.0686001 0.0683860 0.0634378 0.0697434 0.0726508 0.0718974 0.0718276 0.0718974 0.0686001 0.0688680 0.0027476 0.0738425 0.0806946 0.0708211 0.0647895 0.0009027 0.0698410 0.0652871 0.0632991 0.0702086 0.0730194 0.0719758 0.0675631 0.0740442 0.0650693 0.0000000 0.0702489 0.0702489 0.0738566 0.0669368 0.0721770 0.0689353 0.0675631 0.0671185 0.0631761 0.0722474 0.0718974 0.0688680 0.0632624 0.0665846 0.0650060 0.0679132 0.0699088 0.0692461 0.0698410 0.0686001 0.0689631 0.0696874 0.0637753 0.0705509 0.0703380 0.0702489 0.0718690 0.0650060 0.0618199 0.0669368 0.0633761 0.0682400 0.0649428 0.0718690 0.0643244 0.0689353 0.0665846 0.0705916 0.0653878 0.0705509 0.0777190 0.0685333 0.0689353 0.0702366 0.0683063 0.0705509 0.0669749 0.0686393 0.0685333 0.0633761 0.0776732 0.0673150 0.0739575 0.0665846 0.0775192 0.0723982 0.0723179 0.0698410 0.0702086 0.0718276 0.0336236 0.0361212 0.0056587 0.0348459 0.0378958 0.0321657 0.0376201 0.0364025 0.0361212 0.0392736 0.0321657 0.0365263 0.0338175 0.0623904 0.0593109 0.0687728 0.0036914 0.0027500 0.0683063 0.0666494 0.0739418 0.0634378 0.0705916 0.0036863 0.0652871 0.0658941 0.0618802 0.6299057 0.0420652 0.0056324 0.0422666 0.0348949 0.0391548 0.0351030 0.0365263 0.0056104 0.0356055 0.0650060 0.0686059 0.0378786 0.0406899 0.0056296 0.0649317 0.0655790 0.0643464 0.0659152 0.0584899 0.0646711 0.0604188 0.0639781 0.0642850 0.0669996 0.0658930 0.0608158 0.0452831 0.0361212 0.0377369 0.0364198 0.0046505 0.0348956 
WC-04-08       0.0557201 0.0666872 0.0569042 0.0510676 0.0542440 0.0663369 0.0462397 0.0560342 0.0663638 0.0499620 0.0518290 0.0478969 0.0539580 0.0660160 0.0009057 0.0046543 0.0066144 0.0065818 0.0726984 0.0056375 0.0018255 0.0117359 0.0065809 0.0712588 0.0117271 0.0018219 0.0046307 0.0698810 0.0096808 0.0075615 0.0075754 0.0065471 0.0085531 0.0046433 0.0036878 0.0027405 0.0116559 0.0078354 0.0046346 0.0077937 0.0036737 0.0107003 0.0105649 0.0065527 0.0065471 0.0065527 0.0046346 0.0065752 0.0714936 0.0075521 0.0107870 0.0056122 0.0065607 0.0718690 0.0018163 0.0046307 0.0056038 0.0055867 0.0095746 0.0085731 0.0096394 0.0075497 0.0065271 0.0702489 0.0000000 0.0018255 0.0096202 0.0036878 0.0065752 0.0065809 0.0116820 0.0055991 0.0027569 0.0065809 0.0065527 0.0065752 0.0027591 0.0036706 0.0065809 0.0038344 0.0018179 0.0106605 0.0018163 0.0046346 0.0065842 0.0088482 0.0055915 0.0056105 0.0055788 0.0036891 0.0027519 0.0046128 0.0046128 0.0055867 0.0055603 0.0009040 0.0046504 0.0046323 0.0046520 0.0065809 0.0036706 0.0018170 0.0046363 0.0075548 0.0095864 0.0046307 0.0046543 0.0096772 0.0046167 0.0037034 0.0055887 0.0046363 0.0046307 0.0036706 0.0095829 0.0109102 0.0075613 0.0036706 0.0075562 0.0085391 0.0086312 0.0075548 0.0075224 0.0085787 0.0496693 0.0523937 0.0695832 0.0509517 0.0576437 0.0478969 0.0541585 0.0499357 0.0523937 0.0497171 0.0507975 0.0496046 0.0494525 0.0275190 0.0250917 0.0027520 0.0736687 0.0715629 0.0065865 0.0018179 0.0075346 0.0036737 0.0056125 0.0732583 0.0065471 0.0086287 0.0046167 0.6533513 0.0464183 0.0659789 0.0495527 0.0448232 0.0560154 0.0462740 0.0496046 0.0696109 0.0489547 0.0046128 0.0046194 0.0505551 0.0609030 0.0698810 0.0264389 0.0328567 0.0238010 0.0329652 0.0266160 0.0356145 0.0261622 0.0315672 0.0261745 0.0278138 0.0330158 0.0238823 0.0573291 0.0523937 0.0514360 0.0494525 0.0679485 0.0481894 
WC-04-09       0.0557201 0.0666872 0.0569042 0.0510676 0.0542440 0.0663369 0.0462397 0.0560342 0.0663638 0.0499620 0.0518290 0.0478969 0.0539580 0.0660160 0.0009057 0.0046543 0.0066144 0.0065818 0.0726984 0.0056375 0.0018255 0.0117359 0.0065809 0.0712588 0.0117271 0.0018219 0.0046307 0.0698810 0.0096808 0.0075615 0.0075754 0.0065471 0.0085531 0.0046433 0.0036878 0.0027405 0.0116559 0.0078354 0.0046346 0.0077937 0.0036737 0.0107003 0.0105649 0.0065527 0.0065471 0.0065527 0.0046346 0.0065752 0.0714936 0.0075521 0.0107870 0.0056122 0.0065607 0.0718690 0.0018163 0.0046307 0.0056038 0.0055867 0.0095746 0.0085731 0.0096394 0.0075497 0.0065271 0.0702489 0.0018255 0.0000000 0.0096202 0.0036878 0.0065752 0.0065809 0.0116820 0.0055991 0.0027569 0.0065809 0.0065527 0.0065752 0.0027591 0.0036706 0.0065809 0.0038344 0.0018179 0.0106605 0.0018163 0.0046346 0.0065842 0.0088482 0.0055915 0.0056105 0.0055788 0.0036891 0.0027519 0.0046128 0.0046128 0.0055867 0.0055603 0.0009040 0.0046504 0.0046323 0.0046520 0.0065809 0.0036706 0.0037047 0.0046363 0.0075548 0.0095864 0.0046307 0.0046543 0.0096772 0.0046167 0.0037034 0.0055887 0.0046363 0.0046307 0.0036706 0.0095829 0.0109102 0.0075613 0.0036706 0.0075562 0.0085391 0.0086312 0.0075548 0.0075224 0.0085787 0.0496693 0.0523937 0.0695832 0.0509517 0.0576437 0.0478969 0.0541585 0.0499357 0.0523937 0.0497171 0.0507975 0.0496046 0.0494525 0.0275190 0.0250917 0.0027520 0.0736687 0.0715629 0.0065865 0.0018179 0.0075346 0.0036737 0.0056125 0.0732583 0.0065471 0.0086287 0.0046167 0.6533513 0.0464183 0.0659789 0.0495527 0.0448232 0.0560154 0.0462740 0.0496046 0.0696109 0.0489547 0.0046128 0.0046194 0.0505551 0.0609030 0.0698810 0.0264389 0.0328567 0.0238010 0.0329652 0.0266160 0.0356145 0.0261622 0.0315672 0.0261745 0.0278138 0.0330158 0.0238823 0.0573291 0.0523937 0.0514360 0.0494525 0.0679485 0.0481894 
WC-04-12       0.0620837 0.0702209 0.0633674 0.0542383 0.0605588 0.0698531 0.0492959 0.0624538 0.0698810 0.0561577 0.0580308 0.0509965 0.0602423 0.0695159 0.0085904 0.0086540 0.0107388 0.0106854 0.0763508 0.0097067 0.0096202 0.0161698 0.0106820 0.0748656 0.0161538 0.0076015 0.0086087 0.0734707 0.0140030 0.0117180 0.0117403 0.0106257 0.0127614 0.0086323 0.0056057 0.0066035 0.0160579 0.0099131 0.0086162 0.0120481 0.0075876 0.0150813 0.0148841 0.0106349 0.0086087 0.0106349 0.0086162 0.0106727 0.0751113 0.0117008 0.0150619 0.0096638 0.0106481 0.0755047 0.0095699 0.0065696 0.0096467 0.0096166 0.0138464 0.0127941 0.0139439 0.0116989 0.0105922 0.0738566 0.0096202 0.0096202 0.0000000 0.0076178 0.0106727 0.0106820 0.0160933 0.0096383 0.0086280 0.0106820 0.0106349 0.0086465 0.0086356 0.0075810 0.0106820 0.0099579 0.0095781 0.0150203 0.0095699 0.0086162 0.0085787 0.0131744 0.0096250 0.0096590 0.0096046 0.0096202 0.0106296 0.0085744 0.0085744 0.0096166 0.0095699 0.0085744 0.0106727 0.0106296 0.0106767 0.0106820 0.0075810 0.0117096 0.0086194 0.0117052 0.0138640 0.0065696 0.0086540 0.0139975 0.0085818 0.0096590 0.0096202 0.0086194 0.0086087 0.0075810 0.0116534 0.0153413 0.0117155 0.0075810 0.0137955 0.0127419 0.0106913 0.0117052 0.0116534 0.0128005 0.0528245 0.0555750 0.0731587 0.0541068 0.0572853 0.0509965 0.0573841 0.0531070 0.0555750 0.0528755 0.0539524 0.0527575 0.0525949 0.0301032 0.0301032 0.0106327 0.0773557 0.0751842 0.0106913 0.0075876 0.0116754 0.0075876 0.0096626 0.0769110 0.0106257 0.0128784 0.0085818 0.6511490 0.0461282 0.0694763 0.0492413 0.0478512 0.0624097 0.0493335 0.0527575 0.0731874 0.0550615 0.0085744 0.0085889 0.0536971 0.0642877 0.0734707 0.0315234 0.0382059 0.0287477 0.0383440 0.0346572 0.0383986 0.0311849 0.0368674 0.0312082 0.0329811 0.0383907 0.0313434 0.0670133 0.0555750 0.0546377 0.0525949 0.0714936 0.0542954 
WC-04-15       0.0556902 0.0634378 0.0568733 0.0481289 0.0542151 0.0631030 0.0433989 0.0560039 0.0631290 0.0499357 0.0518018 0.0450199 0.0539294 0.0627966 0.0027444 0.0027630 0.0046761 0.0046530 0.0693482 0.0018243 0.0036878 0.0096798 0.0027396 0.0679485 0.0096736 0.0018213 0.0008992 0.0665846 0.0076655 0.0056131 0.0056226 0.0046291 0.0065846 0.0027573 0.0018243 0.0009037 0.0096142 0.0058255 0.0027524 0.0057947 0.0018173 0.0086641 0.0085559 0.0046330 0.0046291 0.0046330 0.0009000 0.0046073 0.0681738 0.0056066 0.0107829 0.0037029 0.0046386 0.0685333 0.0036693 0.0027501 0.0036978 0.0036866 0.0075821 0.0065998 0.0076324 0.0056044 0.0046151 0.0669368 0.0036878 0.0036878 0.0076178 0.0000000 0.0027373 0.0027396 0.0096358 0.0036947 0.0027559 0.0046527 0.0046330 0.0027373 0.0027582 0.0018157 0.0046527 0.0038330 0.0036724 0.0086330 0.0036693 0.0009000 0.0046551 0.0068217 0.0018097 0.0018157 0.0036811 0.0036878 0.0046307 0.0027396 0.0027396 0.0036866 0.0036693 0.0027396 0.0027373 0.0046307 0.0046504 0.0027396 0.0018157 0.0056105 0.0027533 0.0056086 0.0075914 0.0027501 0.0009037 0.0076627 0.0027419 0.0018157 0.0036878 0.0027533 0.0027501 0.0018157 0.0075886 0.0088468 0.0056134 0.0018157 0.0075534 0.0065738 0.0066446 0.0056086 0.0055847 0.0066045 0.0467434 0.0494466 0.0662994 0.0480266 0.0545791 0.0450199 0.0511733 0.0469953 0.0494466 0.0467884 0.0478722 0.0466809 0.0465373 0.0275067 0.0250807 0.0046310 0.0702893 0.0682400 0.0027419 0.0018173 0.0055931 0.0018173 0.0037034 0.0699088 0.0046291 0.0066422 0.0027419 0.6461379 0.0435678 0.0627617 0.0466327 0.0420060 0.0559852 0.0434305 0.0466809 0.0663263 0.0489292 0.0027396 0.0027432 0.0476434 0.0577818 0.0665846 0.0264271 0.0300015 0.0237907 0.0300944 0.0266040 0.0301513 0.0261506 0.0287484 0.0261630 0.0278012 0.0301456 0.0262764 0.0603914 0.0494466 0.0484700 0.0465373 0.0646903 0.0481643 
WC-04-23       0.0566726 0.0685725 0.0578754 0.0519775 0.0551843 0.0682126 0.0470999 0.0569958 0.0682400 0.0538600 0.0535964 0.0487759 0.0548927 0.0678827 0.0055923 0.0056326 0.0076239 0.0075862 0.0746528 0.0046487 0.0065752 0.0128235 0.0036522 0.0731874 0.0128132 0.0046393 0.0036662 0.0717992 0.0107403 0.0085793 0.0085953 0.0075457 0.0095842 0.0056180 0.0046487 0.0036847 0.0119875 0.0088845 0.0056086 0.0088370 0.0046307 0.0117743 0.0116239 0.0075521 0.0075457 0.0075521 0.0036693 0.0075096 0.0734282 0.0085682 0.0139886 0.0066034 0.0075613 0.0738136 0.0065416 0.0056038 0.0065926 0.0065729 0.0106217 0.0096071 0.0106945 0.0085657 0.0075224 0.0721770 0.0065752 0.0065752 0.0106727 0.0027373 0.0000000 0.0036522 0.0127642 0.0065869 0.0056162 0.0075848 0.0075521 0.0055772 0.0056200 0.0046268 0.0075848 0.0068182 0.0065471 0.0117296 0.0065416 0.0036693 0.0075886 0.0099094 0.0046112 0.0008987 0.0065639 0.0065752 0.0075484 0.0055819 0.0055819 0.0065729 0.0065416 0.0055819 0.0055772 0.0056057 0.0075810 0.0018072 0.0046268 0.0085744 0.0056105 0.0085713 0.0106349 0.0056038 0.0036847 0.0107362 0.0055867 0.0046268 0.0065752 0.0056105 0.0056038 0.0046268 0.0106309 0.0119977 0.0085787 0.0046268 0.0105821 0.0095687 0.0075914 0.0085713 0.0085342 0.0096131 0.0505699 0.0540781 0.0714936 0.0526207 0.0586163 0.0487759 0.0558682 0.0508419 0.0540781 0.0506188 0.0517020 0.0505043 0.0503486 0.0288590 0.0288590 0.0075497 0.0756423 0.0734995 0.0055867 0.0046307 0.0085486 0.0046307 0.0066035 0.0752133 0.0075457 0.0096699 0.0055867 0.6454446 0.0472824 0.0678442 0.0504510 0.0456695 0.0569734 0.0471343 0.0505043 0.0715218 0.0507060 0.0055819 0.0055903 0.0514557 0.0587890 0.0678170 0.0302628 0.0339299 0.0275190 0.0340436 0.0304664 0.0341001 0.0274786 0.0326383 0.0299597 0.0317007 0.0340934 0.0300893 0.0616006 0.0540781 0.0523561 0.0503486 0.0698410 0.0520264 
WC-04-29       0.0597941 0.0653878 0.0610450 0.0520276 0.0582829 0.0650427 0.0471450 0.0601445 0.0650693 0.0539122 0.0536475 0.0488228 0.0579766 0.0647266 0.0055971 0.0056375 0.0076306 0.0075927 0.0713771 0.0046527 0.0065809 0.0128348 0.0018087 0.0699489 0.0128245 0.0046433 0.0036693 0.0685725 0.0107497 0.0085868 0.0086027 0.0075521 0.0095925 0.0056229 0.0046527 0.0036878 0.0119982 0.0088924 0.0056134 0.0088448 0.0046346 0.0117847 0.0116340 0.0075586 0.0075521 0.0075586 0.0036724 0.0075160 0.0701806 0.0085756 0.0140011 0.0066091 0.0056202 0.0705509 0.0065471 0.0056086 0.0046670 0.0065785 0.0106309 0.0096155 0.0107038 0.0085731 0.0075288 0.0689353 0.0065809 0.0065809 0.0106820 0.0027396 0.0036522 0.0000000 0.0127754 0.0065926 0.0056200 0.0075914 0.0075586 0.0055819 0.0056248 0.0046307 0.0075914 0.0068242 0.0065527 0.0117399 0.0065471 0.0036724 0.0075952 0.0099182 0.0046151 0.0027268 0.0065695 0.0065809 0.0075548 0.0055867 0.0055867 0.0065785 0.0065471 0.0055867 0.0055819 0.0075548 0.0075876 0.0036553 0.0046307 0.0085818 0.0056154 0.0085787 0.0106442 0.0056086 0.0036878 0.0107456 0.0055915 0.0046307 0.0065809 0.0056154 0.0056086 0.0046307 0.0106402 0.0120084 0.0085861 0.0046307 0.0105913 0.0095770 0.0075979 0.0085787 0.0085416 0.0096214 0.0506188 0.0541298 0.0682789 0.0526711 0.0586730 0.0488228 0.0559217 0.0508912 0.0541298 0.0506678 0.0517516 0.0505531 0.0503972 0.0288860 0.0288860 0.0075562 0.0723386 0.0702489 0.0055915 0.0046346 0.0085559 0.0046346 0.0066092 0.0719389 0.0075521 0.0096784 0.0055915 0.6510789 0.0473278 0.0646903 0.0504997 0.0457133 0.0601098 0.0471795 0.0505531 0.0683063 0.0507544 0.0055867 0.0055951 0.0515049 0.0619634 0.0646639 0.0302908 0.0339612 0.0275445 0.0340753 0.0304949 0.0341318 0.0299670 0.0326685 0.0299874 0.0317304 0.0341252 0.0301175 0.0616600 0.0541298 0.0524069 0.0503972 0.0666494 0.0520767 
WC-04-30       0.0526149 0.0672708 0.0537528 0.0514783 0.0511597 0.0676020 0.0466015 0.0529036 0.0637081 0.0533591 0.0552424 0.0482762 0.0508881 0.0633701 0.0096068 0.0107038 0.0117926 0.0127808 0.0700031 0.0117880 0.0116820 0.0096468 0.0127754 0.0685833 0.0096406 0.0086071 0.0106472 0.0672049 0.0096442 0.0130935 0.0120522 0.0127074 0.0138340 0.0096540 0.0096358 0.0085911 0.0160937 0.0142879 0.0106565 0.0120739 0.0076020 0.0027461 0.0170736 0.0106565 0.0127074 0.0106565 0.0106565 0.0148729 0.0688124 0.0138144 0.0165504 0.0109776 0.0127345 0.0691782 0.0116203 0.0106472 0.0117144 0.0116776 0.0160149 0.0149411 0.0018143 0.0138133 0.0106136 0.0675631 0.0116820 0.0116820 0.0160933 0.0096358 0.0127642 0.0127754 0.0000000 0.0096575 0.0096491 0.0127754 0.0127185 0.0127642 0.0096577 0.0095888 0.0107038 0.0120786 0.0116304 0.0009031 0.0116203 0.0106565 0.0127818 0.0153689 0.0116878 0.0117296 0.0116641 0.0116820 0.0127123 0.0106044 0.0106044 0.0116776 0.0095888 0.0106044 0.0127642 0.0127123 0.0127691 0.0127754 0.0095888 0.0117341 0.0106605 0.0138197 0.0160354 0.0106472 0.0107038 0.0096406 0.0106136 0.0117296 0.0116820 0.0106605 0.0106472 0.0095888 0.0137580 0.0175822 0.0138319 0.0095888 0.0159569 0.0148797 0.0150412 0.0138197 0.0137580 0.0149474 0.0500677 0.0528156 0.0709146 0.0513596 0.0581239 0.0482762 0.0545996 0.0503381 0.0528156 0.0536468 0.0512042 0.0500022 0.0469292 0.0330585 0.0305023 0.0105654 0.0709582 0.0688798 0.0127867 0.0095971 0.0137858 0.0095971 0.0095923 0.0705685 0.0106472 0.0027352 0.0066216 0.6835947 0.0467829 0.0633345 0.0499494 0.0451705 0.0528957 0.0466358 0.0500022 0.0669421 0.0522970 0.0085911 0.0106237 0.0544732 0.0546583 0.0672049 0.0293966 0.0360568 0.0266425 0.0361842 0.0321621 0.0362404 0.0290795 0.0347212 0.0290979 0.0308382 0.0362336 0.0317601 0.0578090 0.0528156 0.0518535 0.0469292 0.0685440 0.0485731 
WC-04-31       0.0588820 0.0668299 0.0601167 0.0511745 0.0573811 0.0632730 0.0463366 0.0592243 0.0632991 0.0530379 0.0549100 0.0479980 0.0570800 0.0629652 0.0046299 0.0046630 0.0066269 0.0065935 0.0695368 0.0056472 0.0055991 0.0117583 0.0065926 0.0681321 0.0117494 0.0036865 0.0046393 0.0667648 0.0096991 0.0046625 0.0046713 0.0065587 0.0085694 0.0046519 0.0036947 0.0027453 0.0116780 0.0078508 0.0046433 0.0058080 0.0036804 0.0107206 0.0105847 0.0065643 0.0065587 0.0065643 0.0027583 0.0085531 0.0683583 0.0075659 0.0118454 0.0036781 0.0056038 0.0687195 0.0055706 0.0046393 0.0046535 0.0055971 0.0095925 0.0085891 0.0096575 0.0075634 0.0065385 0.0671185 0.0055991 0.0055991 0.0096383 0.0036947 0.0065869 0.0065926 0.0096575 0.0000000 0.0046495 0.0065926 0.0046433 0.0065869 0.0046534 0.0036773 0.0027699 0.0058101 0.0055753 0.0106807 0.0055706 0.0036947 0.0046654 0.0088656 0.0056019 0.0056200 0.0055892 0.0046409 0.0065610 0.0046213 0.0046213 0.0055971 0.0018204 0.0046213 0.0065869 0.0065610 0.0065893 0.0065926 0.0036773 0.0056220 0.0046449 0.0075686 0.0096044 0.0046393 0.0046630 0.0096955 0.0036804 0.0056200 0.0055991 0.0027592 0.0046393 0.0036773 0.0096008 0.0109317 0.0075752 0.0036773 0.0095565 0.0085549 0.0086474 0.0075686 0.0075360 0.0085947 0.0497737 0.0466930 0.0664783 0.0452901 0.0577654 0.0479980 0.0483878 0.0500409 0.0466930 0.0498217 0.0509036 0.0497089 0.0466599 0.0244185 0.0220203 0.0065619 0.0704814 0.0684249 0.0065983 0.0036804 0.0075482 0.0036804 0.0056220 0.0700985 0.0027559 0.0086449 0.0046253 0.6301920 0.0465160 0.0629301 0.0496567 0.0449171 0.0591934 0.0463706 0.0497089 0.0665053 0.0519865 0.0009057 0.0046280 0.0477679 0.0610318 0.0667648 0.0233380 0.0296596 0.0207542 0.0297527 0.0259427 0.0298096 0.0238176 0.0283893 0.0231025 0.0246789 0.0298044 0.0232038 0.0568680 0.0466930 0.0515443 0.0466599 0.0680933 0.0482907 
WC-04-35       0.0493311 0.0597637 0.0504100 0.0448742 0.0479099 0.0594478 0.0402771 0.0495915 0.0594727 0.0470978 0.0484667 0.0418502 0.0476559 0.0591591 0.0018197 0.0018204 0.0056381 0.0056206 0.0655329 0.0046813 0.0027569 0.0107205 0.0056200 0.0641851 0.0107130 0.0027455 0.0036915 0.0628433 0.0086823 0.0065925 0.0065931 0.0055923 0.0075625 0.0036947 0.0027559 0.0018204 0.0096275 0.0068376 0.0036947 0.0068014 0.0018204 0.0086761 0.0095709 0.0055971 0.0055923 0.0055971 0.0036947 0.0056162 0.0643987 0.0065846 0.0097723 0.0046602 0.0056038 0.0647388 0.0027430 0.0036915 0.0046535 0.0046393 0.0085872 0.0075935 0.0076427 0.0065822 0.0055753 0.0631761 0.0027569 0.0027569 0.0086280 0.0027559 0.0056162 0.0056200 0.0096491 0.0046495 0.0000000 0.0056200 0.0055971 0.0056162 0.0000010 0.0027430 0.0056200 0.0009400 0.0027453 0.0086449 0.0027430 0.0036947 0.0056229 0.0057796 0.0046433 0.0046590 0.0046325 0.0027569 0.0036928 0.0036773 0.0036773 0.0046393 0.0046174 0.0018204 0.0018188 0.0036928 0.0018194 0.0056200 0.0027430 0.0046606 0.0036959 0.0065869 0.0085978 0.0036915 0.0037103 0.0086791 0.0036804 0.0027675 0.0046409 0.0036959 0.0036915 0.0027430 0.0085947 0.0098908 0.0065926 0.0027430 0.0085549 0.0075634 0.0076452 0.0046174 0.0065587 0.0075988 0.0435110 0.0461752 0.0625735 0.0447866 0.0511523 0.0418502 0.0478508 0.0437454 0.0461752 0.0435527 0.0446358 0.0434515 0.0433199 0.0275485 0.0251184 0.0036929 0.0664385 0.0644611 0.0056249 0.0027453 0.0065689 0.0027453 0.0046606 0.0660923 0.0055923 0.0066509 0.0027453 0.6571508 0.0436397 0.0628692 0.0467098 0.0420748 0.0495940 0.0403058 0.0434515 0.0625992 0.0456572 0.0036773 0.0036824 0.0444217 0.0542765 0.0628433 0.0264674 0.0328927 0.0238259 0.0330015 0.0266450 0.0330587 0.0261897 0.0316026 0.0262021 0.0278442 0.0330521 0.0239075 0.0573952 0.0461752 0.0451842 0.0433199 0.0610005 0.0420922 
WC-04-39       0.0605838 0.0686393 0.0618455 0.0498462 0.0590688 0.0682789 0.0450429 0.0609408 0.0683063 0.0516896 0.0535633 0.0466916 0.0587591 0.0679485 0.0055971 0.0056375 0.0018338 0.0018248 0.0747255 0.0066388 0.0065809 0.0128348 0.0075914 0.0732583 0.0128245 0.0046433 0.0056086 0.0718690 0.0107497 0.0085868 0.0086027 0.0018157 0.0018113 0.0018213 0.0046527 0.0036878 0.0127468 0.0028645 0.0018173 0.0028496 0.0046346 0.0117847 0.0055951 0.0018173 0.0018157 0.0018173 0.0056134 0.0095746 0.0734995 0.0027501 0.0140011 0.0066091 0.0075678 0.0738855 0.0065471 0.0056086 0.0065983 0.0009037 0.0046487 0.0036991 0.0107038 0.0027487 0.0075288 0.0722474 0.0065809 0.0065809 0.0106820 0.0046527 0.0075848 0.0075914 0.0127754 0.0065926 0.0056200 0.0000000 0.0018173 0.0075848 0.0056248 0.0046307 0.0075914 0.0068242 0.0065527 0.0117399 0.0065471 0.0056134 0.0075952 0.0038330 0.0065842 0.0066069 0.0065695 0.0065809 0.0075548 0.0055867 0.0055867 0.0027396 0.0065471 0.0055867 0.0075848 0.0075548 0.0075876 0.0075914 0.0046307 0.0085818 0.0056154 0.0008995 0.0046543 0.0056086 0.0056375 0.0107456 0.0055915 0.0066069 0.0065809 0.0056154 0.0056086 0.0046307 0.0106402 0.0057975 0.0009003 0.0046307 0.0046310 0.0036848 0.0096808 0.0027510 0.0027396 0.0037021 0.0484485 0.0541298 0.0715629 0.0526711 0.0563914 0.0466916 0.0559217 0.0487098 0.0541298 0.0484954 0.0495812 0.0483845 0.0482358 0.0313873 0.0288860 0.0075562 0.0757162 0.0735709 0.0075979 0.0046346 0.0027432 0.0046346 0.0066092 0.0752864 0.0075521 0.0096784 0.0055915 0.6612602 0.0452180 0.0679099 0.0483340 0.0436315 0.0609030 0.0450764 0.0483845 0.0683063 0.0506556 0.0055867 0.0055951 0.0493440 0.0627641 0.0718690 0.0302908 0.0369187 0.0275445 0.0370496 0.0304949 0.0371052 0.0299670 0.0355905 0.0299874 0.0317304 0.0370977 0.0301175 0.0654661 0.0541298 0.0502044 0.0482358 0.0699088 0.0498875 
WC-04-43       0.0602920 0.0683063 0.0615454 0.0496029 0.0587836 0.0679485 0.0448232 0.0606454 0.0679758 0.0514360 0.0533038 0.0464626 0.0584762 0.0676205 0.0055734 0.0056134 0.0018261 0.0018172 0.0743643 0.0066102 0.0065527 0.0127774 0.0075586 0.0729057 0.0127672 0.0046237 0.0055847 0.0715218 0.0107020 0.0065841 0.0065958 0.0018081 0.0036761 0.0018137 0.0046330 0.0036724 0.0126901 0.0028521 0.0018097 0.0028373 0.0046151 0.0117322 0.0055713 0.0018097 0.0018081 0.0018097 0.0036897 0.0095330 0.0731451 0.0027386 0.0139375 0.0065808 0.0075353 0.0735283 0.0065193 0.0055847 0.0065699 0.0009000 0.0046291 0.0036836 0.0106565 0.0027373 0.0074966 0.0718974 0.0065527 0.0065527 0.0106349 0.0046330 0.0075521 0.0075586 0.0127185 0.0046433 0.0055971 0.0018173 0.0000000 0.0075521 0.0056018 0.0046112 0.0056134 0.0067940 0.0065248 0.0116878 0.0065193 0.0055895 0.0056162 0.0038164 0.0065560 0.0065785 0.0065414 0.0065527 0.0075224 0.0055631 0.0055631 0.0027282 0.0046112 0.0055631 0.0075521 0.0075224 0.0075548 0.0075586 0.0046112 0.0085447 0.0055915 0.0027396 0.0046346 0.0055847 0.0056134 0.0106980 0.0055678 0.0065785 0.0065527 0.0036910 0.0055847 0.0046112 0.0105935 0.0057720 0.0027419 0.0046112 0.0046115 0.0036694 0.0096382 0.0027396 0.0027282 0.0036866 0.0482107 0.0509251 0.0712179 0.0494939 0.0561170 0.0464626 0.0526711 0.0484700 0.0509251 0.0482572 0.0493399 0.0481471 0.0479997 0.0287484 0.0263007 0.0075237 0.0753489 0.0732160 0.0075651 0.0046151 0.0027318 0.0046151 0.0065809 0.0749236 0.0055847 0.0096358 0.0055678 0.6578028 0.0449970 0.0675823 0.0480970 0.0434183 0.0606089 0.0448562 0.0481471 0.0679758 0.0504088 0.0036724 0.0055713 0.0462397 0.0624610 0.0715218 0.0276638 0.0341410 0.0249953 0.0342562 0.0303468 0.0343129 0.0273732 0.0328414 0.0273879 0.0290578 0.0343062 0.0275067 0.0651498 0.0509251 0.0499577 0.0479997 0.0695713 0.0496432 
WC-04-44       0.0574533 0.0653240 0.0586665 0.0527449 0.0559615 0.0649794 0.0449999 0.0577829 0.0650060 0.0546377 0.0535120 0.0466469 0.0556667 0.0646639 0.0055923 0.0056326 0.0076239 0.0075862 0.0713075 0.0046487 0.0065752 0.0128235 0.0055819 0.0698810 0.0128132 0.0046393 0.0036662 0.0685058 0.0107403 0.0085793 0.0085953 0.0075457 0.0095842 0.0056180 0.0046487 0.0036847 0.0127356 0.0088845 0.0056086 0.0088370 0.0046307 0.0117743 0.0116239 0.0075521 0.0075457 0.0075521 0.0036693 0.0036816 0.0701124 0.0085682 0.0139886 0.0066034 0.0075613 0.0704821 0.0065416 0.0056038 0.0065926 0.0065729 0.0106217 0.0096071 0.0106945 0.0085657 0.0075224 0.0688680 0.0065752 0.0065752 0.0086465 0.0027373 0.0055772 0.0055819 0.0127642 0.0065869 0.0056162 0.0075848 0.0075521 0.0000000 0.0056200 0.0046268 0.0075848 0.0068182 0.0065471 0.0117296 0.0065416 0.0036693 0.0075886 0.0099094 0.0046112 0.0046268 0.0065639 0.0065752 0.0075484 0.0055819 0.0055819 0.0065729 0.0065416 0.0055819 0.0055772 0.0075484 0.0075810 0.0055819 0.0046268 0.0085744 0.0056105 0.0085713 0.0106349 0.0056038 0.0036847 0.0107362 0.0055867 0.0046268 0.0065752 0.0056105 0.0056038 0.0046268 0.0106309 0.0099120 0.0085787 0.0046268 0.0105821 0.0095687 0.0096723 0.0085713 0.0085342 0.0096131 0.0484018 0.0540781 0.0682126 0.0526207 0.0563370 0.0466469 0.0558682 0.0486626 0.0540781 0.0513864 0.0495337 0.0483379 0.0511130 0.0313581 0.0288590 0.0075497 0.0722678 0.0701806 0.0055867 0.0046307 0.0085486 0.0046307 0.0066035 0.0718690 0.0075457 0.0096699 0.0055867 0.6454446 0.0480367 0.0646276 0.0512167 0.0464183 0.0577575 0.0450333 0.0483379 0.0682400 0.0506070 0.0055819 0.0055903 0.0492959 0.0595802 0.0685058 0.0302628 0.0339299 0.0275190 0.0340436 0.0304664 0.0341001 0.0299394 0.0326383 0.0299597 0.0317007 0.0340934 0.0300893 0.0654028 0.0540781 0.0531300 0.0511130 0.0665846 0.0527964 
WC-04-50       0.0493935 0.0598441 0.0504746 0.0449297 0.0479701 0.0595274 0.0403250 0.0496547 0.0595524 0.0471575 0.0485276 0.0419010 0.0477155 0.0592380 0.0018212 0.0018218 0.0056381 0.0056254 0.0656232 0.0046852 0.0027591 0.0107302 0.0056248 0.0642726 0.0107227 0.0027478 0.0036946 0.0629287 0.0086900 0.0065982 0.0065987 0.0055970 0.0075690 0.0036977 0.0027582 0.0018218 0.0096361 0.0068436 0.0036977 0.0068074 0.0018218 0.0086838 0.0095794 0.0056018 0.0055970 0.0056018 0.0036977 0.0056200 0.0644867 0.0065902 0.0097811 0.0046641 0.0056086 0.0648277 0.0027453 0.0036946 0.0046574 0.0046432 0.0085948 0.0076002 0.0076494 0.0065878 0.0055800 0.0632624 0.0027591 0.0027591 0.0086356 0.0027582 0.0056200 0.0056248 0.0096577 0.0046534 0.0000010 0.0056248 0.0056018 0.0056200 0.0000000 0.0027453 0.0056248 0.0009408 0.0027476 0.0086525 0.0027453 0.0036977 0.0056277 0.0057846 0.0046471 0.0046629 0.0046364 0.0027591 0.0036958 0.0036803 0.0036803 0.0046432 0.0046213 0.0018218 0.0018203 0.0036958 0.0018209 0.0056248 0.0027453 0.0046646 0.0036990 0.0065926 0.0086054 0.0036946 0.0037134 0.0086868 0.0036835 0.0027698 0.0046448 0.0036990 0.0036946 0.0027453 0.0086022 0.0098998 0.0065983 0.0027453 0.0085623 0.0075700 0.0076519 0.0046213 0.0065643 0.0076054 0.0435646 0.0462323 0.0626582 0.0448417 0.0512178 0.0419010 0.0479107 0.0437995 0.0462323 0.0436064 0.0446907 0.0435050 0.0433730 0.0275784 0.0251452 0.0036960 0.0665306 0.0645493 0.0056297 0.0027476 0.0065746 0.0027476 0.0046646 0.0661833 0.0055970 0.0066567 0.0027476 0.6584483 0.0436935 0.0629547 0.0467685 0.0421261 0.0496570 0.0403542 0.0435050 0.0626841 0.0457138 0.0036803 0.0036854 0.0444761 0.0543471 0.0629287 0.0264960 0.0329299 0.0238510 0.0330390 0.0266740 0.0330962 0.0262177 0.0316381 0.0262302 0.0278748 0.0330897 0.0239328 0.0574716 0.0462323 0.0452405 0.0433730 0.0610827 0.0421437 
WC-04-52       0.0553976 0.0631030 0.0565723 0.0478722 0.0539294 0.0627708 0.0431681 0.0557078 0.0627966 0.0496693 0.0515287 0.0447805 0.0536459 0.0624668 0.0027316 0.0027510 0.0046539 0.0046309 0.0689845 0.0037021 0.0036706 0.0096324 0.0046307 0.0675934 0.0096262 0.0018128 0.0027373 0.0662352 0.0076283 0.0055864 0.0055968 0.0046073 0.0065530 0.0027444 0.0018157 0.0008995 0.0075785 0.0057968 0.0027396 0.0057663 0.0018087 0.0086218 0.0085147 0.0046112 0.0046073 0.0046112 0.0027396 0.0065416 0.0678170 0.0055800 0.0107305 0.0036855 0.0046167 0.0681738 0.0036522 0.0027373 0.0036804 0.0036693 0.0075457 0.0065682 0.0075954 0.0055778 0.0027291 0.0665846 0.0036706 0.0036706 0.0075810 0.0018157 0.0046268 0.0046307 0.0095888 0.0036773 0.0027430 0.0046307 0.0046112 0.0046268 0.0027453 0.0000000 0.0046307 0.0038144 0.0036553 0.0085911 0.0018072 0.0027396 0.0046330 0.0067881 0.0036724 0.0036847 0.0018128 0.0036706 0.0046089 0.0027268 0.0027268 0.0036693 0.0036522 0.0027268 0.0046268 0.0046089 0.0046284 0.0046307 0.0018072 0.0055839 0.0027405 0.0055819 0.0056105 0.0027373 0.0027510 0.0076255 0.0027291 0.0036847 0.0036706 0.0027405 0.0027373 0.0018072 0.0075521 0.0088030 0.0055867 0.0018072 0.0075173 0.0065425 0.0066126 0.0055819 0.0055583 0.0065729 0.0464927 0.0491848 0.0659522 0.0477715 0.0542904 0.0447805 0.0509031 0.0467434 0.0491848 0.0465373 0.0476189 0.0464307 0.0462895 0.0249493 0.0225765 0.0046092 0.0699197 0.0678827 0.0046346 0.0018087 0.0055666 0.0018087 0.0036860 0.0695436 0.0046073 0.0066102 0.0027291 0.6473139 0.0405675 0.0624322 0.0435494 0.0417822 0.0556902 0.0431993 0.0464307 0.0659789 0.0486697 0.0027268 0.0027304 0.0473918 0.0574775 0.0662352 0.0238823 0.0301456 0.0213229 0.0302401 0.0240415 0.0302969 0.0236369 0.0288860 0.0236448 0.0252123 0.0302908 0.0237470 0.0569945 0.0491848 0.0482107 0.0462895 0.0643507 0.0479067 
WC-05-02       0.0605838 0.0647266 0.0618455 0.0493399 0.0590688 0.0612275 0.0478969 0.0609408 0.0612530 0.0511622 0.0530235 0.0462161 0.0587591 0.0647266 0.0055971 0.0056375 0.0076306 0.0075927 0.0673887 0.0066388 0.0065809 0.0128348 0.0075914 0.0699489 0.0128245 0.0046433 0.0056086 0.0646639 0.0107497 0.0066125 0.0066244 0.0075521 0.0095925 0.0056229 0.0046527 0.0036878 0.0127468 0.0088924 0.0056134 0.0068217 0.0046346 0.0117847 0.0116340 0.0075586 0.0075521 0.0075586 0.0037053 0.0095746 0.0662352 0.0085756 0.0140011 0.0066091 0.0075678 0.0665846 0.0065471 0.0056086 0.0065983 0.0065785 0.0106309 0.0096155 0.0107038 0.0085731 0.0075288 0.0650060 0.0065809 0.0065809 0.0106820 0.0046527 0.0075848 0.0075914 0.0107038 0.0027699 0.0056200 0.0075914 0.0056134 0.0075848 0.0056248 0.0046307 0.0000000 0.0068242 0.0065527 0.0117399 0.0065471 0.0056134 0.0056403 0.0099182 0.0065842 0.0066069 0.0065695 0.0065809 0.0075548 0.0055867 0.0055867 0.0065785 0.0027510 0.0055867 0.0075848 0.0075548 0.0075876 0.0075914 0.0046307 0.0066092 0.0056154 0.0085787 0.0106442 0.0056086 0.0056375 0.0107456 0.0055915 0.0066069 0.0065809 0.0037066 0.0056086 0.0046307 0.0106402 0.0120084 0.0085861 0.0046307 0.0105913 0.0095770 0.0096808 0.0085787 0.0085416 0.0096214 0.0479536 0.0449316 0.0643867 0.0435489 0.0558209 0.0495812 0.0465957 0.0482107 0.0449316 0.0479997 0.0490784 0.0513203 0.0448911 0.0237688 0.0214150 0.0075562 0.0683110 0.0662994 0.0075979 0.0046346 0.0085559 0.0046346 0.0066092 0.0679485 0.0037021 0.0096784 0.0055915 0.6415091 0.0480827 0.0608968 0.0512660 0.0431875 0.0609030 0.0479332 0.0513203 0.0644130 0.0501422 0.0018249 0.0055951 0.0493440 0.0627641 0.0646639 0.0253459 0.0289131 0.0227261 0.0290018 0.0252590 0.0290583 0.0224733 0.0276638 0.0250917 0.0267093 0.0290527 0.0225765 0.0549366 0.0449316 0.0496911 0.0482358 0.0659789 0.0464927 
WC-05-09       0.0535188 0.0643778 0.0546750 0.0489014 0.0520514 0.0640367 0.0441195 0.0538161 0.0640631 0.0512599 0.0526090 0.0457596 0.0517745 0.0637246 0.0028563 0.0028506 0.0068605 0.0068252 0.0703483 0.0058513 0.0038344 0.0121358 0.0068242 0.0689295 0.0121262 0.0038254 0.0048087 0.0675545 0.0100224 0.0078357 0.0078511 0.0067881 0.0088578 0.0048219 0.0038330 0.0028506 0.0120509 0.0081266 0.0048130 0.0080823 0.0038177 0.0110714 0.0109273 0.0067940 0.0067881 0.0067940 0.0048130 0.0068182 0.0691588 0.0078255 0.0111646 0.0058242 0.0068025 0.0695249 0.0038144 0.0048087 0.0058153 0.0057968 0.0099094 0.0088787 0.0099785 0.0078230 0.0067666 0.0679132 0.0038344 0.0038344 0.0099579 0.0038330 0.0068182 0.0068242 0.0120786 0.0058101 0.0009400 0.0068242 0.0067940 0.0068182 0.0009408 0.0038144 0.0068242 0.0000000 0.0038177 0.0110289 0.0038144 0.0048130 0.0068277 0.0070158 0.0058019 0.0058224 0.0057884 0.0038344 0.0048104 0.0047894 0.0047894 0.0057968 0.0057684 0.0028506 0.0028481 0.0048104 0.0028491 0.0068242 0.0038144 0.0058245 0.0048147 0.0078284 0.0099220 0.0048087 0.0048341 0.0100186 0.0047936 0.0038498 0.0057989 0.0048147 0.0048087 0.0038144 0.0099182 0.0112918 0.0078354 0.0038144 0.0098713 0.0088423 0.0089405 0.0057684 0.0077937 0.0088845 0.0475047 0.0502287 0.0672642 0.0487950 0.0554205 0.0457596 0.0519749 0.0477619 0.0502287 0.0475507 0.0486404 0.0474413 0.0472953 0.0308423 0.0283218 0.0048108 0.0713029 0.0692263 0.0068303 0.0038177 0.0078068 0.0038177 0.0058245 0.0709116 0.0067881 0.0089380 0.0047936 0.6757445 0.0476350 0.0675819 0.0508359 0.0460064 0.0538050 0.0441515 0.0474413 0.0672914 0.0497091 0.0047894 0.0047966 0.0484067 0.0586559 0.0675545 0.0297353 0.0364094 0.0269706 0.0365387 0.0299376 0.0365954 0.0294143 0.0350720 0.0294336 0.0311824 0.0365877 0.0270641 0.0619239 0.0502287 0.0492516 0.0472953 0.0656393 0.0460354 
WC-05-10       0.0554506 0.0663638 0.0566269 0.0508195 0.0539810 0.0660160 0.0460152 0.0557615 0.0660427 0.0497171 0.0515779 0.0476643 0.0536971 0.0656975 0.0009019 0.0046346 0.0065859 0.0065536 0.0723473 0.0056134 0.0018179 0.0116838 0.0065527 0.0709159 0.0116751 0.0018143 0.0046112 0.0695436 0.0096382 0.0075290 0.0075427 0.0065193 0.0085161 0.0046237 0.0036724 0.0027291 0.0116045 0.0078006 0.0046151 0.0077593 0.0036583 0.0106530 0.0105188 0.0065248 0.0065193 0.0065248 0.0046151 0.0065471 0.0711491 0.0075197 0.0107399 0.0055883 0.0046206 0.0715218 0.0018087 0.0046112 0.0046253 0.0055631 0.0095330 0.0085360 0.0095971 0.0075173 0.0064995 0.0699088 0.0018179 0.0018179 0.0095781 0.0036724 0.0065471 0.0065527 0.0116304 0.0055753 0.0027453 0.0065527 0.0065248 0.0065471 0.0027476 0.0036553 0.0065527 0.0038177 0.0000000 0.0106136 0.0018087 0.0046151 0.0065560 0.0088088 0.0055678 0.0055867 0.0055552 0.0036737 0.0027405 0.0045935 0.0045935 0.0055631 0.0055369 0.0009003 0.0046307 0.0027405 0.0046323 0.0065527 0.0036553 0.0036891 0.0046167 0.0075224 0.0095447 0.0046112 0.0046346 0.0096346 0.0027314 0.0036878 0.0055650 0.0046167 0.0046112 0.0036553 0.0095412 0.0108612 0.0075288 0.0036553 0.0075237 0.0085022 0.0085936 0.0075224 0.0074902 0.0085416 0.0494266 0.0521408 0.0692480 0.0507051 0.0573644 0.0476643 0.0538969 0.0496911 0.0521408 0.0494741 0.0505506 0.0493623 0.0492106 0.0273879 0.0249723 0.0027405 0.0733116 0.0712179 0.0065583 0.0018103 0.0075023 0.0036583 0.0055887 0.0729057 0.0065193 0.0085911 0.0045974 0.6497521 0.0461925 0.0656607 0.0493099 0.0446052 0.0557437 0.0460490 0.0493623 0.0692755 0.0487162 0.0045935 0.0046000 0.0503111 0.0606089 0.0695436 0.0263124 0.0326988 0.0236882 0.0328062 0.0264875 0.0354431 0.0260383 0.0314173 0.0260504 0.0276795 0.0328567 0.0237688 0.0570496 0.0521408 0.0511844 0.0492106 0.0676205 0.0479536 
WC-05-11       0.0511597 0.0656726 0.0522754 0.0500255 0.0497147 0.0692862 0.0451937 0.0514366 0.0653510 0.0518813 0.0537646 0.0468522 0.0494501 0.0650051 0.0086071 0.0096868 0.0107609 0.0117443 0.0717059 0.0107569 0.0106605 0.0086425 0.0117399 0.0702654 0.0086374 0.0076161 0.0096358 0.0688798 0.0086406 0.0120392 0.0110049 0.0116776 0.0127886 0.0086492 0.0086330 0.0076020 0.0150201 0.0132153 0.0096442 0.0131431 0.0066216 0.0018216 0.0159975 0.0096442 0.0116776 0.0096442 0.0096442 0.0138197 0.0704994 0.0127705 0.0154540 0.0099410 0.0117025 0.0708734 0.0106044 0.0096358 0.0106901 0.0106565 0.0149474 0.0138825 0.0009031 0.0127690 0.0096055 0.0692461 0.0106605 0.0106605 0.0150203 0.0086330 0.0117296 0.0117399 0.0009031 0.0106807 0.0086449 0.0117399 0.0116878 0.0117296 0.0086525 0.0085911 0.0117399 0.0110289 0.0106136 0.0000000 0.0106044 0.0096442 0.0117458 0.0142879 0.0106658 0.0107038 0.0106437 0.0106605 0.0116820 0.0095971 0.0095971 0.0106565 0.0106044 0.0095971 0.0117296 0.0116820 0.0117341 0.0117399 0.0085911 0.0127803 0.0096478 0.0127754 0.0149665 0.0096358 0.0096868 0.0086374 0.0096055 0.0107038 0.0106605 0.0096478 0.0096358 0.0085911 0.0127185 0.0164819 0.0127867 0.0085911 0.0148928 0.0138255 0.0139758 0.0127754 0.0127185 0.0138889 0.0486203 0.0543340 0.0726249 0.0528665 0.0566123 0.0468522 0.0561378 0.0488837 0.0543340 0.0521618 0.0497584 0.0485559 0.0484059 0.0343688 0.0317899 0.0095624 0.0726760 0.0705685 0.0117502 0.0085985 0.0127434 0.0085985 0.0085942 0.0722710 0.0116776 0.0018143 0.0056498 0.6854119 0.0453713 0.0649683 0.0485049 0.0437747 0.0514335 0.0452277 0.0485559 0.0686110 0.0508395 0.0095971 0.0096140 0.0529979 0.0531787 0.0688798 0.0306799 0.0374044 0.0278914 0.0375396 0.0334769 0.0375955 0.0303463 0.0360568 0.0303688 0.0321419 0.0375877 0.0330585 0.0593960 0.0543340 0.0503872 0.0484059 0.0669421 0.0500677 
WC-05-12       0.0553976 0.0662994 0.0565723 0.0507709 0.0539294 0.0659522 0.0459715 0.0557078 0.0659789 0.0496693 0.0515287 0.0476189 0.0536459 0.0656342 0.0009011 0.0046307 0.0065803 0.0065480 0.0722772 0.0056086 0.0018163 0.0116736 0.0065471 0.0708475 0.0116650 0.0018128 0.0046073 0.0694763 0.0096298 0.0075226 0.0075362 0.0065138 0.0085088 0.0046197 0.0036693 0.0027268 0.0095674 0.0077937 0.0046112 0.0077525 0.0036553 0.0106437 0.0105097 0.0065193 0.0065138 0.0065193 0.0046112 0.0065416 0.0710803 0.0075133 0.0107305 0.0055836 0.0065271 0.0714525 0.0018072 0.0046073 0.0055753 0.0055583 0.0095248 0.0085287 0.0095888 0.0075108 0.0045935 0.0698410 0.0018163 0.0018163 0.0095699 0.0036693 0.0065416 0.0065471 0.0116203 0.0055706 0.0027430 0.0065471 0.0065193 0.0065416 0.0027453 0.0018072 0.0065471 0.0038144 0.0018087 0.0106044 0.0000000 0.0046112 0.0065504 0.0088010 0.0055631 0.0055819 0.0036638 0.0036706 0.0027382 0.0045896 0.0045896 0.0055583 0.0055322 0.0008995 0.0046268 0.0046089 0.0046284 0.0065471 0.0036522 0.0036860 0.0046128 0.0075160 0.0075548 0.0046073 0.0046307 0.0096262 0.0045935 0.0036847 0.0055603 0.0046128 0.0046073 0.0036522 0.0095330 0.0108517 0.0075224 0.0036522 0.0075173 0.0084950 0.0085861 0.0075160 0.0074839 0.0085342 0.0493793 0.0520912 0.0691811 0.0506560 0.0573094 0.0476189 0.0538455 0.0496432 0.0520912 0.0494266 0.0505026 0.0493150 0.0491636 0.0249493 0.0225765 0.0027382 0.0732403 0.0711491 0.0065527 0.0018087 0.0074959 0.0036553 0.0055839 0.0728352 0.0065138 0.0085837 0.0045935 0.6442268 0.0433357 0.0655975 0.0463830 0.0445628 0.0556902 0.0460052 0.0493150 0.0692087 0.0486697 0.0045896 0.0045961 0.0502634 0.0605507 0.0694763 0.0238823 0.0301456 0.0213229 0.0302401 0.0240415 0.0328324 0.0236369 0.0288860 0.0236448 0.0252123 0.0302908 0.0213953 0.0539613 0.0520912 0.0511352 0.0491636 0.0675552 0.0479067 
WC-05-13       0.0572304 0.0650693 0.0584373 0.0496029 0.0557437 0.0647266 0.0448232 0.0575572 0.0647531 0.0514360 0.0533038 0.0464626 0.0554506 0.0644130 0.0036792 0.0037053 0.0056414 0.0056139 0.0710309 0.0027524 0.0046346 0.0107055 0.0036724 0.0696109 0.0106980 0.0027467 0.0018081 0.0682400 0.0086703 0.0046562 0.0046649 0.0055847 0.0075659 0.0036965 0.0027524 0.0018173 0.0106327 0.0068277 0.0036897 0.0067916 0.0027419 0.0096795 0.0095578 0.0055895 0.0055847 0.0055895 0.0018097 0.0055583 0.0698410 0.0065762 0.0097576 0.0046539 0.0036941 0.0702086 0.0046112 0.0036866 0.0027606 0.0046330 0.0085756 0.0075834 0.0086330 0.0065738 0.0055678 0.0686001 0.0046346 0.0046346 0.0086162 0.0009000 0.0036693 0.0036724 0.0106565 0.0036947 0.0036947 0.0056134 0.0055895 0.0036693 0.0036977 0.0027396 0.0056134 0.0048130 0.0046151 0.0096442 0.0046112 0.0000000 0.0056162 0.0078324 0.0027305 0.0027396 0.0046263 0.0027533 0.0055867 0.0036724 0.0036724 0.0046330 0.0046112 0.0036724 0.0036693 0.0055867 0.0056105 0.0036724 0.0027396 0.0065809 0.0036910 0.0065785 0.0085861 0.0036866 0.0018173 0.0086671 0.0018188 0.0027396 0.0046346 0.0036910 0.0036866 0.0027396 0.0085830 0.0098764 0.0065842 0.0027396 0.0085433 0.0075534 0.0076349 0.0065785 0.0065504 0.0075886 0.0482107 0.0509251 0.0679485 0.0494939 0.0561170 0.0464626 0.0526711 0.0484700 0.0509251 0.0482572 0.0493399 0.0481471 0.0479997 0.0287484 0.0263007 0.0055873 0.0719866 0.0699088 0.0036755 0.0027419 0.0065606 0.0027419 0.0046543 0.0715912 0.0055847 0.0076324 0.0036755 0.6502687 0.0449970 0.0643770 0.0480970 0.0434183 0.0575328 0.0448562 0.0481471 0.0679758 0.0504088 0.0036724 0.0036775 0.0491038 0.0593485 0.0682400 0.0276638 0.0312652 0.0249953 0.0313657 0.0278497 0.0314224 0.0273732 0.0300015 0.0273879 0.0290578 0.0314173 0.0275067 0.0619855 0.0509251 0.0499577 0.0479997 0.0663263 0.0496432 
WC-05-16       0.0575328 0.0686670 0.0587482 0.0498680 0.0560392 0.0683063 0.0450630 0.0578633 0.0650959 0.0517121 0.0535863 0.0467124 0.0557437 0.0679758 0.0055999 0.0056403 0.0076344 0.0075966 0.0714055 0.0066422 0.0065842 0.0128412 0.0075952 0.0699768 0.0128309 0.0046456 0.0056114 0.0686001 0.0107551 0.0066158 0.0066278 0.0075559 0.0095973 0.0056258 0.0027410 0.0036897 0.0127531 0.0088970 0.0056162 0.0088494 0.0046370 0.0117906 0.0116397 0.0075624 0.0075559 0.0075624 0.0037072 0.0095794 0.0702086 0.0085799 0.0117757 0.0066125 0.0075716 0.0705790 0.0065504 0.0036712 0.0066016 0.0065818 0.0106362 0.0096203 0.0107092 0.0085774 0.0075326 0.0689631 0.0065842 0.0065842 0.0085787 0.0046551 0.0075886 0.0075952 0.0127818 0.0046654 0.0056229 0.0075952 0.0056162 0.0075886 0.0056277 0.0046330 0.0056403 0.0068277 0.0065560 0.0117458 0.0065504 0.0056162 0.0000000 0.0099233 0.0046591 0.0066102 0.0065728 0.0065842 0.0075586 0.0055895 0.0055895 0.0065818 0.0046330 0.0055895 0.0075886 0.0075586 0.0075914 0.0075952 0.0046330 0.0085861 0.0056182 0.0085830 0.0106495 0.0036712 0.0056403 0.0107510 0.0055943 0.0066102 0.0065842 0.0037085 0.0056114 0.0046330 0.0085458 0.0099259 0.0085904 0.0046330 0.0105965 0.0075900 0.0076018 0.0085830 0.0085458 0.0096262 0.0484700 0.0482829 0.0683063 0.0468659 0.0564154 0.0467124 0.0500013 0.0487314 0.0482829 0.0485168 0.0496029 0.0484060 0.0482572 0.0261755 0.0237803 0.0075599 0.0723673 0.0702770 0.0076018 0.0046370 0.0085602 0.0046370 0.0066126 0.0719674 0.0056114 0.0096832 0.0055943 0.6607919 0.0419850 0.0647168 0.0450021 0.0436512 0.0578376 0.0450966 0.0484060 0.0683338 0.0506777 0.0036897 0.0055979 0.0464865 0.0596628 0.0686001 0.0251038 0.0314312 0.0225110 0.0315315 0.0279985 0.0315889 0.0248440 0.0301599 0.0248539 0.0264522 0.0315829 0.0249613 0.0623135 0.0482829 0.0502265 0.0482572 0.0666764 0.0499094 
WC-05-19       0.0583234 0.0661640 0.0595378 0.0449744 0.0568398 0.0658189 0.0431287 0.0586572 0.0658454 0.0530824 0.0514602 0.0447359 0.0565437 0.0655028 0.0078091 0.0057968 0.0038530 0.0038331 0.0688352 0.0089291 0.0088482 0.0154426 0.0099182 0.0706895 0.0154278 0.0068074 0.0078255 0.0693250 0.0132603 0.0109637 0.0109853 0.0038130 0.0038373 0.0038240 0.0068217 0.0057968 0.0131730 0.0027524 0.0038164 0.0027387 0.0067940 0.0143459 0.0078068 0.0038164 0.0038130 0.0038164 0.0078324 0.0119935 0.0709208 0.0048070 0.0166835 0.0088886 0.0098862 0.0712906 0.0088010 0.0078255 0.0088735 0.0028496 0.0068157 0.0058158 0.0132034 0.0048049 0.0098334 0.0696874 0.0088482 0.0088482 0.0131744 0.0068217 0.0099094 0.0099182 0.0153689 0.0088656 0.0057796 0.0038330 0.0038164 0.0099094 0.0057846 0.0067881 0.0099182 0.0070158 0.0088088 0.0142879 0.0088010 0.0078324 0.0099233 0.0000000 0.0088527 0.0088845 0.0088332 0.0088482 0.0098687 0.0077937 0.0077937 0.0047877 0.0088010 0.0077937 0.0077868 0.0098687 0.0077897 0.0099182 0.0067881 0.0109561 0.0078354 0.0048087 0.0068242 0.0078255 0.0078675 0.0132551 0.0078006 0.0088845 0.0088482 0.0078354 0.0078255 0.0067881 0.0131210 0.0055854 0.0048130 0.0067881 0.0067891 0.0057923 0.0121309 0.0009379 0.0047877 0.0058203 0.0464421 0.0520198 0.0690317 0.0505910 0.0512492 0.0447359 0.0537680 0.0466916 0.0520198 0.0464865 0.0475647 0.0463803 0.0462397 0.0326264 0.0301104 0.0098713 0.0730681 0.0709891 0.0099270 0.0067940 0.0047949 0.0067940 0.0088879 0.0726664 0.0098650 0.0121291 0.0078006 0.6484672 0.0465708 0.0693525 0.0497076 0.0449744 0.0586287 0.0431597 0.0463803 0.0658454 0.0486117 0.0077937 0.0078068 0.0473386 0.0604438 0.0693250 0.0315285 0.0381983 0.0287566 0.0383361 0.0317405 0.0383905 0.0311905 0.0368628 0.0312137 0.0329839 0.0383827 0.0313487 0.0641381 0.0520198 0.0481538 0.0462397 0.0674140 0.0478512 
WC-05-20       0.0527501 0.0634997 0.0538889 0.0453059 0.0512953 0.0631643 0.0406652 0.0530396 0.0600378 0.0470652 0.0489292 0.0422530 0.0510233 0.0628575 0.0046237 0.0046567 0.0066177 0.0065851 0.0661520 0.0036897 0.0055915 0.0117417 0.0046151 0.0647895 0.0117329 0.0036823 0.0027282 0.0634378 0.0096856 0.0075653 0.0075792 0.0065504 0.0085573 0.0046456 0.0036897 0.0027419 0.0116617 0.0078394 0.0046370 0.0077977 0.0036755 0.0107056 0.0085633 0.0065560 0.0065504 0.0065560 0.0027305 0.0065193 0.0650060 0.0075559 0.0128834 0.0056150 0.0065640 0.0653508 0.0055631 0.0046330 0.0056067 0.0055895 0.0095794 0.0085774 0.0096442 0.0075534 0.0065304 0.0637753 0.0055915 0.0055915 0.0096250 0.0018097 0.0046112 0.0046151 0.0116878 0.0056019 0.0046433 0.0065842 0.0065560 0.0046112 0.0046471 0.0036724 0.0065842 0.0058019 0.0055678 0.0106658 0.0055631 0.0027305 0.0046591 0.0088527 0.0000000 0.0036724 0.0055816 0.0055915 0.0065527 0.0046151 0.0046151 0.0055895 0.0055631 0.0046151 0.0046112 0.0065527 0.0065809 0.0046151 0.0036724 0.0075613 0.0046386 0.0075586 0.0095912 0.0046330 0.0027419 0.0096820 0.0046190 0.0036724 0.0055915 0.0046386 0.0046330 0.0036724 0.0095877 0.0068288 0.0075651 0.0036724 0.0095435 0.0065794 0.0086355 0.0075586 0.0075262 0.0085830 0.0439319 0.0466163 0.0631643 0.0452148 0.0516418 0.0422530 0.0483080 0.0441700 0.0466163 0.0439743 0.0450630 0.0438707 0.0437371 0.0300015 0.0275321 0.0065536 0.0670675 0.0650693 0.0046190 0.0036755 0.0075383 0.0036755 0.0056154 0.0667143 0.0065504 0.0086330 0.0046190 0.6429182 0.0408248 0.0596869 0.0438260 0.0392936 0.0530313 0.0406944 0.0438707 0.0631904 0.0460957 0.0046151 0.0046217 0.0448460 0.0547936 0.0634378 0.0289131 0.0325421 0.0262112 0.0326486 0.0266288 0.0327051 0.0286069 0.0312652 0.0286243 0.0303258 0.0326988 0.0287484 0.0573534 0.0466163 0.0456217 0.0437371 0.0615782 0.0453325 
WC-05-21       0.0551843 0.0669749 0.0563649 0.0505261 0.0537061 0.0666224 0.0456929 0.0554951 0.0666494 0.0523840 0.0521461 0.0473523 0.0534214 0.0662994 0.0046393 0.0046725 0.0066407 0.0066078 0.0730098 0.0037021 0.0056105 0.0117839 0.0027268 0.0715629 0.0117751 0.0036947 0.0027373 0.0701806 0.0097201 0.0075916 0.0076056 0.0065729 0.0085872 0.0046614 0.0037021 0.0027510 0.0109463 0.0078675 0.0046527 0.0078255 0.0036878 0.0107439 0.0106074 0.0065785 0.0065729 0.0065785 0.0027396 0.0065416 0.0717992 0.0075821 0.0129304 0.0056343 0.0065865 0.0721770 0.0055819 0.0046487 0.0056249 0.0056086 0.0096131 0.0086074 0.0096784 0.0075796 0.0065527 0.0705509 0.0056105 0.0056105 0.0096590 0.0018157 0.0008987 0.0027268 0.0117296 0.0056200 0.0046590 0.0066069 0.0065785 0.0046268 0.0046629 0.0036847 0.0066069 0.0058224 0.0055867 0.0107038 0.0055819 0.0027396 0.0066102 0.0088845 0.0036724 0.0000000 0.0056006 0.0056105 0.0065752 0.0046307 0.0046307 0.0056086 0.0055819 0.0046307 0.0046268 0.0046504 0.0066035 0.0008995 0.0036847 0.0075876 0.0046543 0.0075848 0.0096250 0.0046487 0.0027510 0.0097164 0.0046346 0.0036847 0.0056105 0.0046543 0.0046487 0.0036847 0.0096214 0.0109553 0.0075914 0.0036847 0.0095770 0.0085731 0.0066126 0.0075848 0.0075521 0.0086131 0.0491234 0.0526207 0.0698810 0.0511733 0.0571078 0.0473523 0.0543931 0.0493885 0.0526207 0.0491710 0.0502574 0.0490588 0.0489077 0.0276388 0.0276388 0.0065761 0.0739851 0.0718690 0.0046346 0.0036878 0.0075644 0.0036878 0.0056346 0.0735709 0.0065729 0.0086635 0.0046346 0.6469427 0.0458708 0.0662620 0.0490074 0.0442731 0.0554782 0.0457262 0.0490588 0.0699088 0.0492750 0.0046307 0.0046374 0.0500170 0.0572767 0.0662352 0.0290258 0.0326685 0.0263124 0.0327749 0.0292210 0.0328324 0.0262755 0.0313873 0.0287348 0.0304451 0.0328261 0.0288590 0.0600735 0.0526207 0.0508912 0.0489077 0.0682400 0.0505699 
WC-05-25       0.0588021 0.0667611 0.0600372 0.0510860 0.0572991 0.0664091 0.0462453 0.0591436 0.0664361 0.0529507 0.0548249 0.0479067 0.0569977 0.0660867 0.0046130 0.0046459 0.0066029 0.0065704 0.0727982 0.0056274 0.0055788 0.0117179 0.0065695 0.0713517 0.0117091 0.0036737 0.0046224 0.0699682 0.0096650 0.0075487 0.0075625 0.0065359 0.0085389 0.0046349 0.0036811 0.0027354 0.0096022 0.0078218 0.0046263 0.0077803 0.0036669 0.0106834 0.0105483 0.0065414 0.0065359 0.0065414 0.0046263 0.0085232 0.0715877 0.0075394 0.0128586 0.0056023 0.0065493 0.0719650 0.0055505 0.0046224 0.0055939 0.0055769 0.0095592 0.0085589 0.0096237 0.0075369 0.0046084 0.0703380 0.0055788 0.0055788 0.0096046 0.0036811 0.0065639 0.0065695 0.0116641 0.0055892 0.0046325 0.0065695 0.0065414 0.0065639 0.0046364 0.0018128 0.0065695 0.0057884 0.0055552 0.0106437 0.0036638 0.0046263 0.0065728 0.0088332 0.0055816 0.0056006 0.0000000 0.0055788 0.0065382 0.0046045 0.0046045 0.0055769 0.0055505 0.0046045 0.0065639 0.0065382 0.0065662 0.0065695 0.0036638 0.0075448 0.0046279 0.0075421 0.0075812 0.0046224 0.0046459 0.0096614 0.0046084 0.0056006 0.0055788 0.0046279 0.0046224 0.0036638 0.0095674 0.0108928 0.0075486 0.0036638 0.0095235 0.0085250 0.0086168 0.0075421 0.0075097 0.0085645 0.0496839 0.0524159 0.0696689 0.0509698 0.0576830 0.0479067 0.0541862 0.0499511 0.0524159 0.0497319 0.0508151 0.0496190 0.0494664 0.0274963 0.0250679 0.0065391 0.0737732 0.0716574 0.0065751 0.0036669 0.0075218 0.0036669 0.0056026 0.0733603 0.0065359 0.0086144 0.0046084 0.6627332 0.0435893 0.0660495 0.0466634 0.0448254 0.0591130 0.0462797 0.0496190 0.0696968 0.0518995 0.0046045 0.0046111 0.0505720 0.0609539 0.0699682 0.0264155 0.0328384 0.0237770 0.0329470 0.0265926 0.0330041 0.0261389 0.0315477 0.0261512 0.0277911 0.0329976 0.0262648 0.0604740 0.0524159 0.0514557 0.0494664 0.0680273 0.0511317 
WC-05-26       0.0557201 0.0666872 0.0569042 0.0510676 0.0542440 0.0663369 0.0462397 0.0560342 0.0663638 0.0499620 0.0547952 0.0478969 0.0539580 0.0660160 0.0027453 0.0046543 0.0066144 0.0065818 0.0726984 0.0056375 0.0036891 0.0117359 0.0065809 0.0712588 0.0117271 0.0036804 0.0046307 0.0698810 0.0096808 0.0056150 0.0056246 0.0065471 0.0085531 0.0046433 0.0036878 0.0027405 0.0116559 0.0078354 0.0046346 0.0077937 0.0036737 0.0107003 0.0105649 0.0065527 0.0065471 0.0065527 0.0046346 0.0065752 0.0714936 0.0075521 0.0087369 0.0056122 0.0046402 0.0718690 0.0036706 0.0046307 0.0036991 0.0055867 0.0095746 0.0085731 0.0096394 0.0075497 0.0065271 0.0702489 0.0036891 0.0036891 0.0096202 0.0036878 0.0065752 0.0065809 0.0116820 0.0046409 0.0027569 0.0065809 0.0065527 0.0065752 0.0027591 0.0036706 0.0065809 0.0038344 0.0036737 0.0106605 0.0036706 0.0027533 0.0065842 0.0088482 0.0055915 0.0056105 0.0055788 0.0000000 0.0046323 0.0046128 0.0046128 0.0055867 0.0055603 0.0027405 0.0046504 0.0046323 0.0046520 0.0065809 0.0036706 0.0056125 0.0046363 0.0075548 0.0095864 0.0046307 0.0046543 0.0096772 0.0027428 0.0037034 0.0055887 0.0046363 0.0046307 0.0036706 0.0095829 0.0109102 0.0075613 0.0036706 0.0095388 0.0085391 0.0086312 0.0075548 0.0075224 0.0085787 0.0496693 0.0523937 0.0695832 0.0509517 0.0576437 0.0478969 0.0541585 0.0499357 0.0523937 0.0497171 0.0507975 0.0462278 0.0494525 0.0299874 0.0275190 0.0046326 0.0736687 0.0715629 0.0065865 0.0036737 0.0075346 0.0036737 0.0056125 0.0732583 0.0065471 0.0086287 0.0046167 0.6490876 0.0464183 0.0659789 0.0495527 0.0448232 0.0560154 0.0462740 0.0496046 0.0696109 0.0518787 0.0046128 0.0046194 0.0505551 0.0609030 0.0698810 0.0288992 0.0354361 0.0261986 0.0355583 0.0290928 0.0356145 0.0285935 0.0341252 0.0286108 0.0303115 0.0356074 0.0262881 0.0604247 0.0523937 0.0514360 0.0494525 0.0679485 0.0481894 
WC-05-34       0.0572064 0.0682789 0.0584127 0.0525164 0.0557201 0.0679212 0.0476434 0.0575329 0.0679485 0.0514136 0.0532810 0.0493184 0.0554272 0.0675934 0.0018204 0.0056105 0.0075936 0.0075562 0.0743354 0.0066069 0.0027519 0.0127711 0.0075548 0.0728772 0.0127609 0.0027453 0.0055819 0.0714936 0.0106967 0.0085452 0.0085610 0.0075160 0.0095459 0.0055971 0.0046307 0.0036706 0.0126839 0.0088482 0.0055867 0.0088010 0.0046128 0.0117263 0.0115771 0.0075224 0.0075160 0.0075224 0.0055867 0.0075484 0.0731165 0.0085342 0.0118217 0.0065774 0.0075315 0.0734995 0.0027382 0.0055819 0.0065666 0.0065471 0.0105791 0.0095687 0.0106512 0.0085317 0.0074929 0.0718690 0.0027519 0.0027519 0.0106296 0.0046307 0.0075484 0.0075548 0.0127123 0.0065610 0.0036928 0.0075548 0.0075224 0.0075484 0.0036958 0.0046089 0.0075548 0.0048104 0.0027405 0.0116820 0.0027382 0.0055867 0.0075586 0.0098687 0.0065527 0.0065752 0.0065382 0.0046323 0.0000000 0.0055603 0.0055603 0.0065471 0.0065161 0.0018163 0.0056057 0.0036534 0.0056077 0.0075548 0.0046089 0.0046520 0.0055887 0.0085373 0.0105922 0.0055819 0.0056105 0.0106927 0.0055650 0.0046504 0.0065495 0.0055887 0.0055819 0.0046089 0.0105882 0.0119482 0.0085447 0.0046089 0.0085391 0.0095306 0.0075613 0.0085373 0.0085005 0.0095746 0.0511130 0.0538455 0.0711898 0.0523937 0.0591503 0.0493184 0.0556281 0.0513864 0.0538455 0.0511622 0.0522395 0.0510473 0.0508906 0.0287348 0.0262881 0.0036861 0.0753196 0.0731874 0.0075613 0.0027405 0.0085147 0.0046128 0.0065776 0.0748946 0.0075160 0.0096310 0.0055650 0.6515468 0.0478266 0.0675552 0.0509936 0.0462161 0.0575086 0.0476790 0.0510473 0.0712179 0.0503869 0.0055603 0.0055686 0.0519911 0.0624353 0.0714936 0.0276504 0.0341252 0.0249832 0.0342403 0.0278364 0.0369093 0.0273602 0.0328261 0.0273749 0.0290440 0.0342903 0.0250686 0.0588427 0.0538455 0.0528983 0.0508906 0.0695436 0.0496215 
WC-06-02       0.0569304 0.0615526 0.0581288 0.0464626 0.0554506 0.0612275 0.0418031 0.0572536 0.0612530 0.0482358 0.0500943 0.0433989 0.0551598 0.0609304 0.0036620 0.0036878 0.0056144 0.0055872 0.0673887 0.0046527 0.0046128 0.0106528 0.0055867 0.0660160 0.0106455 0.0027339 0.0036693 0.0646639 0.0086280 0.0065526 0.0065642 0.0055583 0.0075295 0.0036792 0.0027396 0.0018087 0.0105808 0.0067940 0.0036724 0.0067582 0.0027291 0.0096321 0.0095116 0.0055631 0.0055583 0.0055631 0.0036724 0.0075160 0.0662352 0.0065448 0.0117698 0.0046318 0.0055697 0.0665846 0.0045896 0.0036693 0.0046253 0.0046112 0.0085342 0.0075470 0.0085911 0.0065425 0.0055415 0.0650060 0.0046128 0.0046128 0.0085744 0.0027396 0.0055819 0.0055867 0.0106044 0.0046213 0.0036773 0.0055867 0.0055631 0.0055819 0.0036803 0.0027268 0.0055867 0.0047894 0.0045935 0.0095971 0.0045896 0.0036724 0.0055895 0.0077937 0.0046151 0.0046307 0.0046045 0.0046128 0.0055603 0.0000000 0.0036553 0.0046112 0.0045896 0.0036553 0.0055819 0.0055603 0.0055839 0.0055867 0.0027268 0.0065495 0.0036737 0.0065471 0.0085447 0.0036693 0.0036878 0.0086249 0.0036583 0.0046307 0.0009040 0.0036737 0.0036693 0.0027268 0.0085416 0.0098273 0.0065527 0.0027268 0.0085022 0.0075173 0.0075979 0.0065471 0.0065193 0.0075521 0.0450888 0.0477715 0.0643867 0.0463681 0.0528236 0.0433989 0.0494723 0.0453325 0.0477715 0.0451321 0.0462161 0.0450280 0.0448911 0.0285979 0.0261630 0.0055608 0.0683110 0.0662994 0.0055915 0.0027291 0.0065294 0.0027291 0.0046323 0.0679485 0.0055583 0.0075954 0.0036583 0.6514118 0.0447578 0.0608968 0.0449820 0.0404278 0.0572304 0.0418330 0.0450280 0.0644130 0.0472549 0.0036553 0.0036603 0.0459949 0.0590366 0.0646639 0.0275190 0.0339612 0.0248648 0.0340753 0.0252590 0.0315741 0.0272307 0.0326685 0.0272451 0.0289041 0.0341252 0.0273627 0.0616600 0.0477715 0.0467884 0.0448911 0.0627966 0.0464927 
WC-06-03       0.0539294 0.0584262 0.0550820 0.0464626 0.0524713 0.0581160 0.0418031 0.0542275 0.0581406 0.0482358 0.0500943 0.0433989 0.0521947 0.0578327 0.0036620 0.0036878 0.0056144 0.0055872 0.0641654 0.0046527 0.0046128 0.0100594 0.0055867 0.0628316 0.0106455 0.0027339 0.0036693 0.0614928 0.0086280 0.0065526 0.0065642 0.0055583 0.0075295 0.0036792 0.0027396 0.0018087 0.0105808 0.0067940 0.0036724 0.0067582 0.0027291 0.0096321 0.0095116 0.0055631 0.0055583 0.0055631 0.0036724 0.0075160 0.0630418 0.0065448 0.0117698 0.0046318 0.0055697 0.0633761 0.0045896 0.0036693 0.0046253 0.0046112 0.0085342 0.0075470 0.0085911 0.0065425 0.0055415 0.0618199 0.0046128 0.0046128 0.0085744 0.0027396 0.0055819 0.0055867 0.0106044 0.0046213 0.0036773 0.0055867 0.0055631 0.0055819 0.0036803 0.0027268 0.0055867 0.0047894 0.0045935 0.0095971 0.0045896 0.0036724 0.0055895 0.0077937 0.0046151 0.0046307 0.0046045 0.0046128 0.0055603 0.0036553 0.0000000 0.0046112 0.0045896 0.0036553 0.0036847 0.0055603 0.0055839 0.0055867 0.0027268 0.0065495 0.0036737 0.0065471 0.0085447 0.0036693 0.0036878 0.0086249 0.0036583 0.0046307 0.0046128 0.0036737 0.0036693 0.0027268 0.0085416 0.0098273 0.0065527 0.0027268 0.0085022 0.0075173 0.0075979 0.0065471 0.0065193 0.0075521 0.0450888 0.0477715 0.0612275 0.0463681 0.0528236 0.0433989 0.0494723 0.0453325 0.0477715 0.0451321 0.0462161 0.0450280 0.0448911 0.0285979 0.0261630 0.0055608 0.0650620 0.0631030 0.0055915 0.0027291 0.0065294 0.0027291 0.0046323 0.0647266 0.0055583 0.0075954 0.0036583 0.6488305 0.0419660 0.0578011 0.0449820 0.0404278 0.0542151 0.0418330 0.0450280 0.0612530 0.0472549 0.0036553 0.0036603 0.0459949 0.0559852 0.0614928 0.0275190 0.0339612 0.0248648 0.0340753 0.0277023 0.0315741 0.0272307 0.0326685 0.0272451 0.0289041 0.0341252 0.0273627 0.0585565 0.0477715 0.0467884 0.0448911 0.0596619 0.0464927 
WC-06-05       0.0556902 0.0634378 0.0568733 0.0481289 0.0542151 0.0631030 0.0433989 0.0560039 0.0631290 0.0499357 0.0518018 0.0450199 0.0539294 0.0627966 0.0046197 0.0046527 0.0027527 0.0027395 0.0693482 0.0056355 0.0055867 0.0117314 0.0065785 0.0679485 0.0117227 0.0036792 0.0046291 0.0665846 0.0096772 0.0075588 0.0075726 0.0027259 0.0046158 0.0009016 0.0036866 0.0027396 0.0096142 0.0038164 0.0009000 0.0037965 0.0036724 0.0106963 0.0046178 0.0027282 0.0027259 0.0027282 0.0046330 0.0085342 0.0681738 0.0036680 0.0128719 0.0056102 0.0065583 0.0685333 0.0055583 0.0027501 0.0056019 0.0018081 0.0055800 0.0046255 0.0096358 0.0036663 0.0065248 0.0669368 0.0055867 0.0055867 0.0096166 0.0036866 0.0065729 0.0065785 0.0116776 0.0055971 0.0046393 0.0027396 0.0027282 0.0065729 0.0046432 0.0036693 0.0065785 0.0057968 0.0055631 0.0106565 0.0055583 0.0046330 0.0065818 0.0047877 0.0055895 0.0056086 0.0055769 0.0055867 0.0065471 0.0046112 0.0046112 0.0000000 0.0036693 0.0046112 0.0065729 0.0065471 0.0065752 0.0065785 0.0036693 0.0075548 0.0046346 0.0018157 0.0055867 0.0046291 0.0046527 0.0096736 0.0046151 0.0056086 0.0055867 0.0046346 0.0046291 0.0036693 0.0095794 0.0067592 0.0036724 0.0036693 0.0055589 0.0046076 0.0086280 0.0036693 0.0018081 0.0046291 0.0467434 0.0494466 0.0662994 0.0480266 0.0545791 0.0450199 0.0511733 0.0469953 0.0494466 0.0467884 0.0450199 0.0466809 0.0465373 0.0299738 0.0250807 0.0065480 0.0702893 0.0682400 0.0065842 0.0036724 0.0036590 0.0036724 0.0056105 0.0699088 0.0046291 0.0086255 0.0046151 0.6562308 0.0435678 0.0627617 0.0466327 0.0420060 0.0559852 0.0434305 0.0466809 0.0631290 0.0489292 0.0046112 0.0046178 0.0448032 0.0577818 0.0665846 0.0264271 0.0328414 0.0261871 0.0329498 0.0290797 0.0330068 0.0261506 0.0315527 0.0261630 0.0278012 0.0330003 0.0262764 0.0603914 0.0494466 0.0484700 0.0465373 0.0646903 0.0481643 
WC-06-06       0.0553976 0.0631030 0.0565723 0.0507709 0.0539294 0.0596369 0.0459715 0.0557078 0.0596619 0.0526175 0.0544790 0.0476189 0.0536459 0.0593469 0.0045980 0.0046307 0.0065803 0.0065480 0.0657391 0.0056086 0.0055603 0.0116736 0.0065471 0.0643867 0.0116650 0.0036620 0.0046073 0.0630418 0.0096298 0.0055864 0.0055968 0.0065138 0.0085088 0.0046197 0.0036693 0.0027268 0.0095674 0.0077937 0.0046112 0.0057663 0.0036553 0.0106437 0.0085147 0.0065193 0.0065138 0.0065193 0.0027396 0.0084932 0.0646012 0.0075133 0.0128087 0.0055836 0.0065271 0.0649428 0.0055322 0.0027373 0.0055753 0.0055583 0.0095248 0.0085287 0.0095888 0.0075108 0.0064940 0.0633761 0.0055603 0.0055603 0.0095699 0.0036693 0.0065416 0.0065471 0.0095888 0.0018204 0.0046174 0.0065471 0.0046112 0.0065416 0.0046213 0.0036522 0.0027510 0.0057684 0.0055369 0.0106044 0.0055322 0.0046112 0.0046330 0.0088010 0.0055631 0.0055819 0.0055505 0.0055603 0.0065161 0.0045896 0.0045896 0.0036693 0.0000000 0.0045896 0.0065416 0.0065161 0.0065439 0.0065471 0.0036522 0.0055839 0.0046128 0.0055819 0.0095365 0.0046073 0.0046307 0.0096262 0.0045935 0.0055819 0.0055603 0.0027405 0.0046073 0.0036522 0.0095330 0.0108517 0.0075224 0.0036522 0.0094893 0.0084950 0.0085861 0.0075160 0.0055583 0.0085342 0.0493793 0.0435074 0.0627708 0.0421356 0.0573094 0.0476189 0.0451515 0.0496432 0.0435074 0.0494266 0.0476189 0.0493150 0.0462895 0.0249493 0.0202438 0.0065169 0.0666478 0.0646639 0.0065527 0.0036553 0.0074959 0.0036553 0.0055839 0.0662994 0.0009030 0.0085837 0.0045935 0.6498942 0.0461485 0.0593144 0.0492628 0.0445628 0.0556902 0.0460052 0.0493150 0.0627966 0.0515779 0.0008995 0.0045961 0.0445656 0.0574775 0.0630418 0.0215171 0.0276638 0.0213229 0.0277470 0.0264626 0.0278030 0.0212989 0.0264271 0.0213034 0.0228117 0.0277980 0.0213953 0.0569945 0.0435074 0.0511352 0.0462895 0.0643507 0.0479067 
WC-06-09       0.0539294 0.0647266 0.0550820 0.0493399 0.0524713 0.0643867 0.0445854 0.0542275 0.0644130 0.0482358 0.0500943 0.0462161 0.0521947 0.0640755 0.0000020 0.0036878 0.0056144 0.0055872 0.0706592 0.0046527 0.0009040 0.0106528 0.0055867 0.0692480 0.0106455 0.0009019 0.0036693 0.0678827 0.0086280 0.0065526 0.0065642 0.0055583 0.0075295 0.0036792 0.0027396 0.0018087 0.0105808 0.0067940 0.0036724 0.0067582 0.0027291 0.0096321 0.0095116 0.0055631 0.0055583 0.0055631 0.0036724 0.0055819 0.0694763 0.0065448 0.0097103 0.0046318 0.0055697 0.0698410 0.0008995 0.0036693 0.0046253 0.0046112 0.0085342 0.0075470 0.0085911 0.0065425 0.0055415 0.0682400 0.0009040 0.0009040 0.0085744 0.0027396 0.0055819 0.0055867 0.0106044 0.0046213 0.0018204 0.0055867 0.0055631 0.0055819 0.0018218 0.0027268 0.0055867 0.0028506 0.0009003 0.0095971 0.0008995 0.0036724 0.0055895 0.0077937 0.0046151 0.0046307 0.0046045 0.0027405 0.0018163 0.0036553 0.0036553 0.0046112 0.0045896 0.0000000 0.0036847 0.0036706 0.0036860 0.0055867 0.0027268 0.0027519 0.0036737 0.0065471 0.0085447 0.0036693 0.0036878 0.0086249 0.0036583 0.0027510 0.0046128 0.0036737 0.0036693 0.0027268 0.0085416 0.0098273 0.0065527 0.0027268 0.0065480 0.0075173 0.0075979 0.0065471 0.0065193 0.0075521 0.0479536 0.0506560 0.0675934 0.0492316 0.0558209 0.0462161 0.0523937 0.0482107 0.0506560 0.0479997 0.0490784 0.0478895 0.0477436 0.0261630 0.0237688 0.0018163 0.0716088 0.0695436 0.0055915 0.0009003 0.0065294 0.0027291 0.0046323 0.0712179 0.0055583 0.0075954 0.0036583 0.6482645 0.0447578 0.0640398 0.0478400 0.0431875 0.0542151 0.0446179 0.0478895 0.0676205 0.0472549 0.0036553 0.0036603 0.0488451 0.0590366 0.0678827 0.0250917 0.0314173 0.0225000 0.0315168 0.0252590 0.0341318 0.0248321 0.0301456 0.0248420 0.0264404 0.0315672 0.0225765 0.0554990 0.0506560 0.0496911 0.0477436 0.0659789 0.0464927 
WC-06-13       0.0538778 0.0614928 0.0550289 0.0492918 0.0524211 0.0611683 0.0445430 0.0541753 0.0611937 0.0516395 0.0529730 0.0461721 0.0521449 0.0608715 0.0036915 0.0036847 0.0076239 0.0075862 0.0673232 0.0046487 0.0046504 0.0122620 0.0055819 0.0659522 0.0128132 0.0046393 0.0036662 0.0646012 0.0107403 0.0085793 0.0085953 0.0075457 0.0095842 0.0056180 0.0046487 0.0036847 0.0127356 0.0088845 0.0056086 0.0088370 0.0046307 0.0117743 0.0116239 0.0075521 0.0075457 0.0075521 0.0036693 0.0055772 0.0661711 0.0085682 0.0118707 0.0066034 0.0075613 0.0665200 0.0046268 0.0056038 0.0065926 0.0065729 0.0106217 0.0096071 0.0106945 0.0085657 0.0075224 0.0649428 0.0046504 0.0046504 0.0106727 0.0027373 0.0055772 0.0055819 0.0127642 0.0065869 0.0018188 0.0075848 0.0075521 0.0055772 0.0018203 0.0046268 0.0075848 0.0028481 0.0046307 0.0117296 0.0046268 0.0036693 0.0075886 0.0077868 0.0046112 0.0046268 0.0065639 0.0046504 0.0056057 0.0055819 0.0036847 0.0065729 0.0065416 0.0036847 0.0000000 0.0056057 0.0036828 0.0055819 0.0046268 0.0066035 0.0056105 0.0085713 0.0106349 0.0056038 0.0036847 0.0107362 0.0055867 0.0027487 0.0065752 0.0056105 0.0056038 0.0046268 0.0106309 0.0119977 0.0085787 0.0046268 0.0105821 0.0095687 0.0096723 0.0065416 0.0085342 0.0096131 0.0479067 0.0506079 0.0643244 0.0491848 0.0557673 0.0461721 0.0523437 0.0481643 0.0506079 0.0479536 0.0490317 0.0478437 0.0476980 0.0313581 0.0288590 0.0056063 0.0682444 0.0662352 0.0055867 0.0046307 0.0085486 0.0046307 0.0066035 0.0678827 0.0075457 0.0096699 0.0055867 0.6458252 0.0480367 0.0646276 0.0512167 0.0464183 0.0541631 0.0445754 0.0478437 0.0643507 0.0500943 0.0055819 0.0055903 0.0487988 0.0589799 0.0646012 0.0302628 0.0339299 0.0275190 0.0340436 0.0304664 0.0341001 0.0299394 0.0326383 0.0299597 0.0317007 0.0340934 0.0276132 0.0622274 0.0506079 0.0496432 0.0476980 0.0627359 0.0464482 
WC-07-01       0.0541920 0.0682789 0.0553523 0.0525164 0.0527274 0.0679212 0.0476434 0.0544932 0.0679485 0.0514136 0.0562684 0.0493184 0.0524487 0.0675934 0.0036773 0.0056105 0.0075936 0.0075562 0.0743354 0.0066069 0.0046323 0.0127711 0.0075548 0.0728772 0.0127609 0.0046213 0.0055819 0.0714936 0.0106967 0.0085452 0.0085610 0.0075160 0.0095459 0.0055971 0.0046307 0.0036706 0.0126839 0.0088482 0.0055867 0.0088010 0.0046128 0.0117263 0.0115771 0.0075224 0.0075160 0.0075224 0.0055867 0.0075484 0.0731165 0.0085342 0.0118217 0.0065774 0.0055934 0.0734995 0.0046089 0.0055819 0.0055991 0.0065471 0.0105791 0.0095687 0.0106512 0.0085317 0.0074929 0.0718690 0.0046323 0.0046323 0.0106296 0.0046307 0.0056057 0.0075548 0.0127123 0.0065610 0.0036928 0.0075548 0.0075224 0.0075484 0.0036958 0.0046089 0.0075548 0.0048104 0.0027405 0.0116820 0.0046089 0.0055867 0.0075586 0.0098687 0.0065527 0.0046504 0.0065382 0.0046323 0.0036534 0.0055603 0.0055603 0.0065471 0.0065161 0.0036706 0.0056057 0.0000000 0.0056077 0.0056105 0.0046089 0.0065776 0.0055887 0.0085373 0.0105922 0.0055819 0.0056105 0.0106927 0.0036737 0.0046504 0.0065495 0.0055887 0.0055819 0.0046089 0.0105882 0.0119482 0.0085447 0.0046089 0.0105397 0.0095306 0.0075613 0.0085373 0.0085005 0.0095746 0.0511130 0.0538455 0.0711898 0.0523937 0.0591503 0.0493184 0.0556281 0.0513864 0.0538455 0.0511622 0.0522395 0.0510473 0.0508906 0.0287348 0.0287348 0.0055845 0.0753196 0.0731874 0.0075613 0.0046128 0.0085147 0.0046128 0.0065776 0.0748946 0.0075160 0.0096310 0.0055650 0.6522196 0.0478266 0.0675552 0.0509936 0.0462161 0.0544799 0.0476790 0.0510473 0.0712179 0.0533320 0.0055603 0.0055686 0.0519911 0.0593237 0.0714936 0.0301313 0.0367246 0.0274001 0.0368539 0.0303326 0.0369093 0.0273602 0.0354031 0.0298306 0.0315615 0.0369019 0.0274936 0.0619599 0.0538455 0.0528983 0.0508906 0.0695436 0.0496215 
WC-07-02       0.0504373 0.0609051 0.0515295 0.0459715 0.0490144 0.0605851 0.0413607 0.0507059 0.0606102 0.0482145 0.0495683 0.0429393 0.0487565 0.0602927 0.0036928 0.0036860 0.0076267 0.0075889 0.0666844 0.0066355 0.0046520 0.0128285 0.0075876 0.0653285 0.0128181 0.0046409 0.0056057 0.0639876 0.0107443 0.0085825 0.0085984 0.0075484 0.0095877 0.0056200 0.0046504 0.0036860 0.0127405 0.0088879 0.0056105 0.0088403 0.0046323 0.0117788 0.0116282 0.0075548 0.0075484 0.0075548 0.0056105 0.0075810 0.0623809 0.0085713 0.0118753 0.0066058 0.0075641 0.0658885 0.0046284 0.0056057 0.0065950 0.0065752 0.0106257 0.0096107 0.0106985 0.0085688 0.0075251 0.0643244 0.0046520 0.0046520 0.0106767 0.0046504 0.0075810 0.0075876 0.0127691 0.0065893 0.0018194 0.0075876 0.0075548 0.0075810 0.0018209 0.0046284 0.0075876 0.0028491 0.0046323 0.0117341 0.0046284 0.0056105 0.0075914 0.0077897 0.0065809 0.0066035 0.0065662 0.0046520 0.0056077 0.0055839 0.0055839 0.0065752 0.0065439 0.0036860 0.0036828 0.0056077 0.0000000 0.0075876 0.0046284 0.0066059 0.0056125 0.0085744 0.0106389 0.0056057 0.0056346 0.0107403 0.0055887 0.0046702 0.0065776 0.0056125 0.0056057 0.0046284 0.0106349 0.0120024 0.0085818 0.0046284 0.0105860 0.0095722 0.0096759 0.0065439 0.0085373 0.0096166 0.0446096 0.0472698 0.0637146 0.0458797 0.0522670 0.0429393 0.0489514 0.0448483 0.0472698 0.0446522 0.0457289 0.0445496 0.0444152 0.0285844 0.0261505 0.0056083 0.0675953 0.0656076 0.0075941 0.0046323 0.0085517 0.0046323 0.0066059 0.0672410 0.0075484 0.0096735 0.0055887 0.6487343 0.0447379 0.0640137 0.0478189 0.0431681 0.0507051 0.0413897 0.0445496 0.0637406 0.0467558 0.0055839 0.0055923 0.0455113 0.0553976 0.0639876 0.0275059 0.0339456 0.0248528 0.0340596 0.0276889 0.0341161 0.0272178 0.0326534 0.0272322 0.0288903 0.0341094 0.0249373 0.0585319 0.0472698 0.0462895 0.0444152 0.0621396 0.0431884 
WC-07-03       0.0567272 0.0653878 0.0579316 0.0520276 0.0552375 0.0650427 0.0471450 0.0570511 0.0650693 0.0509183 0.0536475 0.0488228 0.0549455 0.0647266 0.0055971 0.0056375 0.0076306 0.0075927 0.0713771 0.0046527 0.0065809 0.0128348 0.0036553 0.0699489 0.0128245 0.0046433 0.0036693 0.0685725 0.0107497 0.0085868 0.0086027 0.0075521 0.0095925 0.0056229 0.0046527 0.0036878 0.0119982 0.0088924 0.0056134 0.0088448 0.0046346 0.0117847 0.0116340 0.0075586 0.0075521 0.0075586 0.0036724 0.0075160 0.0701806 0.0085756 0.0140011 0.0066091 0.0075678 0.0705509 0.0065471 0.0056086 0.0065983 0.0065785 0.0106309 0.0096155 0.0107038 0.0085731 0.0075288 0.0689353 0.0065809 0.0065809 0.0106820 0.0027396 0.0018072 0.0036553 0.0127754 0.0065926 0.0056200 0.0075914 0.0075586 0.0055819 0.0056248 0.0046307 0.0075914 0.0068242 0.0065527 0.0117399 0.0065471 0.0036724 0.0075952 0.0099182 0.0046151 0.0008995 0.0065695 0.0065809 0.0075548 0.0055867 0.0055867 0.0065785 0.0065471 0.0055867 0.0055819 0.0056105 0.0075876 0.0000000 0.0046307 0.0085818 0.0037066 0.0085787 0.0106442 0.0056086 0.0036878 0.0107456 0.0055915 0.0046307 0.0065809 0.0056154 0.0056086 0.0046307 0.0106402 0.0120084 0.0085861 0.0046307 0.0105913 0.0095770 0.0075979 0.0085787 0.0085416 0.0096214 0.0506188 0.0541298 0.0682789 0.0526711 0.0586730 0.0488228 0.0559217 0.0508912 0.0541298 0.0506678 0.0517516 0.0505531 0.0474769 0.0288860 0.0288860 0.0075562 0.0723386 0.0702489 0.0055915 0.0046346 0.0085559 0.0027533 0.0066092 0.0719389 0.0075521 0.0096784 0.0055915 0.6484705 0.0473278 0.0646903 0.0504997 0.0457133 0.0570285 0.0471795 0.0505531 0.0683063 0.0507544 0.0055867 0.0055951 0.0515049 0.0588459 0.0678827 0.0302908 0.0339612 0.0275445 0.0340753 0.0304949 0.0341318 0.0275040 0.0326685 0.0299874 0.0317304 0.0341252 0.0301175 0.0616600 0.0541298 0.0524069 0.0503972 0.0666494 0.0520767 
WC-07-04       0.0553976 0.0631030 0.0565723 0.0478722 0.0539294 0.0627708 0.0431681 0.0557078 0.0627966 0.0496693 0.0515287 0.0447805 0.0536459 0.0624668 0.0027316 0.0027510 0.0046539 0.0046309 0.0689845 0.0037021 0.0036706 0.0096324 0.0046307 0.0675934 0.0096262 0.0018128 0.0027373 0.0662352 0.0076283 0.0055864 0.0055968 0.0046073 0.0065530 0.0027444 0.0018157 0.0008995 0.0095674 0.0057968 0.0027396 0.0057663 0.0018087 0.0086218 0.0085147 0.0046112 0.0046073 0.0046112 0.0027396 0.0065416 0.0678170 0.0055800 0.0107305 0.0036855 0.0046167 0.0681738 0.0036522 0.0027373 0.0036804 0.0036693 0.0075457 0.0065682 0.0075954 0.0055778 0.0045935 0.0665846 0.0036706 0.0036706 0.0075810 0.0018157 0.0046268 0.0046307 0.0095888 0.0036773 0.0027430 0.0046307 0.0046112 0.0046268 0.0027453 0.0018072 0.0046307 0.0038144 0.0036553 0.0085911 0.0036522 0.0027396 0.0046330 0.0067881 0.0036724 0.0036847 0.0036638 0.0036706 0.0046089 0.0027268 0.0027268 0.0036693 0.0036522 0.0027268 0.0046268 0.0046089 0.0046284 0.0046307 0.0000000 0.0055839 0.0027405 0.0055819 0.0075548 0.0027373 0.0027510 0.0076255 0.0027291 0.0036847 0.0036706 0.0027405 0.0027373 0.0018072 0.0075521 0.0088030 0.0055867 0.0018072 0.0075173 0.0065425 0.0066126 0.0055819 0.0055583 0.0065729 0.0464927 0.0491848 0.0659522 0.0477715 0.0542904 0.0447805 0.0509031 0.0467434 0.0491848 0.0465373 0.0476189 0.0464307 0.0462895 0.0273627 0.0249493 0.0046092 0.0699197 0.0678827 0.0046346 0.0018087 0.0055666 0.0018087 0.0036860 0.0695436 0.0046073 0.0066102 0.0027291 0.6538542 0.0433357 0.0624322 0.0463830 0.0417822 0.0556902 0.0431993 0.0464307 0.0659789 0.0486697 0.0027268 0.0027304 0.0473918 0.0574775 0.0662352 0.0262881 0.0326685 0.0236665 0.0327749 0.0264626 0.0328324 0.0260145 0.0313873 0.0260265 0.0276535 0.0328261 0.0261389 0.0600735 0.0491848 0.0482107 0.0462895 0.0643507 0.0479067 
WC-07-05       0.0590442 0.0702893 0.0602826 0.0542904 0.0575398 0.0666601 0.0493440 0.0593877 0.0666872 0.0531869 0.0550615 0.0510454 0.0572372 0.0663369 0.0027569 0.0066092 0.0086265 0.0085838 0.0730522 0.0076244 0.0037047 0.0138896 0.0085818 0.0716041 0.0138777 0.0036959 0.0065752 0.0702209 0.0117840 0.0095875 0.0096055 0.0085373 0.0106028 0.0065926 0.0056105 0.0046323 0.0137941 0.0099220 0.0065809 0.0078284 0.0055887 0.0128299 0.0126648 0.0085447 0.0085373 0.0085447 0.0065809 0.0085744 0.0718406 0.0095746 0.0129355 0.0075905 0.0085551 0.0722188 0.0036860 0.0065752 0.0075779 0.0075548 0.0116534 0.0106287 0.0117341 0.0095722 0.0085108 0.0705916 0.0018170 0.0037047 0.0117096 0.0056105 0.0085744 0.0085818 0.0117341 0.0056220 0.0046606 0.0085818 0.0085447 0.0085744 0.0046646 0.0055839 0.0066092 0.0058245 0.0036891 0.0127803 0.0036860 0.0065809 0.0085861 0.0109561 0.0075613 0.0075876 0.0075448 0.0056125 0.0046520 0.0065495 0.0065495 0.0075548 0.0055839 0.0027519 0.0066035 0.0065776 0.0066059 0.0085818 0.0055839 0.0000000 0.0065832 0.0095781 0.0116680 0.0065752 0.0066092 0.0117795 0.0065551 0.0056346 0.0075576 0.0065832 0.0065752 0.0055839 0.0116636 0.0130650 0.0095864 0.0055839 0.0095805 0.0105860 0.0107007 0.0095781 0.0095365 0.0106349 0.0528755 0.0526485 0.0699210 0.0512002 0.0610206 0.0510454 0.0544221 0.0531584 0.0526485 0.0529266 0.0540040 0.0528084 0.0496953 0.0276504 0.0252122 0.0046523 0.0740284 0.0719105 0.0085893 0.0036891 0.0095531 0.0055887 0.0075903 0.0736136 0.0065752 0.0106985 0.0065551 0.6471320 0.0495337 0.0662994 0.0527522 0.0478969 0.0593561 0.0493807 0.0528084 0.0699489 0.0521321 0.0046323 0.0065596 0.0537484 0.0643497 0.0702209 0.0265664 0.0330158 0.0239149 0.0331256 0.0267451 0.0357874 0.0262871 0.0317210 0.0262998 0.0279488 0.0331763 0.0239969 0.0576108 0.0526485 0.0546906 0.0496953 0.0715629 0.0484271 
WC-07-06       0.0536971 0.0619147 0.0548432 0.0496288 0.0522445 0.0615868 0.0448460 0.0539925 0.0616124 0.0451552 0.0533320 0.0464865 0.0519689 0.0612869 0.0036804 0.0037066 0.0056434 0.0056159 0.0677836 0.0046766 0.0046363 0.0107095 0.0056154 0.0664013 0.0107020 0.0027477 0.0036878 0.0650427 0.0086735 0.0065864 0.0065982 0.0055867 0.0075686 0.0036978 0.0027533 0.0018179 0.0106366 0.0068303 0.0036910 0.0067940 0.0027428 0.0096831 0.0095613 0.0055915 0.0055867 0.0055915 0.0036910 0.0075548 0.0666224 0.0065785 0.0118322 0.0046555 0.0055982 0.0669749 0.0046128 0.0036878 0.0046488 0.0046346 0.0085787 0.0075862 0.0086362 0.0065761 0.0055697 0.0653878 0.0046363 0.0046363 0.0086194 0.0027533 0.0056105 0.0056154 0.0106605 0.0046449 0.0036959 0.0056154 0.0055915 0.0056105 0.0036990 0.0027405 0.0056154 0.0048147 0.0046167 0.0096478 0.0046128 0.0036910 0.0056182 0.0078354 0.0046386 0.0046543 0.0046279 0.0046363 0.0055887 0.0036737 0.0036737 0.0046346 0.0046128 0.0036737 0.0056105 0.0055887 0.0056125 0.0037066 0.0027405 0.0065832 0.0000000 0.0065809 0.0085893 0.0036878 0.0037066 0.0086703 0.0036768 0.0046543 0.0046363 0.0036922 0.0036878 0.0027405 0.0085861 0.0098801 0.0065865 0.0027405 0.0085464 0.0075562 0.0076376 0.0065809 0.0065527 0.0075914 0.0482358 0.0509517 0.0647630 0.0495196 0.0561473 0.0464865 0.0526989 0.0484954 0.0509517 0.0482823 0.0493656 0.0481722 0.0451552 0.0287613 0.0263124 0.0055892 0.0687125 0.0666872 0.0056202 0.0027428 0.0065629 0.0009048 0.0046559 0.0683453 0.0055867 0.0076351 0.0036768 0.6581312 0.0450199 0.0612530 0.0481221 0.0434403 0.0539810 0.0448790 0.0481722 0.0647895 0.0504352 0.0036737 0.0036787 0.0491292 0.0557437 0.0682789 0.0276763 0.0341570 0.0250063 0.0342724 0.0278622 0.0343291 0.0273854 0.0328567 0.0274001 0.0290710 0.0343223 0.0275190 0.0620198 0.0509517 0.0499840 0.0480246 0.0631643 0.0496693 
WC-07-13       0.0590120 0.0669749 0.0602494 0.0512905 0.0575086 0.0666224 0.0464421 0.0593552 0.0666494 0.0531584 0.0550321 0.0481077 0.0572064 0.0662994 0.0065587 0.0066069 0.0027645 0.0027509 0.0730098 0.0076217 0.0075548 0.0138842 0.0085787 0.0715629 0.0138723 0.0055971 0.0065729 0.0701806 0.0117795 0.0095840 0.0096020 0.0027373 0.0027293 0.0027444 0.0056086 0.0046307 0.0117033 0.0038330 0.0027396 0.0038130 0.0055867 0.0128250 0.0046374 0.0027396 0.0027373 0.0027396 0.0065785 0.0105791 0.0717992 0.0036834 0.0150694 0.0075878 0.0085520 0.0721770 0.0075160 0.0046487 0.0075752 0.0018157 0.0056038 0.0046451 0.0117296 0.0036817 0.0085078 0.0705509 0.0075548 0.0075548 0.0117052 0.0056086 0.0085713 0.0085787 0.0138197 0.0075686 0.0065869 0.0008995 0.0027396 0.0085713 0.0065926 0.0055819 0.0085787 0.0078284 0.0075224 0.0127754 0.0075160 0.0065785 0.0085830 0.0048087 0.0075586 0.0075848 0.0075421 0.0075548 0.0085373 0.0065471 0.0065471 0.0018157 0.0055819 0.0065471 0.0085713 0.0085373 0.0085744 0.0085787 0.0055819 0.0095781 0.0065809 0.0000000 0.0056105 0.0065729 0.0066069 0.0117751 0.0065527 0.0075848 0.0075548 0.0065809 0.0065729 0.0055819 0.0116592 0.0067891 0.0018087 0.0055819 0.0055825 0.0046271 0.0106967 0.0036847 0.0018157 0.0046487 0.0498875 0.0526207 0.0698810 0.0511733 0.0578935 0.0481077 0.0543931 0.0501558 0.0526207 0.0499357 0.0481077 0.0498225 0.0496693 0.0326383 0.0276388 0.0085391 0.0739851 0.0718690 0.0085861 0.0055867 0.0036743 0.0055867 0.0075876 0.0735709 0.0065729 0.0106945 0.0065527 0.6596902 0.0466228 0.0662620 0.0497702 0.0450199 0.0593237 0.0464769 0.0498225 0.0666494 0.0521045 0.0065471 0.0065573 0.0478759 0.0611656 0.0701806 0.0290258 0.0355905 0.0287613 0.0357140 0.0317507 0.0357703 0.0287172 0.0342741 0.0287348 0.0304451 0.0357631 0.0288590 0.0638402 0.0526207 0.0516621 0.0496693 0.0682400 0.0513368 
WC-07-21       0.0656304 0.0740006 0.0669728 0.0545791 0.0640751 0.0736136 0.0496071 0.0660342 0.0736425 0.0565121 0.0583924 0.0513176 0.0637409 0.0732583 0.0085604 0.0086237 0.0046777 0.0046546 0.0802630 0.0096723 0.0095864 0.0161103 0.0106442 0.0787275 0.0160944 0.0075752 0.0085787 0.0773134 0.0139519 0.0116762 0.0116984 0.0046307 0.0065869 0.0046433 0.0075914 0.0065809 0.0138630 0.0058276 0.0046346 0.0057968 0.0075613 0.0150260 0.0085590 0.0046346 0.0046307 0.0046346 0.0085861 0.0126916 0.0789853 0.0056086 0.0173438 0.0096297 0.0106105 0.0793988 0.0095365 0.0085787 0.0096127 0.0036878 0.0075848 0.0066021 0.0138943 0.0056063 0.0085520 0.0777190 0.0095864 0.0095864 0.0138640 0.0075914 0.0106349 0.0106442 0.0160354 0.0096044 0.0085978 0.0046543 0.0046346 0.0106349 0.0086054 0.0056105 0.0106442 0.0099220 0.0095447 0.0149665 0.0075548 0.0085861 0.0106495 0.0068242 0.0095912 0.0096250 0.0075812 0.0095864 0.0105922 0.0085447 0.0085447 0.0055867 0.0095365 0.0085447 0.0106349 0.0105922 0.0106389 0.0106442 0.0075548 0.0116680 0.0085893 0.0056105 0.0000000 0.0085787 0.0086237 0.0139464 0.0085520 0.0096250 0.0095864 0.0085893 0.0085787 0.0075548 0.0138087 0.0088502 0.0056154 0.0075548 0.0075562 0.0065761 0.0128343 0.0056105 0.0055867 0.0066069 0.0531584 0.0589609 0.0769856 0.0574632 0.0613433 0.0513176 0.0608192 0.0534437 0.0589609 0.0532099 0.0542904 0.0530910 0.0529266 0.0328261 0.0302908 0.0105952 0.0813073 0.0790621 0.0106534 0.0075613 0.0055951 0.0075613 0.0096285 0.0808241 0.0105882 0.0128328 0.0085520 0.6540865 0.0468973 0.0732160 0.0500639 0.0481538 0.0659743 0.0496440 0.0530910 0.0736425 0.0554066 0.0085447 0.0085590 0.0540328 0.0679009 0.0773134 0.0317210 0.0384442 0.0289263 0.0385843 0.0319352 0.0386389 0.0313779 0.0370977 0.0314018 0.0331883 0.0386310 0.0315381 0.0674311 0.0589609 0.0549833 0.0529266 0.0752864 0.0546377 
WC-07-24       0.0541631 0.0650060 0.0583808 0.0495553 0.0556902 0.0646639 0.0447805 0.0575017 0.0646903 0.0513864 0.0532528 0.0464183 0.0524211 0.0643507 0.0036761 0.0037021 0.0056366 0.0056091 0.0709618 0.0046709 0.0046307 0.0106961 0.0056086 0.0695436 0.0106887 0.0027444 0.0036834 0.0681738 0.0086628 0.0065784 0.0065902 0.0055800 0.0075594 0.0036934 0.0008992 0.0018157 0.0106234 0.0068217 0.0036866 0.0067856 0.0027396 0.0096711 0.0095496 0.0055847 0.0055800 0.0055847 0.0036866 0.0075457 0.0697733 0.0065706 0.0096590 0.0046499 0.0055915 0.0701403 0.0027373 0.0018066 0.0046433 0.0046291 0.0085682 0.0075769 0.0086255 0.0065682 0.0055631 0.0685333 0.0046307 0.0046307 0.0065696 0.0027501 0.0056038 0.0056086 0.0106472 0.0046393 0.0036915 0.0056086 0.0055847 0.0056038 0.0036946 0.0027373 0.0056086 0.0048087 0.0046112 0.0096358 0.0046073 0.0036866 0.0036712 0.0078255 0.0046330 0.0046487 0.0046224 0.0046307 0.0055819 0.0036693 0.0036693 0.0046291 0.0046073 0.0036693 0.0056038 0.0055819 0.0056057 0.0056086 0.0027373 0.0065752 0.0036878 0.0065729 0.0085787 0.0000000 0.0037021 0.0086596 0.0036724 0.0046487 0.0046307 0.0036878 0.0036834 0.0027373 0.0065448 0.0098676 0.0065785 0.0027373 0.0085360 0.0075470 0.0056134 0.0065729 0.0065448 0.0075821 0.0481643 0.0508765 0.0678827 0.0494466 0.0560629 0.0464183 0.0526207 0.0484232 0.0508765 0.0482107 0.0492918 0.0481008 0.0479536 0.0260151 0.0236346 0.0055825 0.0719163 0.0698410 0.0056134 0.0027396 0.0065550 0.0027396 0.0046504 0.0715218 0.0055800 0.0076258 0.0036724 0.6579525 0.0417218 0.0643147 0.0447195 0.0433770 0.0574775 0.0448134 0.0481008 0.0679099 0.0503606 0.0036693 0.0036743 0.0490571 0.0562283 0.0681738 0.0249493 0.0312373 0.0223735 0.0313364 0.0278238 0.0313932 0.0246926 0.0299738 0.0247022 0.0262894 0.0313873 0.0248084 0.0619256 0.0508765 0.0499094 0.0479536 0.0662620 0.0495955 
WC-10-01       0.0575086 0.0653878 0.0587235 0.0498462 0.0560154 0.0650427 0.0450429 0.0578388 0.0650693 0.0516896 0.0535633 0.0466916 0.0557201 0.0647266 0.0036947 0.0037210 0.0056658 0.0056380 0.0713771 0.0027630 0.0046543 0.0107532 0.0036878 0.0699489 0.0107456 0.0027583 0.0018157 0.0685725 0.0087086 0.0066125 0.0066244 0.0056086 0.0075988 0.0037122 0.0027630 0.0018249 0.0106798 0.0068582 0.0037053 0.0068217 0.0027533 0.0097225 0.0095997 0.0056134 0.0056086 0.0056134 0.0018173 0.0055819 0.0701806 0.0066045 0.0118813 0.0046737 0.0056202 0.0705509 0.0046307 0.0037021 0.0046670 0.0046527 0.0086131 0.0076164 0.0086710 0.0066021 0.0055915 0.0689353 0.0046543 0.0046543 0.0086540 0.0009037 0.0036847 0.0036878 0.0107038 0.0046630 0.0037103 0.0056375 0.0056134 0.0036847 0.0037134 0.0027510 0.0056375 0.0048341 0.0046346 0.0096868 0.0046307 0.0018173 0.0056403 0.0078675 0.0027419 0.0027510 0.0046459 0.0046543 0.0056105 0.0036878 0.0036878 0.0046527 0.0046307 0.0036878 0.0036847 0.0056105 0.0056346 0.0036878 0.0027510 0.0066092 0.0037066 0.0066069 0.0086237 0.0037021 0.0000000 0.0087054 0.0036910 0.0027510 0.0046543 0.0037066 0.0037021 0.0027510 0.0086205 0.0099209 0.0066126 0.0027510 0.0085805 0.0075862 0.0076683 0.0066069 0.0065785 0.0076217 0.0484485 0.0511733 0.0682789 0.0497357 0.0563914 0.0466916 0.0529280 0.0487098 0.0511733 0.0484954 0.0495812 0.0483845 0.0482358 0.0288860 0.0264271 0.0056111 0.0723386 0.0702489 0.0036910 0.0027533 0.0065888 0.0027533 0.0046742 0.0719389 0.0056086 0.0076658 0.0036910 0.6410823 0.0452180 0.0646903 0.0483340 0.0436315 0.0578133 0.0450764 0.0483845 0.0683063 0.0506556 0.0036878 0.0036929 0.0493440 0.0596378 0.0685725 0.0277980 0.0314173 0.0251149 0.0315168 0.0279850 0.0315741 0.0275040 0.0301456 0.0275190 0.0291990 0.0315672 0.0276388 0.0622877 0.0511733 0.0502044 0.0482358 0.0666494 0.0498875 
WC-10-02       0.0557138 0.0634640 0.0568974 0.0481501 0.0542383 0.0670021 0.0434183 0.0560277 0.0631551 0.0499577 0.0518241 0.0450400 0.0539524 0.0628225 0.0086410 0.0087054 0.0108031 0.0107491 0.0726850 0.0097638 0.0096772 0.0036916 0.0107456 0.0712460 0.0018100 0.0076463 0.0086596 0.0698689 0.0018268 0.0117880 0.0118106 0.0106887 0.0128377 0.0086835 0.0076627 0.0066422 0.0138645 0.0121881 0.0086671 0.0121215 0.0076321 0.0086685 0.0149735 0.0106980 0.0106887 0.0086671 0.0086671 0.0128132 0.0714807 0.0117706 0.0151537 0.0097213 0.0107114 0.0718559 0.0096262 0.0086596 0.0097040 0.0096736 0.0139286 0.0106824 0.0076362 0.0117687 0.0106548 0.0702366 0.0096772 0.0096772 0.0139975 0.0076627 0.0107362 0.0107456 0.0096406 0.0096955 0.0086791 0.0107456 0.0106980 0.0107362 0.0086868 0.0076255 0.0107456 0.0100186 0.0096346 0.0086374 0.0096262 0.0086671 0.0107510 0.0132551 0.0096820 0.0097164 0.0096614 0.0096772 0.0106927 0.0086249 0.0086249 0.0096736 0.0096262 0.0086249 0.0107362 0.0106927 0.0107403 0.0107456 0.0076255 0.0117795 0.0086703 0.0117751 0.0139464 0.0086596 0.0087054 0.0000000 0.0086324 0.0097164 0.0096772 0.0086703 0.0086596 0.0076255 0.0139410 0.0154354 0.0117854 0.0076255 0.0138781 0.0128180 0.0129579 0.0117751 0.0117227 0.0128764 0.0467642 0.0494681 0.0702770 0.0480476 0.0546024 0.0450400 0.0511954 0.0436926 0.0494681 0.0502265 0.0478932 0.0467017 0.0465579 0.0328261 0.0302912 0.0106958 0.0736547 0.0715500 0.0087121 0.0076321 0.0117450 0.0076321 0.0097201 0.0732447 0.0106887 0.0086299 0.0086324 0.6557570 0.0435874 0.0627876 0.0466534 0.0420250 0.0560090 0.0434500 0.0467017 0.0663532 0.0489506 0.0086249 0.0086396 0.0510676 0.0578062 0.0666117 0.0291943 0.0357961 0.0264635 0.0359212 0.0319353 0.0359777 0.0288817 0.0344724 0.0288999 0.0306225 0.0359704 0.0315383 0.0573222 0.0494681 0.0484914 0.0465579 0.0647168 0.0481856 
WC-10-05       0.0569848 0.0647895 0.0581849 0.0493871 0.0555037 0.0644490 0.0446278 0.0573088 0.0644754 0.0512115 0.0530741 0.0462601 0.0552125 0.0641373 0.0036651 0.0036910 0.0056192 0.0055920 0.0707279 0.0046567 0.0046167 0.0106621 0.0055915 0.0693149 0.0106548 0.0027362 0.0036724 0.0679485 0.0086355 0.0046381 0.0046468 0.0055631 0.0075360 0.0036823 0.0027419 0.0018103 0.0105899 0.0068000 0.0036755 0.0067641 0.0027314 0.0096405 0.0095198 0.0055678 0.0055631 0.0055678 0.0036755 0.0075224 0.0695436 0.0065504 0.0097189 0.0046358 0.0018210 0.0699088 0.0045935 0.0036724 0.0018235 0.0046151 0.0085416 0.0075534 0.0085985 0.0065480 0.0055462 0.0683063 0.0046167 0.0046167 0.0085818 0.0027419 0.0055867 0.0055915 0.0106136 0.0036804 0.0036804 0.0055915 0.0055678 0.0055867 0.0036835 0.0027291 0.0055915 0.0047936 0.0027314 0.0096055 0.0045935 0.0018188 0.0055943 0.0078006 0.0046190 0.0046346 0.0046084 0.0027428 0.0055650 0.0036583 0.0036583 0.0046151 0.0045935 0.0036583 0.0055867 0.0036737 0.0055887 0.0055915 0.0027291 0.0065551 0.0036768 0.0065527 0.0085520 0.0036724 0.0036910 0.0086324 0.0000000 0.0046346 0.0046167 0.0036768 0.0036724 0.0027291 0.0085489 0.0098359 0.0065583 0.0027291 0.0085095 0.0075237 0.0076045 0.0065527 0.0065248 0.0075586 0.0479997 0.0507051 0.0676587 0.0492784 0.0558746 0.0462601 0.0524437 0.0482572 0.0507051 0.0480458 0.0491251 0.0479354 0.0477892 0.0286243 0.0261871 0.0055656 0.0716786 0.0696109 0.0055962 0.0027314 0.0065350 0.0027314 0.0046363 0.0712869 0.0055631 0.0076020 0.0036614 0.6570360 0.0448005 0.0641016 0.0478858 0.0432285 0.0572853 0.0446603 0.0479354 0.0676859 0.0501901 0.0036583 0.0036634 0.0488915 0.0590934 0.0679485 0.0275445 0.0339925 0.0248876 0.0341071 0.0277282 0.0341637 0.0272556 0.0326988 0.0272701 0.0289312 0.0341570 0.0273879 0.0617195 0.0507051 0.0497389 0.0477892 0.0660427 0.0494266 
WC-10-06       0.0559615 0.0669749 0.0571524 0.0512905 0.0544799 0.0666224 0.0464421 0.0562784 0.0666494 0.0501823 0.0550321 0.0481077 0.0541920 0.0662994 0.0027559 0.0046725 0.0066407 0.0066078 0.0730098 0.0037021 0.0037034 0.0117839 0.0046307 0.0715629 0.0117751 0.0036947 0.0027373 0.0701806 0.0097201 0.0075916 0.0076056 0.0065729 0.0085872 0.0046614 0.0037021 0.0027510 0.0117033 0.0078675 0.0046527 0.0078255 0.0036878 0.0107439 0.0106074 0.0065785 0.0065729 0.0065785 0.0027396 0.0046268 0.0717992 0.0075821 0.0108316 0.0056343 0.0065865 0.0721770 0.0036847 0.0046487 0.0056249 0.0056086 0.0096131 0.0086074 0.0096784 0.0075796 0.0065527 0.0705509 0.0037034 0.0037034 0.0096590 0.0018157 0.0046268 0.0046307 0.0117296 0.0056200 0.0027675 0.0066069 0.0065785 0.0046268 0.0027698 0.0036847 0.0066069 0.0038498 0.0036878 0.0107038 0.0036847 0.0027396 0.0066102 0.0088845 0.0036724 0.0036847 0.0056006 0.0037034 0.0046504 0.0046307 0.0046307 0.0056086 0.0055819 0.0027510 0.0027487 0.0046504 0.0046702 0.0046307 0.0036847 0.0056346 0.0046543 0.0075848 0.0096250 0.0046487 0.0027510 0.0097164 0.0046346 0.0000000 0.0056105 0.0046543 0.0046487 0.0036847 0.0096214 0.0109553 0.0075914 0.0036847 0.0095770 0.0085731 0.0086660 0.0075848 0.0075521 0.0086131 0.0498875 0.0526207 0.0698810 0.0511733 0.0578935 0.0481077 0.0543931 0.0501558 0.0526207 0.0499357 0.0510186 0.0498225 0.0496693 0.0301175 0.0276388 0.0046507 0.0739851 0.0718690 0.0046346 0.0036878 0.0075644 0.0036878 0.0056346 0.0735709 0.0065729 0.0086635 0.0046346 0.6396267 0.0466228 0.0662620 0.0497702 0.0450199 0.0562587 0.0464769 0.0498225 0.0699088 0.0521045 0.0046307 0.0046374 0.0507755 0.0611656 0.0701806 0.0290258 0.0326685 0.0263124 0.0327749 0.0292210 0.0328324 0.0287172 0.0313873 0.0287348 0.0304451 0.0328261 0.0264026 0.0606866 0.0526207 0.0516621 0.0496693 0.0682400 0.0484018 
WC-10-09       0.0551598 0.0596948 0.0563279 0.0448232 0.0536971 0.0593794 0.0402324 0.0554673 0.0631643 0.0465612 0.0484124 0.0418031 0.0534146 0.0628316 0.0046213 0.0046543 0.0066144 0.0065818 0.0693879 0.0056375 0.0055887 0.0117359 0.0065809 0.0679870 0.0117271 0.0036804 0.0046307 0.0666224 0.0096808 0.0075615 0.0075754 0.0065471 0.0085531 0.0046433 0.0036878 0.0027405 0.0116559 0.0078354 0.0046346 0.0077937 0.0036737 0.0107003 0.0084811 0.0065527 0.0065471 0.0065527 0.0046346 0.0085373 0.0682126 0.0075521 0.0128769 0.0056122 0.0065607 0.0685725 0.0055603 0.0046307 0.0056038 0.0055867 0.0095746 0.0085731 0.0096394 0.0075497 0.0065271 0.0669749 0.0055887 0.0055887 0.0096202 0.0036878 0.0065752 0.0065809 0.0116820 0.0055991 0.0046409 0.0065809 0.0065527 0.0065752 0.0046448 0.0036706 0.0065809 0.0057989 0.0055650 0.0106605 0.0055603 0.0046346 0.0065842 0.0088482 0.0055915 0.0056105 0.0055788 0.0055887 0.0065495 0.0009040 0.0046128 0.0055867 0.0055603 0.0046128 0.0065752 0.0065495 0.0065776 0.0065809 0.0036706 0.0075576 0.0046363 0.0075548 0.0095864 0.0046307 0.0046543 0.0096772 0.0046167 0.0056105 0.0000000 0.0046363 0.0046307 0.0036706 0.0095829 0.0109102 0.0075613 0.0036706 0.0095388 0.0085391 0.0086312 0.0075548 0.0075224 0.0085787 0.0434614 0.0461229 0.0663369 0.0447359 0.0510944 0.0418031 0.0477961 0.0436951 0.0461229 0.0435030 0.0445854 0.0434020 0.0432708 0.0272451 0.0248420 0.0065504 0.0703299 0.0682789 0.0065865 0.0036737 0.0075346 0.0036737 0.0056125 0.0699489 0.0065471 0.0086287 0.0046167 0.6464802 0.0431465 0.0627966 0.0433582 0.0388746 0.0554506 0.0402605 0.0434020 0.0663638 0.0456060 0.0046128 0.0046194 0.0443718 0.0572304 0.0666224 0.0261745 0.0325269 0.0235650 0.0326334 0.0239370 0.0301650 0.0259032 0.0312516 0.0259150 0.0275342 0.0326837 0.0260265 0.0635666 0.0461229 0.0451321 0.0432708 0.0647266 0.0448483 
WC-10-11       0.0572613 0.0651060 0.0584692 0.0496288 0.0557736 0.0647630 0.0448460 0.0575885 0.0647895 0.0514633 0.0533320 0.0464865 0.0554802 0.0644490 0.0036804 0.0037066 0.0056434 0.0056159 0.0710718 0.0046766 0.0046363 0.0107095 0.0056154 0.0696507 0.0107020 0.0027477 0.0036878 0.0682789 0.0086735 0.0046578 0.0046665 0.0055867 0.0075686 0.0036978 0.0027533 0.0018179 0.0106366 0.0068303 0.0036910 0.0067940 0.0027428 0.0096831 0.0095613 0.0055915 0.0055867 0.0055915 0.0018265 0.0075548 0.0698810 0.0065785 0.0118322 0.0046555 0.0055982 0.0702489 0.0046128 0.0036878 0.0046488 0.0046346 0.0085787 0.0075862 0.0086362 0.0065761 0.0055697 0.0686393 0.0046363 0.0046363 0.0086194 0.0027533 0.0056105 0.0056154 0.0106605 0.0027592 0.0036959 0.0056154 0.0036910 0.0056105 0.0036990 0.0027405 0.0037066 0.0048147 0.0046167 0.0096478 0.0046128 0.0036910 0.0037085 0.0078354 0.0046386 0.0046543 0.0046279 0.0046363 0.0055887 0.0036737 0.0036737 0.0046346 0.0027405 0.0036737 0.0056105 0.0055887 0.0056125 0.0056154 0.0027405 0.0065832 0.0036922 0.0065809 0.0085893 0.0036878 0.0037066 0.0086703 0.0036768 0.0046543 0.0046363 0.0000000 0.0036878 0.0027405 0.0085861 0.0098801 0.0065865 0.0027405 0.0085464 0.0075562 0.0076376 0.0065809 0.0065527 0.0075914 0.0482358 0.0480514 0.0679870 0.0466403 0.0561473 0.0464865 0.0497617 0.0484954 0.0480514 0.0482823 0.0493656 0.0481722 0.0480246 0.0263124 0.0239044 0.0055892 0.0720284 0.0699489 0.0056202 0.0027428 0.0065629 0.0027428 0.0046559 0.0716324 0.0036878 0.0076351 0.0036768 0.6581312 0.0450199 0.0644130 0.0481221 0.0434403 0.0575640 0.0448790 0.0481722 0.0680144 0.0504352 0.0018179 0.0036787 0.0462633 0.0593809 0.0682789 0.0252356 0.0315975 0.0226278 0.0316996 0.0278622 0.0317568 0.0249730 0.0303188 0.0249832 0.0265929 0.0317507 0.0250917 0.0620198 0.0480514 0.0499840 0.0480246 0.0663638 0.0496693 
WC-10-12       0.0571755 0.0650060 0.0583808 0.0495553 0.0556902 0.0646639 0.0447805 0.0575017 0.0646903 0.0513864 0.0532528 0.0464183 0.0553976 0.0643507 0.0036761 0.0037021 0.0056366 0.0056091 0.0709618 0.0046709 0.0046307 0.0106961 0.0056086 0.0695436 0.0106887 0.0027444 0.0036834 0.0681738 0.0086628 0.0065784 0.0065902 0.0055800 0.0056142 0.0036934 0.0027501 0.0018157 0.0106234 0.0068217 0.0036866 0.0067856 0.0027396 0.0096711 0.0095496 0.0055847 0.0055800 0.0055847 0.0036866 0.0075457 0.0697733 0.0065706 0.0118172 0.0046499 0.0055915 0.0701403 0.0046073 0.0036834 0.0046433 0.0046291 0.0085682 0.0075769 0.0086255 0.0065682 0.0055631 0.0685333 0.0046307 0.0046307 0.0086087 0.0027501 0.0056038 0.0056086 0.0106472 0.0046393 0.0036915 0.0056086 0.0055847 0.0056038 0.0036946 0.0027373 0.0056086 0.0048087 0.0046112 0.0096358 0.0046073 0.0036866 0.0056114 0.0078255 0.0046330 0.0046487 0.0046224 0.0046307 0.0055819 0.0036693 0.0036693 0.0046291 0.0046073 0.0036693 0.0056038 0.0055819 0.0056057 0.0056086 0.0027373 0.0065752 0.0036878 0.0065729 0.0085787 0.0036834 0.0037021 0.0086596 0.0036724 0.0046487 0.0046307 0.0036878 0.0000000 0.0027373 0.0066045 0.0098676 0.0065785 0.0027373 0.0085360 0.0075470 0.0076283 0.0065729 0.0065448 0.0075821 0.0481643 0.0508765 0.0678827 0.0494466 0.0560629 0.0464183 0.0526207 0.0484232 0.0508765 0.0482107 0.0492918 0.0481008 0.0479536 0.0287218 0.0262764 0.0055825 0.0719163 0.0698410 0.0056134 0.0027396 0.0065550 0.0027396 0.0046504 0.0715218 0.0055800 0.0076258 0.0036724 0.6546867 0.0449541 0.0643147 0.0480508 0.0433770 0.0574775 0.0448134 0.0481008 0.0679099 0.0503606 0.0036693 0.0036743 0.0490571 0.0592913 0.0681738 0.0276388 0.0341092 0.0249723 0.0342242 0.0278238 0.0342808 0.0273481 0.0328108 0.0273627 0.0290308 0.0342741 0.0274813 0.0619256 0.0508765 0.0499094 0.0479536 0.0662620 0.0495955 
WC-10-13       0.0553976 0.0631030 0.0565723 0.0478722 0.0539294 0.0627708 0.0431681 0.0557078 0.0627966 0.0496693 0.0515287 0.0447805 0.0536459 0.0624668 0.0027316 0.0027510 0.0046539 0.0046309 0.0657391 0.0037021 0.0036706 0.0096324 0.0046307 0.0643867 0.0096262 0.0018128 0.0027373 0.0630418 0.0076283 0.0055864 0.0055968 0.0046073 0.0065530 0.0027444 0.0018157 0.0008995 0.0095674 0.0057968 0.0027396 0.0057663 0.0018087 0.0086218 0.0085147 0.0046112 0.0046073 0.0046112 0.0027396 0.0065416 0.0646012 0.0055800 0.0107305 0.0036855 0.0046167 0.0649428 0.0036522 0.0027373 0.0036804 0.0036693 0.0075457 0.0065682 0.0075954 0.0055778 0.0045935 0.0633761 0.0036706 0.0036706 0.0075810 0.0018157 0.0046268 0.0046307 0.0095888 0.0036773 0.0027430 0.0046307 0.0046112 0.0046268 0.0027453 0.0018072 0.0046307 0.0038144 0.0036553 0.0085911 0.0036522 0.0027396 0.0046330 0.0067881 0.0036724 0.0036847 0.0036638 0.0036706 0.0046089 0.0027268 0.0027268 0.0036693 0.0036522 0.0027268 0.0046268 0.0046089 0.0046284 0.0046307 0.0018072 0.0055839 0.0027405 0.0055819 0.0075548 0.0027373 0.0027510 0.0076255 0.0027291 0.0036847 0.0036706 0.0027405 0.0027373 0.0000000 0.0075521 0.0088030 0.0055867 0.0018072 0.0075173 0.0065425 0.0066126 0.0055819 0.0055583 0.0065729 0.0464927 0.0491848 0.0627708 0.0477715 0.0542904 0.0447805 0.0509031 0.0467434 0.0491848 0.0465373 0.0476189 0.0464307 0.0462895 0.0273627 0.0249493 0.0046092 0.0666478 0.0646639 0.0046346 0.0018087 0.0055666 0.0018087 0.0036860 0.0662994 0.0046073 0.0066102 0.0027291 0.6498942 0.0433357 0.0624322 0.0463830 0.0417822 0.0556902 0.0431993 0.0464307 0.0659789 0.0486697 0.0027268 0.0027304 0.0473918 0.0574775 0.0630418 0.0262881 0.0326685 0.0236665 0.0327749 0.0264626 0.0328324 0.0260145 0.0313873 0.0260265 0.0276535 0.0328261 0.0261389 0.0600735 0.0491848 0.0482107 0.0462895 0.0611937 0.0479067 
WC-10-17       0.0587273 0.0739575 0.0568733 0.0575812 0.0572304 0.0735709 0.0525164 0.0590669 0.0735998 0.0595665 0.0614437 0.0542614 0.0569304 0.0732160 0.0085573 0.0086205 0.0106965 0.0106436 0.0802154 0.0096687 0.0095829 0.0161038 0.0106402 0.0786812 0.0160880 0.0075724 0.0085756 0.0772680 0.0139464 0.0088560 0.0088734 0.0105843 0.0106510 0.0085990 0.0055847 0.0065785 0.0159930 0.0120649 0.0085830 0.0119996 0.0075586 0.0127676 0.0148246 0.0105935 0.0105843 0.0105935 0.0085830 0.0126868 0.0789387 0.0116548 0.0142623 0.0088514 0.0106066 0.0793518 0.0095330 0.0065448 0.0096092 0.0095794 0.0137912 0.0127433 0.0116776 0.0116529 0.0105510 0.0776732 0.0095829 0.0095829 0.0116534 0.0075886 0.0106309 0.0106402 0.0137580 0.0096008 0.0085947 0.0106402 0.0105935 0.0106309 0.0086022 0.0075521 0.0106402 0.0099182 0.0095412 0.0127185 0.0095330 0.0085830 0.0085458 0.0131210 0.0095877 0.0096214 0.0095674 0.0095829 0.0105882 0.0085416 0.0085416 0.0095794 0.0095330 0.0085416 0.0106309 0.0105882 0.0106349 0.0106402 0.0075521 0.0116636 0.0085861 0.0116592 0.0138087 0.0065448 0.0086205 0.0139410 0.0085489 0.0096214 0.0095829 0.0085861 0.0066045 0.0075521 0.0000000 0.0152785 0.0116694 0.0075521 0.0137407 0.0126915 0.0106495 0.0116592 0.0116078 0.0127497 0.0561512 0.0589290 0.0769406 0.0574322 0.0613094 0.0542614 0.0607859 0.0564507 0.0589290 0.0531814 0.0572785 0.0560819 0.0559079 0.0324823 0.0299738 0.0105913 0.0812587 0.0790154 0.0106495 0.0075586 0.0116296 0.0075586 0.0075548 0.0807761 0.0105843 0.0106472 0.0085489 0.6559443 0.0492663 0.0731737 0.0524674 0.0510407 0.0590366 0.0525559 0.0560819 0.0769701 0.0584168 0.0085416 0.0085559 0.0570087 0.0608696 0.0772680 0.0313873 0.0380397 0.0286243 0.0381764 0.0345051 0.0382310 0.0310512 0.0367071 0.0310740 0.0328374 0.0382232 0.0312084 0.0706546 0.0589290 0.0549536 0.0559079 0.0752425 0.0576516 
WC-10-18       0.0560060 0.0670253 0.0571979 0.0484058 0.0545237 0.0666724 0.0408622 0.0563234 0.0634865 0.0502241 0.0491628 0.0424576 0.0542355 0.0663492 0.0098467 0.0099209 0.0058280 0.0057981 0.0697383 0.0110106 0.0109102 0.0176670 0.0120084 0.0683296 0.0176480 0.0088282 0.0098676 0.0669599 0.0154416 0.0130753 0.0131011 0.0057670 0.0078037 0.0057832 0.0088468 0.0077952 0.0175421 0.0046334 0.0057720 0.0046100 0.0088108 0.0165511 0.0078083 0.0057720 0.0057670 0.0057720 0.0098764 0.0119977 0.0685567 0.0067866 0.0189501 0.0109615 0.0119695 0.0689192 0.0108517 0.0098676 0.0109414 0.0047881 0.0088390 0.0078215 0.0153764 0.0067841 0.0119050 0.0673150 0.0109102 0.0109102 0.0153413 0.0088468 0.0119977 0.0120084 0.0175822 0.0109317 0.0098908 0.0057975 0.0057720 0.0099120 0.0098998 0.0088030 0.0120084 0.0112918 0.0108612 0.0164819 0.0108517 0.0098764 0.0099259 0.0055854 0.0068288 0.0109553 0.0108928 0.0109102 0.0119482 0.0098273 0.0098273 0.0067592 0.0108517 0.0098273 0.0119977 0.0119482 0.0120024 0.0120084 0.0088030 0.0130650 0.0098801 0.0067891 0.0088502 0.0098676 0.0099209 0.0154354 0.0098359 0.0109553 0.0109102 0.0098801 0.0098676 0.0088030 0.0152785 0.0000000 0.0067951 0.0088030 0.0088049 0.0057930 0.0142822 0.0067891 0.0067592 0.0078270 0.0441454 0.0526632 0.0666724 0.0512150 0.0518886 0.0424576 0.0544367 0.0443853 0.0526632 0.0470596 0.0452806 0.0440848 0.0468071 0.0352313 0.0326676 0.0119524 0.0706857 0.0686235 0.0120191 0.0088108 0.0067701 0.0088108 0.0109595 0.0703006 0.0119436 0.0142814 0.0098359 0.6219954 0.0438197 0.0631161 0.0469025 0.0422492 0.0563035 0.0408919 0.0440848 0.0634865 0.0463177 0.0098273 0.0098450 0.0450610 0.0581099 0.0669599 0.0341238 0.0409338 0.0312791 0.0410880 0.0317797 0.0411399 0.0337519 0.0395712 0.0337820 0.0356224 0.0411314 0.0339286 0.0638888 0.0526632 0.0487507 0.0468071 0.0650554 0.0484423 
WC-10-21       0.0590688 0.0703174 0.0603078 0.0484120 0.0575640 0.0699489 0.0436536 0.0594126 0.0699768 0.0502310 0.0521045 0.0452856 0.0572613 0.0696109 0.0065643 0.0066126 0.0027669 0.0027533 0.0764547 0.0076283 0.0075613 0.0138965 0.0085861 0.0716324 0.0138845 0.0056019 0.0065785 0.0735709 0.0117899 0.0095923 0.0096103 0.0027396 0.0027316 0.0027467 0.0056134 0.0046346 0.0138009 0.0038364 0.0027419 0.0038164 0.0055915 0.0128363 0.0065629 0.0027419 0.0027396 0.0027419 0.0065842 0.0105882 0.0752133 0.0036866 0.0150829 0.0075943 0.0085594 0.0756076 0.0075224 0.0065785 0.0075817 0.0018173 0.0056086 0.0046491 0.0117399 0.0036848 0.0085151 0.0739575 0.0075613 0.0075613 0.0117155 0.0056134 0.0085787 0.0085861 0.0138319 0.0075752 0.0065926 0.0009003 0.0027419 0.0085787 0.0065983 0.0055867 0.0085861 0.0078354 0.0075288 0.0127867 0.0075224 0.0065842 0.0085904 0.0048130 0.0075651 0.0075914 0.0075486 0.0075613 0.0085447 0.0065527 0.0065527 0.0036724 0.0075224 0.0065527 0.0085787 0.0085447 0.0085818 0.0085861 0.0055867 0.0095864 0.0065865 0.0018087 0.0056154 0.0065785 0.0066126 0.0117854 0.0065583 0.0075914 0.0075613 0.0065865 0.0065785 0.0055867 0.0116694 0.0067951 0.0000000 0.0055867 0.0055873 0.0046310 0.0107060 0.0036878 0.0036724 0.0046527 0.0470197 0.0526711 0.0732583 0.0512223 0.0548996 0.0452856 0.0544453 0.0472741 0.0526711 0.0470652 0.0481538 0.0469568 0.0468126 0.0326685 0.0301456 0.0085464 0.0740575 0.0719389 0.0085936 0.0055915 0.0036775 0.0055915 0.0075941 0.0736425 0.0085416 0.0107038 0.0065583 0.6628580 0.0438241 0.0695713 0.0469080 0.0422530 0.0593809 0.0436859 0.0469568 0.0699768 0.0492165 0.0065527 0.0065629 0.0479217 0.0612247 0.0735709 0.0315672 0.0382589 0.0287879 0.0383975 0.0317804 0.0384521 0.0312282 0.0369187 0.0312516 0.0330275 0.0384442 0.0313873 0.0639020 0.0526711 0.0487571 0.0468126 0.0715912 0.0484485 
WC-10-23       0.0553976 0.0631030 0.0565723 0.0478722 0.0539294 0.0627708 0.0431681 0.0557078 0.0627966 0.0496693 0.0515287 0.0447805 0.0536459 0.0624668 0.0027316 0.0027510 0.0046539 0.0046309 0.0689845 0.0037021 0.0036706 0.0096324 0.0046307 0.0675934 0.0096262 0.0018128 0.0027373 0.0662352 0.0076283 0.0055864 0.0055968 0.0046073 0.0065530 0.0027444 0.0018157 0.0008995 0.0095674 0.0057968 0.0027396 0.0057663 0.0018087 0.0086218 0.0085147 0.0046112 0.0046073 0.0046112 0.0027396 0.0065416 0.0678170 0.0055800 0.0107305 0.0036855 0.0046167 0.0681738 0.0036522 0.0027373 0.0036804 0.0036693 0.0075457 0.0065682 0.0075954 0.0055778 0.0045935 0.0665846 0.0036706 0.0036706 0.0075810 0.0018157 0.0046268 0.0046307 0.0095888 0.0036773 0.0027430 0.0046307 0.0046112 0.0046268 0.0027453 0.0018072 0.0046307 0.0038144 0.0036553 0.0085911 0.0036522 0.0027396 0.0046330 0.0067881 0.0036724 0.0036847 0.0036638 0.0036706 0.0046089 0.0027268 0.0027268 0.0036693 0.0036522 0.0027268 0.0046268 0.0046089 0.0046284 0.0046307 0.0018072 0.0055839 0.0027405 0.0055819 0.0075548 0.0027373 0.0027510 0.0076255 0.0027291 0.0036847 0.0036706 0.0027405 0.0027373 0.0018072 0.0075521 0.0088030 0.0055867 0.0000000 0.0075173 0.0065425 0.0066126 0.0055819 0.0055583 0.0065729 0.0464927 0.0491848 0.0659522 0.0477715 0.0542904 0.0447805 0.0509031 0.0467434 0.0491848 0.0465373 0.0476189 0.0464307 0.0462895 0.0273627 0.0249493 0.0046092 0.0699197 0.0678827 0.0046346 0.0018087 0.0055666 0.0018087 0.0036860 0.0695436 0.0046073 0.0066102 0.0027291 0.6531059 0.0433357 0.0624322 0.0463830 0.0417822 0.0556902 0.0431993 0.0464307 0.0659789 0.0486697 0.0027268 0.0027304 0.0473918 0.0574775 0.0662352 0.0262881 0.0326685 0.0236665 0.0327749 0.0264626 0.0328324 0.0260145 0.0313873 0.0260265 0.0276535 0.0328261 0.0261389 0.0600735 0.0491848 0.0482107 0.0462895 0.0643507 0.0479067 
WC-10-29       0.0622718 0.0737997 0.0635642 0.0514014 0.0607388 0.0734133 0.0465319 0.0626453 0.0734421 0.0532785 0.0521686 0.0482046 0.0604201 0.0730584 0.0065596 0.0085805 0.0046542 0.0038947 0.0800645 0.0096238 0.0075562 0.0160319 0.0105913 0.0785293 0.0160163 0.0055977 0.0085360 0.0771140 0.0138835 0.0116184 0.0116403 0.0027373 0.0065539 0.0046201 0.0075534 0.0065480 0.0159211 0.0057975 0.0046115 0.0057670 0.0075237 0.0149525 0.0085165 0.0046115 0.0046076 0.0046115 0.0085433 0.0126291 0.0787868 0.0036836 0.0172583 0.0095816 0.0105580 0.0791999 0.0075173 0.0085360 0.0095648 0.0036694 0.0056044 0.0027391 0.0138255 0.0018085 0.0085095 0.0775192 0.0075562 0.0075562 0.0137955 0.0075534 0.0105821 0.0105913 0.0159569 0.0095565 0.0085549 0.0046310 0.0046115 0.0105821 0.0085623 0.0075173 0.0105913 0.0098713 0.0075237 0.0148928 0.0075173 0.0085433 0.0105965 0.0067891 0.0095435 0.0095770 0.0095235 0.0095388 0.0085391 0.0085022 0.0085022 0.0055589 0.0094893 0.0065480 0.0105821 0.0105397 0.0105860 0.0105913 0.0075173 0.0095805 0.0085464 0.0055825 0.0075562 0.0085360 0.0085805 0.0138781 0.0085095 0.0095770 0.0095388 0.0085464 0.0085360 0.0075173 0.0137407 0.0088049 0.0055873 0.0075173 0.0000000 0.0027287 0.0106998 0.0055825 0.0055589 0.0046491 0.0499927 0.0553145 0.0767866 0.0542528 0.0580358 0.0482046 0.0575469 0.0502625 0.0557282 0.0500412 0.0511279 0.0499274 0.0497732 0.0326795 0.0301523 0.0085409 0.0811085 0.0788635 0.0106004 0.0055873 0.0055672 0.0075237 0.0095805 0.0806264 0.0105358 0.0127690 0.0085095 0.6670660 0.0467137 0.0730162 0.0498747 0.0451041 0.0626002 0.0465670 0.0499274 0.0734421 0.0492709 0.0085022 0.0085165 0.0508835 0.0644889 0.0771140 0.0315772 0.0356406 0.0263381 0.0384205 0.0317899 0.0411731 0.0312366 0.0369383 0.0287659 0.0301452 0.0384673 0.0313961 0.0672306 0.0557282 0.0517754 0.0497732 0.0750866 0.0514483 
WC-10-30       0.0606803 0.0720879 0.0619480 0.0499027 0.0591592 0.0717097 0.0450840 0.0610394 0.0684379 0.0517527 0.0536325 0.0467378 0.0588480 0.0713626 0.0075308 0.0075862 0.0037026 0.0029135 0.0748884 0.0086149 0.0085391 0.0149494 0.0095770 0.0734133 0.0149357 0.0065596 0.0075470 0.0720176 0.0128230 0.0105930 0.0106129 0.0018141 0.0055881 0.0036762 0.0065738 0.0055825 0.0148463 0.0048091 0.0036694 0.0047839 0.0065480 0.0138800 0.0075294 0.0036694 0.0036663 0.0036694 0.0075534 0.0115958 0.0736559 0.0027478 0.0161551 0.0085769 0.0095470 0.0740442 0.0084950 0.0075470 0.0085622 0.0027373 0.0046451 0.0018155 0.0127690 0.0008994 0.0094974 0.0723982 0.0085391 0.0085391 0.0127419 0.0065738 0.0095687 0.0095770 0.0148797 0.0085549 0.0075634 0.0036848 0.0036694 0.0095687 0.0075700 0.0065425 0.0095770 0.0088423 0.0085022 0.0138255 0.0084950 0.0075534 0.0075900 0.0057923 0.0065794 0.0085731 0.0085250 0.0085391 0.0095306 0.0075173 0.0075173 0.0046076 0.0084950 0.0075173 0.0095687 0.0095306 0.0095722 0.0095770 0.0065425 0.0105860 0.0075562 0.0046271 0.0065761 0.0075470 0.0075862 0.0128180 0.0075237 0.0085731 0.0085391 0.0075562 0.0075470 0.0065425 0.0126915 0.0057930 0.0046310 0.0065425 0.0027287 0.0000000 0.0117252 0.0046271 0.0046076 0.0036991 0.0485006 0.0537878 0.0717097 0.0527369 0.0564717 0.0467378 0.0559996 0.0487629 0.0542008 0.0485476 0.0496366 0.0484364 0.0482871 0.0339431 0.0313961 0.0095329 0.0758849 0.0737278 0.0095853 0.0065480 0.0046142 0.0065480 0.0085762 0.0754516 0.0095271 0.0117233 0.0075237 0.6688605 0.0452607 0.0680392 0.0483856 0.0436686 0.0610010 0.0451177 0.0484364 0.0684379 0.0507147 0.0075173 0.0075294 0.0493985 0.0628702 0.0720176 0.0328374 0.0395998 0.0300216 0.0397464 0.0305023 0.0397999 0.0324814 0.0382457 0.0325072 0.0313866 0.0397917 0.0326492 0.0655842 0.0542008 0.0502625 0.0482871 0.0700478 0.0499443 
WC-10-31       0.0604614 0.0687063 0.0617311 0.0491320 0.0589353 0.0683453 0.0443382 0.0608202 0.0683728 0.0509678 0.0507544 0.0459828 0.0586237 0.0680144 0.0076120 0.0076683 0.0097320 0.0096834 0.0747983 0.0087086 0.0086312 0.0151126 0.0075979 0.0733294 0.0150984 0.0066303 0.0076283 0.0719389 0.0129630 0.0107078 0.0107282 0.0096298 0.0117436 0.0076491 0.0046567 0.0056423 0.0142688 0.0110771 0.0076349 0.0110170 0.0066183 0.0140317 0.0138489 0.0096382 0.0096298 0.0096382 0.0076349 0.0117213 0.0735709 0.0106927 0.0140136 0.0086698 0.0096501 0.0739575 0.0085861 0.0056134 0.0086549 0.0086280 0.0128181 0.0117731 0.0129078 0.0106905 0.0076045 0.0723179 0.0086312 0.0086312 0.0106913 0.0066446 0.0075914 0.0075979 0.0150412 0.0086474 0.0076452 0.0096808 0.0096382 0.0096723 0.0076519 0.0066126 0.0096808 0.0089405 0.0085936 0.0139758 0.0085861 0.0076349 0.0076018 0.0121309 0.0086355 0.0066126 0.0086168 0.0086312 0.0075613 0.0075979 0.0075979 0.0086280 0.0085861 0.0075979 0.0096723 0.0075613 0.0096759 0.0075979 0.0066126 0.0107007 0.0076376 0.0106967 0.0128343 0.0056134 0.0076683 0.0129579 0.0076045 0.0086660 0.0086312 0.0076376 0.0076283 0.0066126 0.0106495 0.0142822 0.0107060 0.0066126 0.0106998 0.0117252 0.0000000 0.0106967 0.0106495 0.0117795 0.0477333 0.0512223 0.0716324 0.0497834 0.0556633 0.0459828 0.0529789 0.0479918 0.0512223 0.0477796 0.0488697 0.0476696 0.0475228 0.0286243 0.0261871 0.0096358 0.0757903 0.0736425 0.0096892 0.0066183 0.0106689 0.0066183 0.0086691 0.0753595 0.0096298 0.0118506 0.0076045 0.6701941 0.0412655 0.0679758 0.0442762 0.0429276 0.0570837 0.0443703 0.0476696 0.0716607 0.0479008 0.0075979 0.0076104 0.0486349 0.0589029 0.0679485 0.0275445 0.0314456 0.0225206 0.0341071 0.0305235 0.0341637 0.0272556 0.0326988 0.0248648 0.0289312 0.0341570 0.0273879 0.0617195 0.0512223 0.0494845 0.0446453 0.0699768 0.0491710 
WC-10-34       0.0584203 0.0662994 0.0596410 0.0450199 0.0569304 0.0659522 0.0431681 0.0587562 0.0659789 0.0531584 0.0515287 0.0447805 0.0566327 0.0656342 0.0065587 0.0046307 0.0027645 0.0027509 0.0689845 0.0076217 0.0075548 0.0138842 0.0085787 0.0708475 0.0138723 0.0055971 0.0065729 0.0694763 0.0117795 0.0095840 0.0096020 0.0027373 0.0027536 0.0027444 0.0056086 0.0046307 0.0117033 0.0038330 0.0027396 0.0038130 0.0055867 0.0128250 0.0065573 0.0027396 0.0027373 0.0027396 0.0065785 0.0105791 0.0710803 0.0036834 0.0150694 0.0075878 0.0085520 0.0714525 0.0075160 0.0065729 0.0075752 0.0018157 0.0056038 0.0046451 0.0117296 0.0036817 0.0085078 0.0698410 0.0075548 0.0075548 0.0117052 0.0056086 0.0085713 0.0085787 0.0138197 0.0075686 0.0046174 0.0027510 0.0027396 0.0085713 0.0046213 0.0055819 0.0085787 0.0057684 0.0075224 0.0127754 0.0075160 0.0065785 0.0085830 0.0009379 0.0075586 0.0075848 0.0075421 0.0075548 0.0085373 0.0065471 0.0065471 0.0036693 0.0075160 0.0065471 0.0065416 0.0085373 0.0065439 0.0085787 0.0055819 0.0095781 0.0065809 0.0036847 0.0056105 0.0065729 0.0066069 0.0117751 0.0065527 0.0075848 0.0075548 0.0065809 0.0065729 0.0055819 0.0116592 0.0067891 0.0036878 0.0055819 0.0055825 0.0046271 0.0106967 0.0000000 0.0036693 0.0046487 0.0464927 0.0520912 0.0691811 0.0506560 0.0513176 0.0447805 0.0538455 0.0467434 0.0520912 0.0465373 0.0476189 0.0464307 0.0462895 0.0326383 0.0301175 0.0085391 0.0732403 0.0711491 0.0085861 0.0055867 0.0036743 0.0055867 0.0075876 0.0728352 0.0085342 0.0106945 0.0065527 0.6596902 0.0466228 0.0695040 0.0497702 0.0450199 0.0587273 0.0431993 0.0464307 0.0659789 0.0486697 0.0065471 0.0065573 0.0473918 0.0605507 0.0694763 0.0315381 0.0382232 0.0287613 0.0383614 0.0317507 0.0384160 0.0311994 0.0368842 0.0312227 0.0329966 0.0384081 0.0313581 0.0642629 0.0520912 0.0482107 0.0462895 0.0675552 0.0479067 
WC-10-39       0.0587273 0.0666494 0.0599565 0.0510407 0.0572304 0.0662994 0.0462161 0.0590669 0.0663263 0.0528983 0.0547661 0.0478722 0.0569304 0.0659789 0.0065306 0.0065785 0.0027527 0.0027395 0.0726564 0.0075886 0.0075224 0.0138219 0.0085416 0.0712179 0.0138101 0.0055734 0.0065448 0.0698410 0.0117271 0.0095423 0.0095600 0.0027259 0.0046158 0.0027330 0.0055847 0.0046112 0.0116515 0.0038164 0.0027282 0.0037965 0.0055631 0.0127676 0.0046178 0.0027282 0.0027259 0.0027282 0.0065504 0.0105329 0.0714525 0.0036680 0.0150007 0.0075550 0.0085151 0.0718276 0.0074839 0.0046291 0.0075425 0.0018081 0.0055800 0.0046255 0.0116776 0.0036663 0.0084712 0.0702086 0.0075224 0.0075224 0.0116534 0.0055847 0.0085342 0.0085416 0.0137580 0.0075360 0.0065587 0.0027396 0.0027282 0.0085342 0.0065643 0.0055583 0.0085416 0.0077937 0.0074902 0.0127185 0.0074839 0.0065504 0.0085458 0.0047877 0.0075262 0.0075521 0.0075097 0.0075224 0.0085005 0.0065193 0.0065193 0.0018081 0.0055583 0.0065193 0.0085342 0.0085005 0.0085373 0.0085416 0.0055583 0.0095365 0.0065527 0.0018157 0.0055867 0.0065448 0.0065785 0.0117227 0.0065248 0.0075521 0.0075224 0.0065527 0.0065448 0.0055583 0.0116078 0.0067592 0.0036724 0.0055583 0.0055589 0.0046076 0.0106495 0.0036693 0.0000000 0.0046291 0.0496432 0.0523661 0.0695436 0.0509251 0.0576124 0.0478722 0.0541298 0.0499094 0.0523661 0.0496911 0.0478722 0.0495786 0.0494266 0.0324823 0.0275067 0.0085022 0.0736257 0.0715218 0.0085489 0.0055631 0.0036590 0.0055631 0.0075548 0.0732160 0.0065448 0.0106472 0.0065248 0.6530283 0.0463945 0.0659418 0.0495268 0.0448005 0.0590366 0.0462503 0.0495786 0.0663263 0.0518514 0.0065193 0.0065294 0.0476434 0.0608696 0.0698410 0.0288860 0.0354193 0.0286243 0.0355414 0.0315975 0.0355976 0.0285807 0.0341092 0.0285979 0.0302977 0.0355905 0.0287218 0.0635312 0.0523661 0.0514088 0.0494266 0.0679099 0.0510860 
WC-10-43       0.0639779 0.0682400 0.0652942 0.0530259 0.0624353 0.0678827 0.0481077 0.0643663 0.0679099 0.0549300 0.0568092 0.0497983 0.0621091 0.0675552 0.0075659 0.0076217 0.0037202 0.0029279 0.0742922 0.0086552 0.0085787 0.0150168 0.0096214 0.0728352 0.0150030 0.0065903 0.0075821 0.0714525 0.0128814 0.0106419 0.0106621 0.0018227 0.0056142 0.0036934 0.0066045 0.0056086 0.0149138 0.0048324 0.0036866 0.0048070 0.0065785 0.0131967 0.0075644 0.0036866 0.0036834 0.0036866 0.0075886 0.0116490 0.0730743 0.0027597 0.0162291 0.0086168 0.0095912 0.0734569 0.0085342 0.0075821 0.0086021 0.0027501 0.0008984 0.0037135 0.0128279 0.0027583 0.0095412 0.0718276 0.0085787 0.0085787 0.0128005 0.0066045 0.0096131 0.0096214 0.0149474 0.0085947 0.0075988 0.0037021 0.0036866 0.0096131 0.0076054 0.0065729 0.0096214 0.0088845 0.0085416 0.0138889 0.0085342 0.0075886 0.0096262 0.0058203 0.0085830 0.0086131 0.0085645 0.0085787 0.0095746 0.0075521 0.0075521 0.0046291 0.0085342 0.0075521 0.0096131 0.0095746 0.0096166 0.0096214 0.0065729 0.0106349 0.0075914 0.0046487 0.0066069 0.0075821 0.0076217 0.0128764 0.0075586 0.0086131 0.0085787 0.0075914 0.0075821 0.0065729 0.0127497 0.0078270 0.0046527 0.0065729 0.0046491 0.0036991 0.0117795 0.0046487 0.0046291 0.0000000 0.0516121 0.0573772 0.0711491 0.0558918 0.0597205 0.0497983 0.0592143 0.0518896 0.0573772 0.0516621 0.0527449 0.0515457 0.0513864 0.0340774 0.0315237 0.0095770 0.0752755 0.0731451 0.0096298 0.0065785 0.0046358 0.0065785 0.0086162 0.0748511 0.0095711 0.0117776 0.0075586 0.6642652 0.0482938 0.0675171 0.0514910 0.0466676 0.0643138 0.0481432 0.0515457 0.0679099 0.0538480 0.0075521 0.0075644 0.0524938 0.0662196 0.0714525 0.0329695 0.0397460 0.0301456 0.0398936 0.0331918 0.0354101 0.0326113 0.0383896 0.0326383 0.0344549 0.0399387 0.0327795 0.0689845 0.0573772 0.0534150 0.0513864 0.0695040 0.0530786 
DQ165383.1 0.0161215 0.0309456 0.0173082 0.0046699 0.0150470 0.0336394 0.0018394 0.0161714 0.0336549 0.0056628 0.0056026 0.0009108 0.0172997 0.0364198 0.0465910 0.0450888 0.0472987 0.0485625 0.0384939 0.0467434 0.0496693 0.0503274 0.0506188 0.0353001 0.0467642 0.0451842 0.0481643 0.0363859 0.0502044 0.0530250 0.0516144 0.0481643 0.0499443 0.0439819 0.0467434 0.0450888 0.0492983 0.0450429 0.0453325 0.0481077 0.0436951 0.0489223 0.0481576 0.0482107 0.0481643 0.0482107 0.0482107 0.0484018 0.0376848 0.0498613 0.0623089 0.0500260 0.0477892 0.0348956 0.0493793 0.0481643 0.0464314 0.0467434 0.0530786 0.0482153 0.0471376 0.0499443 0.0423115 0.0336236 0.0496693 0.0496693 0.0528245 0.0467434 0.0505699 0.0506188 0.0500677 0.0497737 0.0435110 0.0484485 0.0482107 0.0484018 0.0435646 0.0464927 0.0479536 0.0475047 0.0494266 0.0486203 0.0493793 0.0482107 0.0484700 0.0464421 0.0439319 0.0491234 0.0496839 0.0496693 0.0511130 0.0450888 0.0450888 0.0467434 0.0493793 0.0479536 0.0479067 0.0511130 0.0446096 0.0506188 0.0464927 0.0528755 0.0482358 0.0498875 0.0531584 0.0481643 0.0484485 0.0467642 0.0479997 0.0498875 0.0434614 0.0482358 0.0481643 0.0464927 0.0561512 0.0441454 0.0470197 0.0464927 0.0499927 0.0485006 0.0477333 0.0464927 0.0496432 0.0516121 0.0000000 0.0116922 0.0396566 0.0106696 0.0066662 0.0027851 0.0127918 0.0018327 0.0116922 0.0037220 0.0027601 0.0037405 0.0037044 0.0455005 0.0427625 0.0512231 0.0365480 0.0350968 0.0451321 0.0465373 0.0498595 0.0465373 0.0499138 0.0364198 0.0510860 0.0456681 0.0423115 0.6090365 0.0076813 0.0338015 0.0076998 0.0027733 0.0139067 0.0027880 0.0037405 0.0311092 0.0037014 0.0479536 0.0481576 0.0066629 0.0150410 0.0330665 0.0476075 0.0455435 0.0416674 0.0485308 0.0392056 0.0490594 0.0438553 0.0469093 0.0443582 0.0493383 0.0485609 0.0441055 0.0311095 0.0116922 0.0027639 0.0037044 0.0323615 0.0027495 
DQ165384.1 0.0230222 0.0359661 0.0243285 0.0127377 0.0218807 0.0361382 0.0116999 0.0231037 0.0361546 0.0161378 0.0153059 0.0106209 0.0243079 0.0363282 0.0492879 0.0477715 0.0529876 0.0542711 0.0410679 0.0494466 0.0523937 0.0560969 0.0541298 0.0378364 0.0523886 0.0478717 0.0508765 0.0389216 0.0529508 0.0527956 0.0513981 0.0538171 0.0556612 0.0495498 0.0494466 0.0477715 0.0526942 0.0505910 0.0509251 0.0508104 0.0463681 0.0546817 0.0508778 0.0538684 0.0538171 0.0538684 0.0480266 0.0540781 0.0402325 0.0555687 0.0651734 0.0527728 0.0504859 0.0374059 0.0520912 0.0479807 0.0491215 0.0523661 0.0588726 0.0534754 0.0528156 0.0552614 0.0478170 0.0361212 0.0523937 0.0523937 0.0555750 0.0494466 0.0540781 0.0541298 0.0528156 0.0466930 0.0461752 0.0541298 0.0509251 0.0540781 0.0462323 0.0491848 0.0449316 0.0502287 0.0521408 0.0543340 0.0520912 0.0509251 0.0482829 0.0520198 0.0466163 0.0526207 0.0524159 0.0523937 0.0538455 0.0477715 0.0477715 0.0494466 0.0435074 0.0506560 0.0506079 0.0538455 0.0472698 0.0541298 0.0491848 0.0526485 0.0509517 0.0526207 0.0589609 0.0508765 0.0511733 0.0494681 0.0507051 0.0526207 0.0461229 0.0480514 0.0508765 0.0491848 0.0589290 0.0526632 0.0526711 0.0491848 0.0553145 0.0537878 0.0512223 0.0520912 0.0523661 0.0573772 0.0116922 0.0000000 0.0422532 0.0009067 0.0171514 0.0127947 0.0027587 0.0138446 0.0018216 0.0139194 0.0106209 0.0138860 0.0117547 0.0426273 0.0373235 0.0539669 0.0390994 0.0376201 0.0478170 0.0492316 0.0555858 0.0492316 0.0526485 0.0389576 0.0451285 0.0513102 0.0478170 0.6076578 0.0161180 0.0363109 0.0161678 0.0106732 0.0206337 0.0128065 0.0138860 0.0361546 0.0131799 0.0449316 0.0508778 0.0128572 0.0218715 0.0362943 0.0419192 0.0399909 0.0388721 0.0428299 0.0390952 0.0433104 0.0384073 0.0413037 0.0388360 0.0431386 0.0428701 0.0386155 0.0264931 0.0018216 0.0127981 0.0117547 0.0374406 0.0106603 
DQ165385.1  0.0485839 0.0076594 0.0496457 0.0409826 0.0471765 0.0056607 0.0396276 0.0488368 0.0056635 0.0426344 0.0444535 0.0380795 0.0469276 0.0076594 0.0660923 0.0643867 0.0704027 0.0718111 0.0056558 0.0662994 0.0695832 0.0742152 0.0650427 0.0066396 0.0702770 0.0645236 0.0678827 0.0037175 0.0743907 0.0735034 0.0719514 0.0711491 0.0732726 0.0664408 0.0662994 0.0643867 0.0700364 0.0674519 0.0679485 0.0677394 0.0628316 0.0731561 0.0719580 0.0712179 0.0711491 0.0712179 0.0679485 0.0682126 0.0046679 0.0731451 0.0794712 0.0701451 0.0641731 0.0046903 0.0691811 0.0646639 0.0626946 0.0695436 0.0723305 0.0712933 0.0709146 0.0733418 0.0644490 0.0056587 0.0695832 0.0695832 0.0731587 0.0662994 0.0714936 0.0682789 0.0709146 0.0664783 0.0625735 0.0715629 0.0712179 0.0682126 0.0626582 0.0659522 0.0643867 0.0672642 0.0692480 0.0726249 0.0691811 0.0679485 0.0683063 0.0690317 0.0631643 0.0698810 0.0696689 0.0695832 0.0711898 0.0643867 0.0612275 0.0662994 0.0627708 0.0675934 0.0643244 0.0711898 0.0637146 0.0682789 0.0659522 0.0699210 0.0647630 0.0698810 0.0769856 0.0678827 0.0682789 0.0702770 0.0676587 0.0698810 0.0663369 0.0679870 0.0678827 0.0627708 0.0769406 0.0666724 0.0732583 0.0659522 0.0767866 0.0717097 0.0716324 0.0691811 0.0695436 0.0711491 0.0396566 0.0422532 0.0000000 0.0409115 0.0441955 0.0380795 0.0411100 0.0426131 0.0395422 0.0424275 0.0380795 0.0427631 0.0398883 0.0618052 0.0587517 0.0681168 0.0056449 0.0046719 0.0644490 0.0660160 0.0732403 0.0628316 0.0699210 0.0056364 0.0646639 0.0692181 0.0612869 0.6218662 0.0486011 0.0056860 0.0488542 0.0409826 0.0455138 0.0396552 0.0427631 0.0056635 0.0417378 0.0643867 0.0647182 0.0409844 0.0471523 0.0056831 0.0643205 0.0649666 0.0637433 0.0652969 0.0549163 0.0640638 0.0598553 0.0633794 0.0636827 0.0663666 0.0652771 0.0602441 0.0486221 0.0422532 0.0440233 0.0426344 0.0046943 0.0409969 
DQ165386.1 0.0218807 0.0346961 0.0231691 0.0117057 0.0207483 0.0348623 0.0106772 0.0219567 0.0348782 0.0150615 0.0142391 0.0096124 0.0231509 0.0350457 0.0478717 0.0463681 0.0515286 0.0528050 0.0397412 0.0480266 0.0509517 0.0546122 0.0526711 0.0365374 0.0509471 0.0464654 0.0494466 0.0376201 0.0514951 0.0513398 0.0499509 0.0523661 0.0541909 0.0481268 0.0480266 0.0463681 0.0512412 0.0491717 0.0494939 0.0493858 0.0449744 0.0532017 0.0494436 0.0524161 0.0523661 0.0524161 0.0466163 0.0526207 0.0389216 0.0541011 0.0636011 0.0513176 0.0490656 0.0361212 0.0506560 0.0465708 0.0477094 0.0509251 0.0573772 0.0524307 0.0513596 0.0542008 0.0464123 0.0348459 0.0509517 0.0509517 0.0541068 0.0480266 0.0526207 0.0526711 0.0513596 0.0452901 0.0447866 0.0526711 0.0494939 0.0526207 0.0448417 0.0477715 0.0435489 0.0487950 0.0507051 0.0528665 0.0506560 0.0494939 0.0468659 0.0505910 0.0452148 0.0511733 0.0509698 0.0509517 0.0523937 0.0463681 0.0463681 0.0480266 0.0421356 0.0492316 0.0491848 0.0523937 0.0458797 0.0526711 0.0477715 0.0512002 0.0495196 0.0511733 0.0574632 0.0494466 0.0497357 0.0480476 0.0492784 0.0511733 0.0447359 0.0466403 0.0494466 0.0477715 0.0574322 0.0512150 0.0512223 0.0477715 0.0542528 0.0527369 0.0497834 0.0506560 0.0509251 0.0558918 0.0106696 0.0009067 0.0409115 0.0000000 0.0160716 0.0117580 0.0018308 0.0127981 0.0009067 0.0128661 0.0096124 0.0128362 0.0107265 0.0413037 0.0360411 0.0525086 0.0377884 0.0363282 0.0464123 0.0478170 0.0541130 0.0478170 0.0512002 0.0376551 0.0437404 0.0498656 0.0464123 0.6087217 0.0150439 0.0350291 0.0150895 0.0096595 0.0195166 0.0117687 0.0128362 0.0348782 0.0121282 0.0435489 0.0494436 0.0118142 0.0207396 0.0350129 0.0405871 0.0386870 0.0375717 0.0414977 0.0377868 0.0419671 0.0371245 0.0399909 0.0375367 0.0421930 0.0415399 0.0373235 0.0252907 0.0009067 0.0117605 0.0107265 0.0361546 0.0096474 
DQ165387.1 0.0219035 0.0351123 0.0208819 0.0037217 0.0207709 0.0379141 0.0066721 0.0219796 0.0379313 0.0129426 0.0106363 0.0056637 0.0231738 0.0408047 0.0544042 0.0528236 0.0552357 0.0565466 0.0402335 0.0545791 0.0576437 0.0584236 0.0586730 0.0396650 0.0546024 0.0529344 0.0560629 0.0407664 0.0582576 0.0581025 0.0566566 0.0560629 0.0549095 0.0517003 0.0545791 0.0528236 0.0541901 0.0527494 0.0531053 0.0559754 0.0513670 0.0569842 0.0560819 0.0561170 0.0560629 0.0561170 0.0561170 0.0563370 0.0421067 0.0578620 0.0710759 0.0580779 0.0556337 0.0392091 0.0573094 0.0560629 0.0542210 0.0545791 0.0612501 0.0561417 0.0550575 0.0579795 0.0499204 0.0378958 0.0576437 0.0576437 0.0572853 0.0545791 0.0586163 0.0586730 0.0581239 0.0577654 0.0511523 0.0563914 0.0561170 0.0563370 0.0512178 0.0542904 0.0558209 0.0554205 0.0573644 0.0566123 0.0573094 0.0561170 0.0564154 0.0512492 0.0516418 0.0571078 0.0576830 0.0576437 0.0591503 0.0528236 0.0528236 0.0545791 0.0573094 0.0558209 0.0557673 0.0591503 0.0522670 0.0586730 0.0542904 0.0610206 0.0561473 0.0578935 0.0613433 0.0560629 0.0563914 0.0546024 0.0558746 0.0578935 0.0510944 0.0561473 0.0560629 0.0542904 0.0613094 0.0518886 0.0548996 0.0542904 0.0580358 0.0564717 0.0556633 0.0513176 0.0576124 0.0597205 0.0066662 0.0171514 0.0441955 0.0160716 0.0000000 0.0076963 0.0183404 0.0086991 0.0171514 0.0087445 0.0076264 0.0087234 0.0107421 0.0530219 0.0501519 0.0592983 0.0409590 0.0394359 0.0528744 0.0543426 0.0578878 0.0543426 0.0579250 0.0408047 0.0591181 0.0535161 0.0499204 0.5886321 0.0129290 0.0380969 0.0129665 0.0076636 0.0195388 0.0077038 0.0087234 0.0352985 0.0086256 0.0558209 0.0560819 0.0118312 0.0207622 0.0373541 0.0553048 0.0530714 0.0490360 0.0562445 0.0464838 0.0568287 0.0512471 0.0544993 0.0518514 0.0571680 0.0562550 0.0515571 0.0358525 0.0171514 0.0076965 0.0107421 0.0365923 0.0096618 
DQ165388.1 0.0149741 0.0295343 0.0161359 0.0056617 0.0139145 0.0321805 0.0009119 0.0150181 0.0321955 0.0087368 0.0066032 0.0018408 0.0161290 0.0320272 0.0448742 0.0433989 0.0455506 0.0467966 0.0369422 0.0450199 0.0478969 0.0485254 0.0488228 0.0309370 0.0450400 0.0434897 0.0464183 0.0348789 0.0484120 0.0511844 0.0497955 0.0464183 0.0481622 0.0423014 0.0450199 0.0433989 0.0475461 0.0433586 0.0436315 0.0463681 0.0420271 0.0471376 0.0464069 0.0464626 0.0464183 0.0464626 0.0464626 0.0466469 0.0361578 0.0480827 0.0602739 0.0482358 0.0460589 0.0334181 0.0476189 0.0464183 0.0447209 0.0450199 0.0512412 0.0464634 0.0453946 0.0481583 0.0406652 0.0321657 0.0478969 0.0478969 0.0509965 0.0450199 0.0487759 0.0488228 0.0482762 0.0479980 0.0418502 0.0466916 0.0464626 0.0466469 0.0419010 0.0447805 0.0495812 0.0457596 0.0476643 0.0468522 0.0476189 0.0464626 0.0467124 0.0447359 0.0422530 0.0473523 0.0479067 0.0478969 0.0493184 0.0433989 0.0433989 0.0450199 0.0476189 0.0462161 0.0461721 0.0493184 0.0429393 0.0488228 0.0447805 0.0510454 0.0464865 0.0481077 0.0513176 0.0464183 0.0466916 0.0450400 0.0462601 0.0481077 0.0418031 0.0464865 0.0464183 0.0447805 0.0542614 0.0424576 0.0452856 0.0447805 0.0482046 0.0467378 0.0459828 0.0447805 0.0478722 0.0497983 0.0027851 0.0127947 0.0380795 0.0117580 0.0076963 0.0000000 0.0139150 0.0047116 0.0127947 0.0066979 0.0037195 0.0027809 0.0066662 0.0470583 0.0442938 0.0494201 0.0350300 0.0336097 0.0434403 0.0448232 0.0480758 0.0448232 0.0481326 0.0349113 0.0492918 0.0439499 0.0406652 0.5924668 0.0066615 0.0323352 0.0066779 0.0037363 0.0127948 0.0018428 0.0027809 0.0296897 0.0046744 0.0462161 0.0464069 0.0056608 0.0139091 0.0316048 0.0459104 0.0471022 0.0400765 0.0501254 0.0407147 0.0506656 0.0453870 0.0484800 0.0427251 0.0476018 0.0501519 0.0456492 0.0325405 0.0127947 0.0056859 0.0046716 0.0309229 0.0056536 
DQ165389.1 0.0243079 0.0348623 0.0256408 0.0138524 0.0231509 0.0350295 0.0127996 0.0243962 0.0350457 0.0173180 0.0164701 0.0116999 0.0256174 0.0352146 0.0510092 0.0494723 0.0547755 0.0560731 0.0399334 0.0511733 0.0541585 0.0579284 0.0529280 0.0367142 0.0541528 0.0495756 0.0526207 0.0378012 0.0547344 0.0545791 0.0531655 0.0555984 0.0574728 0.0512802 0.0511733 0.0494723 0.0544740 0.0523218 0.0526711 0.0525477 0.0480514 0.0565025 0.0526276 0.0556516 0.0555984 0.0556516 0.0497357 0.0523437 0.0391086 0.0573772 0.0667160 0.0545557 0.0522178 0.0362943 0.0538455 0.0496881 0.0508372 0.0541298 0.0607277 0.0556748 0.0545996 0.0574916 0.0495196 0.0376201 0.0541585 0.0541585 0.0573841 0.0511733 0.0558682 0.0559217 0.0545996 0.0483878 0.0478508 0.0559217 0.0526711 0.0558682 0.0479107 0.0509031 0.0465957 0.0519749 0.0538969 0.0561378 0.0538455 0.0526711 0.0500013 0.0537680 0.0483080 0.0543931 0.0541862 0.0541585 0.0556281 0.0494723 0.0494723 0.0511733 0.0451515 0.0523937 0.0523437 0.0556281 0.0489514 0.0559217 0.0509031 0.0544221 0.0526989 0.0543931 0.0608192 0.0526207 0.0529280 0.0511954 0.0524437 0.0543931 0.0477961 0.0497617 0.0526207 0.0509031 0.0607859 0.0544367 0.0544453 0.0509031 0.0575469 0.0559996 0.0529789 0.0538455 0.0541298 0.0592143 0.0127918 0.0027587 0.0411100 0.0018308 0.0183404 0.0139150 0.0000000 0.0149807 0.0009105 0.0150615 0.0116999 0.0150252 0.0128607 0.0442099 0.0388360 0.0557581 0.0379722 0.0365026 0.0495196 0.0509517 0.0574009 0.0509517 0.0544221 0.0378364 0.0468002 0.0530743 0.0495196 0.6153936 0.0172955 0.0351981 0.0173505 0.0117580 0.0218807 0.0139280 0.0150252 0.0350457 0.0143168 0.0465957 0.0496858 0.0139827 0.0231410 0.0351820 0.0435097 0.0415399 0.0404124 0.0444252 0.0379702 0.0449201 0.0399248 0.0428701 0.0403747 0.0451677 0.0444631 0.0401448 0.0278637 0.0027587 0.0139194 0.0128607 0.0363282 0.0117444 
DQ165390.1 0.0184073 0.0336549 0.0196356 0.0066350 0.0173082 0.0364198 0.0037339 0.0184672 0.0364364 0.0076625 0.0075805 0.0027733 0.0196237 0.0392736 0.0468416 0.0453325 0.0475558 0.0488255 0.0414113 0.0469953 0.0499357 0.0471481 0.0508912 0.0381402 0.0436926 0.0454279 0.0484232 0.0392368 0.0470407 0.0533099 0.0518925 0.0484232 0.0502129 0.0442204 0.0469953 0.0453325 0.0461977 0.0452856 0.0455776 0.0483654 0.0439319 0.0491889 0.0484172 0.0484700 0.0484232 0.0484700 0.0484700 0.0486626 0.0405635 0.0501293 0.0626447 0.0502962 0.0480458 0.0377019 0.0496432 0.0484232 0.0466807 0.0469953 0.0533632 0.0484752 0.0473935 0.0502137 0.0425404 0.0364025 0.0499357 0.0499357 0.0531070 0.0469953 0.0508419 0.0508912 0.0503381 0.0500409 0.0437454 0.0487098 0.0484700 0.0486626 0.0437995 0.0467434 0.0482107 0.0477619 0.0496911 0.0488837 0.0496432 0.0484700 0.0487314 0.0466916 0.0441700 0.0493885 0.0499511 0.0499357 0.0513864 0.0453325 0.0453325 0.0469953 0.0496432 0.0482107 0.0481643 0.0513864 0.0448483 0.0508912 0.0467434 0.0531584 0.0484954 0.0501558 0.0534437 0.0484232 0.0487098 0.0436926 0.0482572 0.0501558 0.0436951 0.0484954 0.0484232 0.0467434 0.0564507 0.0443853 0.0472741 0.0467434 0.0502625 0.0487629 0.0479918 0.0467434 0.0499094 0.0518896 0.0018327 0.0138446 0.0426131 0.0127981 0.0086991 0.0047116 0.0149807 0.0000000 0.0138446 0.0056657 0.0046699 0.0056957 0.0056385 0.0457386 0.0429866 0.0514981 0.0394186 0.0379200 0.0453763 0.0467884 0.0501284 0.0467884 0.0501823 0.0392736 0.0513592 0.0459166 0.0425404 0.6155986 0.0097445 0.0365957 0.0097707 0.0046923 0.0161295 0.0047165 0.0056957 0.0338333 0.0056342 0.0482107 0.0484172 0.0086947 0.0173012 0.0358556 0.0478578 0.0457814 0.0418870 0.0487846 0.0394137 0.0493169 0.0440833 0.0471537 0.0445910 0.0495987 0.0488142 0.0443362 0.0338688 0.0138446 0.0046760 0.0056385 0.0351130 0.0046498 
DQ165391.1 0.0230222 0.0334047 0.0243285 0.0127377 0.0218807 0.0335647 0.0116999 0.0231037 0.0335802 0.0161378 0.0153059 0.0106209 0.0243079 0.0337410 0.0492879 0.0477715 0.0529876 0.0542711 0.0383880 0.0494466 0.0523937 0.0560969 0.0511733 0.0352146 0.0523886 0.0478717 0.0508765 0.0362943 0.0529508 0.0527956 0.0513981 0.0538171 0.0556612 0.0495498 0.0494466 0.0477715 0.0526942 0.0505910 0.0509251 0.0508104 0.0463681 0.0546817 0.0508778 0.0538684 0.0538171 0.0538684 0.0480266 0.0540781 0.0375851 0.0555687 0.0647446 0.0527728 0.0504859 0.0348137 0.0520912 0.0479807 0.0491215 0.0523661 0.0588726 0.0538867 0.0528156 0.0556748 0.0478170 0.0361212 0.0523937 0.0523937 0.0555750 0.0494466 0.0540781 0.0541298 0.0528156 0.0466930 0.0461752 0.0541298 0.0509251 0.0540781 0.0462323 0.0491848 0.0449316 0.0502287 0.0521408 0.0543340 0.0520912 0.0509251 0.0482829 0.0520198 0.0466163 0.0526207 0.0524159 0.0523937 0.0538455 0.0477715 0.0477715 0.0494466 0.0435074 0.0506560 0.0506079 0.0538455 0.0472698 0.0541298 0.0491848 0.0526485 0.0509517 0.0526207 0.0589609 0.0508765 0.0511733 0.0494681 0.0507051 0.0526207 0.0461229 0.0480514 0.0508765 0.0491848 0.0589290 0.0526632 0.0526711 0.0491848 0.0557282 0.0542008 0.0512223 0.0520912 0.0523661 0.0573772 0.0116922 0.0018216 0.0395422 0.0009067 0.0171514 0.0127947 0.0009105 0.0138446 0.0000000 0.0139194 0.0106209 0.0138860 0.0117547 0.0426273 0.0373235 0.0539669 0.0364547 0.0350129 0.0478170 0.0492316 0.0555858 0.0492316 0.0526485 0.0363282 0.0451285 0.0513102 0.0478170 0.6099119 0.0161180 0.0337250 0.0161678 0.0106732 0.0206337 0.0128065 0.0138860 0.0335802 0.0131799 0.0449316 0.0479735 0.0128572 0.0218715 0.0337103 0.0419192 0.0399909 0.0388721 0.0428299 0.0364556 0.0433104 0.0384073 0.0413037 0.0388360 0.0435457 0.0428701 0.0386155 0.0264931 0.0018216 0.0127981 0.0117547 0.0348459 0.0106603 
DQ165392.1 0.0207659 0.0364537 0.0197452 0.0066696 0.0196414 0.0362617 0.0056879 0.0208367 0.0393105 0.0077019 0.0096194 0.0046940 0.0220219 0.0422222 0.0466358 0.0451321 0.0456666 0.0486096 0.0444245 0.0467884 0.0497171 0.0539260 0.0506678 0.0410746 0.0502265 0.0452277 0.0482107 0.0421824 0.0537837 0.0500966 0.0487038 0.0482107 0.0499926 0.0440243 0.0467884 0.0451321 0.0493464 0.0450860 0.0453763 0.0481538 0.0437371 0.0524962 0.0482041 0.0482572 0.0482107 0.0482572 0.0482572 0.0513864 0.0435379 0.0499094 0.0623703 0.0500745 0.0478350 0.0406016 0.0494266 0.0482107 0.0464759 0.0467884 0.0531300 0.0482619 0.0506379 0.0499927 0.0423522 0.0392736 0.0497171 0.0497171 0.0528755 0.0467884 0.0506188 0.0506678 0.0536468 0.0498217 0.0435527 0.0484954 0.0482572 0.0513864 0.0436064 0.0465373 0.0479997 0.0475507 0.0494741 0.0521618 0.0494266 0.0482572 0.0485168 0.0464865 0.0439743 0.0491710 0.0497319 0.0497171 0.0511622 0.0451321 0.0451321 0.0467884 0.0494266 0.0479997 0.0479536 0.0511622 0.0446522 0.0506678 0.0465373 0.0529266 0.0482823 0.0499357 0.0532099 0.0482107 0.0484954 0.0502265 0.0480458 0.0499357 0.0435030 0.0482823 0.0482107 0.0465373 0.0531814 0.0470596 0.0470652 0.0465373 0.0500412 0.0485476 0.0477796 0.0465373 0.0496911 0.0516621 0.0037220 0.0139194 0.0424275 0.0128661 0.0087445 0.0066979 0.0150615 0.0056657 0.0139194 0.0000000 0.0066374 0.0077122 0.0056677 0.0455435 0.0428023 0.0512726 0.0423856 0.0408369 0.0451754 0.0465819 0.0499078 0.0465819 0.0499620 0.0422222 0.0511352 0.0491274 0.0423522 0.6145868 0.0097969 0.0394822 0.0098233 0.0047157 0.0184239 0.0067043 0.0077122 0.0366476 0.0076266 0.0479997 0.0482041 0.0086597 0.0196333 0.0387357 0.0476524 0.0455859 0.0417064 0.0485763 0.0392424 0.0491056 0.0438952 0.0469530 0.0443997 0.0493850 0.0486063 0.0441464 0.0340674 0.0139194 0.0009129 0.0056677 0.0379556 0.0046736 
DQ165393.1 0.0149741 0.0295343 0.0161359 0.0056105 0.0139145 0.0321805 0.0027630 0.0150181 0.0321955 0.0086565 0.0065435 0.0018244 0.0161290 0.0349113 0.0477187 0.0462161 0.0484388 0.0496998 0.0369422 0.0478722 0.0507975 0.0514676 0.0517516 0.0338030 0.0478932 0.0463129 0.0492918 0.0348789 0.0513398 0.0541584 0.0527508 0.0492918 0.0510764 0.0451147 0.0478722 0.0462161 0.0475461 0.0461667 0.0464626 0.0492316 0.0448232 0.0500677 0.0464069 0.0493399 0.0492918 0.0493399 0.0493399 0.0495337 0.0361578 0.0509919 0.0634489 0.0511622 0.0489128 0.0334181 0.0505026 0.0464183 0.0475567 0.0478722 0.0542094 0.0493470 0.0482762 0.0510788 0.0434403 0.0321657 0.0507975 0.0507975 0.0539524 0.0478722 0.0517020 0.0517516 0.0512042 0.0509036 0.0446358 0.0495812 0.0493399 0.0495337 0.0446907 0.0476189 0.0490784 0.0486404 0.0505506 0.0497584 0.0505026 0.0493399 0.0496029 0.0475647 0.0450630 0.0502574 0.0508151 0.0507975 0.0522395 0.0462161 0.0462161 0.0450199 0.0476189 0.0490784 0.0490317 0.0522395 0.0457289 0.0517516 0.0476189 0.0540040 0.0493656 0.0481077 0.0542904 0.0492918 0.0495812 0.0478932 0.0491251 0.0510186 0.0445854 0.0493656 0.0492918 0.0476189 0.0572785 0.0452806 0.0481538 0.0476189 0.0511279 0.0496366 0.0488697 0.0476189 0.0478722 0.0527449 0.0027601 0.0106209 0.0380795 0.0096124 0.0076264 0.0037195 0.0116999 0.0046699 0.0106209 0.0066374 0.0000000 0.0046828 0.0066054 0.0465938 0.0411612 0.0523538 0.0350300 0.0336097 0.0462601 0.0476643 0.0509936 0.0476643 0.0510454 0.0323502 0.0492918 0.0468071 0.0434403 0.5932958 0.0086495 0.0323352 0.0086719 0.0037038 0.0127948 0.0037226 0.0046828 0.0296897 0.0046325 0.0490784 0.0492884 0.0056608 0.0139091 0.0316048 0.0459104 0.0438952 0.0427648 0.0468247 0.0403060 0.0473374 0.0422467 0.0452396 0.0427251 0.0476018 0.0468577 0.0424831 0.0296701 0.0106209 0.0056342 0.0066054 0.0309229 0.0056026 
DQ165394.1 0.0160971 0.0337686 0.0172819 0.0066537 0.0150240 0.0365447 0.0018366 0.0161468 0.0365615 0.0097817 0.0076019 0.0027809 0.0172735 0.0363681 0.0465288 0.0450280 0.0472352 0.0484982 0.0415560 0.0466809 0.0496046 0.0502615 0.0505531 0.0352490 0.0467017 0.0451231 0.0481008 0.0393724 0.0501389 0.0529575 0.0515478 0.0481008 0.0498792 0.0439216 0.0466809 0.0450280 0.0492344 0.0449823 0.0452712 0.0480444 0.0436354 0.0488572 0.0480939 0.0481471 0.0481008 0.0481471 0.0481471 0.0483379 0.0407041 0.0497963 0.0622349 0.0499606 0.0477264 0.0378315 0.0493150 0.0481008 0.0463694 0.0466809 0.0530113 0.0481515 0.0470743 0.0498791 0.0422530 0.0365263 0.0496046 0.0496046 0.0527575 0.0466809 0.0505043 0.0505531 0.0500022 0.0497089 0.0434515 0.0483845 0.0481471 0.0483379 0.0435050 0.0464307 0.0513203 0.0474413 0.0493623 0.0485559 0.0493150 0.0481471 0.0484060 0.0463803 0.0438707 0.0490588 0.0496190 0.0462278 0.0510473 0.0450280 0.0450280 0.0466809 0.0493150 0.0478895 0.0478437 0.0510473 0.0445496 0.0505531 0.0464307 0.0528084 0.0481722 0.0498225 0.0530910 0.0481008 0.0483845 0.0467017 0.0479354 0.0498225 0.0434020 0.0481722 0.0481008 0.0464307 0.0560819 0.0440848 0.0469568 0.0464307 0.0499274 0.0484364 0.0476696 0.0464307 0.0495786 0.0515457 0.0037405 0.0138860 0.0427631 0.0128362 0.0087234 0.0027809 0.0150252 0.0056957 0.0138860 0.0077122 0.0046828 0.0000000 0.0076754 0.0487062 0.0458979 0.0511571 0.0395557 0.0380508 0.0450712 0.0464752 0.0463793 0.0464752 0.0498487 0.0394095 0.0510204 0.0456060 0.0422530 0.6097476 0.0076696 0.0367215 0.0076890 0.0047044 0.0138856 0.0027838 0.0037348 0.0339483 0.0056500 0.0478895 0.0480939 0.0066528 0.0150181 0.0359792 0.0475459 0.0487518 0.0416102 0.0518332 0.0422763 0.0523892 0.0469977 0.0501511 0.0442995 0.0492750 0.0518558 0.0472741 0.0339855 0.0138860 0.0066827 0.0056468 0.0352324 0.0066445 
DQ165395.1 0.0206597 0.0336707 0.0219245 0.0066374 0.0195410 0.0338335 0.0056605 0.0207297 0.0338492 0.0056912 0.0095726 0.0046716 0.0219087 0.0366308 0.0463869 0.0448911 0.0470894 0.0483485 0.0387180 0.0465373 0.0494525 0.0501056 0.0503972 0.0355054 0.0465579 0.0449856 0.0479536 0.0365964 0.0499840 0.0527934 0.0513881 0.0479536 0.0497258 0.0437875 0.0465373 0.0448911 0.0525242 0.0448460 0.0451321 0.0450429 0.0435030 0.0487052 0.0479463 0.0479997 0.0479536 0.0479997 0.0479997 0.0511130 0.0379028 0.0496432 0.0620366 0.0498062 0.0475813 0.0350968 0.0491636 0.0479536 0.0462283 0.0465373 0.0528473 0.0480038 0.0469292 0.0497252 0.0421249 0.0338175 0.0494525 0.0494525 0.0525949 0.0465373 0.0503486 0.0503972 0.0469292 0.0466599 0.0433199 0.0482358 0.0479997 0.0511130 0.0433730 0.0462895 0.0448911 0.0472953 0.0492106 0.0484059 0.0491636 0.0479997 0.0482572 0.0462397 0.0437371 0.0489077 0.0494664 0.0494525 0.0508906 0.0448911 0.0448911 0.0465373 0.0462895 0.0477436 0.0476980 0.0508906 0.0444152 0.0474769 0.0462895 0.0496953 0.0451552 0.0496693 0.0529266 0.0479536 0.0482358 0.0465579 0.0477892 0.0496693 0.0432708 0.0480246 0.0479536 0.0462895 0.0559079 0.0468071 0.0468126 0.0462895 0.0497732 0.0482871 0.0475228 0.0462895 0.0494266 0.0513864 0.0037044 0.0117547 0.0398883 0.0107265 0.0107421 0.0066662 0.0128607 0.0056385 0.0117547 0.0056677 0.0066054 0.0076754 0.0000000 0.0457615 0.0430078 0.0509995 0.0367606 0.0353001 0.0449341 0.0463338 0.0496408 0.0435030 0.0496953 0.0366308 0.0479536 0.0454656 0.0421249 0.6079884 0.0097481 0.0339970 0.0097743 0.0046940 0.0183302 0.0066717 0.0076754 0.0312881 0.0075897 0.0448911 0.0479463 0.0107368 0.0195330 0.0358728 0.0478822 0.0458043 0.0419076 0.0488095 0.0394329 0.0493422 0.0441049 0.0471775 0.0446132 0.0496243 0.0488391 0.0443582 0.0312916 0.0117547 0.0046776 0.0037223 0.0351296 0.0027625 
DQ165396.1  0.0581505 0.0584719 0.0593487 0.0468346 0.0566850 0.0551904 0.0454549 0.0584788 0.0618302 0.0485609 0.0475605 0.0438553 0.0563932 0.0621267 0.0249985 0.0288860 0.0303046 0.0314311 0.0646922 0.0302770 0.0275190 0.0384939 0.0288860 0.0671663 0.0354026 0.0238155 0.0287218 0.0620676 0.0357796 0.0301809 0.0289767 0.0312084 0.0326738 0.0275616 0.0248312 0.0261630 0.0276408 0.0313779 0.0287484 0.0287172 0.0249723 0.0345524 0.0337028 0.0312373 0.0287218 0.0312373 0.0263007 0.0338985 0.0635875 0.0326231 0.0345033 0.0269582 0.0260743 0.0639172 0.0273627 0.0260151 0.0249144 0.0299738 0.0353534 0.0312168 0.0330585 0.0326492 0.0286243 0.0623904 0.0275190 0.0275190 0.0301032 0.0275067 0.0288590 0.0288860 0.0330585 0.0244185 0.0275485 0.0313873 0.0287484 0.0313581 0.0275784 0.0249493 0.0237688 0.0308423 0.0273879 0.0343688 0.0249493 0.0287484 0.0261755 0.0326264 0.0300015 0.0276388 0.0274963 0.0299874 0.0287348 0.0285979 0.0285979 0.0299738 0.0249493 0.0261630 0.0313581 0.0287348 0.0285844 0.0288860 0.0273627 0.0276504 0.0287613 0.0326383 0.0328261 0.0260151 0.0288860 0.0328261 0.0286243 0.0301175 0.0272451 0.0263124 0.0287218 0.0273627 0.0324823 0.0352313 0.0326685 0.0273627 0.0326795 0.0339431 0.0286243 0.0326383 0.0324823 0.0340774 0.0455005 0.0426273 0.0618052 0.0413037 0.0530219 0.0470583 0.0442099 0.0457386 0.0426273 0.0455435 0.0465938 0.0487062 0.0457615 0.0000000 0.0036473 0.0287659 0.0655736 0.0636479 0.0289131 0.0249723 0.0325879 0.0273879 0.0301313 0.0652412 0.0262764 0.0317601 0.0261871 0.6170508 0.0397933 0.0584407 0.0426634 0.0409664 0.0549158 0.0454873 0.0487062 0.0618302 0.0448410 0.0237688 0.0286842 0.0468378 0.0566551 0.0620676 0.0085250 0.0094813 0.0065125 0.0094977 0.0126321 0.0135935 0.0045990 0.0084883 0.0084477 0.0095582 0.0095225 0.0045795 0.0524683 0.0426273 0.0471537 0.0457615 0.0633448 0.0441055 
DQ165397.1  0.0551777 0.0554781 0.0563310 0.0440833 0.0537337 0.0522569 0.0427251 0.0554811 0.0587759 0.0457615 0.0447994 0.0411612 0.0534556 0.0590578 0.0226217 0.0264271 0.0278084 0.0289228 0.0615761 0.0277854 0.0250917 0.0358383 0.0288860 0.0640133 0.0328261 0.0214579 0.0262764 0.0590017 0.0331762 0.0276928 0.0265061 0.0287218 0.0301504 0.0251305 0.0224697 0.0237688 0.0228008 0.0288810 0.0263007 0.0262755 0.0225973 0.0319556 0.0286842 0.0287484 0.0287218 0.0287484 0.0238940 0.0313581 0.0604996 0.0301036 0.0319105 0.0245087 0.0260743 0.0608158 0.0249493 0.0212943 0.0249144 0.0275067 0.0327795 0.0287264 0.0305023 0.0301242 0.0261871 0.0593109 0.0250917 0.0250917 0.0301032 0.0250807 0.0288590 0.0288860 0.0305023 0.0220203 0.0251184 0.0288860 0.0263007 0.0288590 0.0251452 0.0225765 0.0214150 0.0283218 0.0249723 0.0317899 0.0225765 0.0263007 0.0237803 0.0301104 0.0275321 0.0276388 0.0250679 0.0275190 0.0262881 0.0261630 0.0261630 0.0250807 0.0202438 0.0237688 0.0288590 0.0287348 0.0261505 0.0288860 0.0249493 0.0252122 0.0263124 0.0276388 0.0302908 0.0236346 0.0264271 0.0302912 0.0261871 0.0276388 0.0248420 0.0239044 0.0262764 0.0249493 0.0299738 0.0326676 0.0301456 0.0249493 0.0301523 0.0313961 0.0261871 0.0301175 0.0275067 0.0315237 0.0427625 0.0373235 0.0587517 0.0360411 0.0501519 0.0442938 0.0388360 0.0429866 0.0373235 0.0428023 0.0411612 0.0458979 0.0430078 0.0036473 0.0000000 0.0263138 0.0624340 0.0605571 0.0264506 0.0225973 0.0300662 0.0249723 0.0276504 0.0621267 0.0215079 0.0292264 0.0237907 0.6162406 0.0371682 0.0554488 0.0399760 0.0383288 0.0520015 0.0427548 0.0458979 0.0587759 0.0421211 0.0214150 0.0262381 0.0413776 0.0537057 0.0590017 0.0046439 0.0055789 0.0046065 0.0055873 0.0105856 0.0095238 0.0027322 0.0046244 0.0046026 0.0056225 0.0056027 0.0008976 0.0467035 0.0373235 0.0443776 0.0430078 0.0602687 0.0413909 
DQ165398.1  0.0543158 0.0652232 0.0554827 0.0526323 0.0528446 0.0648784 0.0477377 0.0546192 0.0649050 0.0515255 0.0534002 0.0494201 0.0525643 0.0645627 0.0018203 0.0056111 0.0075950 0.0075575 0.0712167 0.0066078 0.0027520 0.0127759 0.0075562 0.0697881 0.0127656 0.0027454 0.0055825 0.0684103 0.0106998 0.0085470 0.0085628 0.0075173 0.0095483 0.0055977 0.0046310 0.0036707 0.0126885 0.0088502 0.0055873 0.0088030 0.0046131 0.0095971 0.0115808 0.0075237 0.0075173 0.0075237 0.0055873 0.0075497 0.0700198 0.0085360 0.0118258 0.0065784 0.0075328 0.0703899 0.0027382 0.0055825 0.0065675 0.0065480 0.0105821 0.0095711 0.0085606 0.0085335 0.0074942 0.0687728 0.0027520 0.0027520 0.0106327 0.0046310 0.0075497 0.0075562 0.0105654 0.0065619 0.0036929 0.0075562 0.0075237 0.0075497 0.0036960 0.0046092 0.0075562 0.0048108 0.0027405 0.0095624 0.0027382 0.0055873 0.0075599 0.0098713 0.0065536 0.0065761 0.0065391 0.0046326 0.0036861 0.0055608 0.0055608 0.0065480 0.0065169 0.0018163 0.0056063 0.0055845 0.0056083 0.0075562 0.0046092 0.0046523 0.0055892 0.0085391 0.0105952 0.0055825 0.0056111 0.0106958 0.0055656 0.0046507 0.0065504 0.0055892 0.0055825 0.0046092 0.0105913 0.0119524 0.0085464 0.0046092 0.0085409 0.0095329 0.0096358 0.0085391 0.0085022 0.0095770 0.0512231 0.0539669 0.0681168 0.0525086 0.0592983 0.0494201 0.0557581 0.0514981 0.0539669 0.0512726 0.0523538 0.0511571 0.0509995 0.0287659 0.0263138 0.0000000 0.0721785 0.0700881 0.0075627 0.0027405 0.0085165 0.0046131 0.0065785 0.0717796 0.0075173 0.0075690 0.0055656 0.6658782 0.0479219 0.0645264 0.0511031 0.0463047 0.0546054 0.0477737 0.0511571 0.0681443 0.0504935 0.0055608 0.0055691 0.0521049 0.0594728 0.0684103 0.0276795 0.0341708 0.0250061 0.0342865 0.0278656 0.0369635 0.0273881 0.0328680 0.0274028 0.0290760 0.0343365 0.0250916 0.0589900 0.0539669 0.0530169 0.0509995 0.0664862 0.0497252 
DQ165399.1  0.0452369 0.0075688 0.0462410 0.0378487 0.0438612 0.0076016 0.0365263 0.0454634 0.0055969 0.0394379 0.0412364 0.0350300 0.0436296 0.0075688 0.0700697 0.0683110 0.0745485 0.0759948 0.0036895 0.0702893 0.0736687 0.0777132 0.0690100 0.0027569 0.0736547 0.0684576 0.0719163 0.0018181 0.0778695 0.0777362 0.0761445 0.0752755 0.0774766 0.0704406 0.0702893 0.0683110 0.0741642 0.0714452 0.0719866 0.0717507 0.0667129 0.0732099 0.0761533 0.0753489 0.0752755 0.0753489 0.0719866 0.0722678 0.0027408 0.0773399 0.0839390 0.0742809 0.0680842 0.0027536 0.0732403 0.0686059 0.0665681 0.0736257 0.0764923 0.0754413 0.0709582 0.0775625 0.0683777 0.0036914 0.0736687 0.0736687 0.0773557 0.0702893 0.0756423 0.0723386 0.0709582 0.0704814 0.0664385 0.0757162 0.0753489 0.0722678 0.0665306 0.0699197 0.0683110 0.0713029 0.0733116 0.0726760 0.0732403 0.0719866 0.0723673 0.0730681 0.0670675 0.0739851 0.0737732 0.0736687 0.0753196 0.0683110 0.0650620 0.0702893 0.0666478 0.0716088 0.0682444 0.0753196 0.0675953 0.0723386 0.0699197 0.0740284 0.0687125 0.0739851 0.0813073 0.0719163 0.0723386 0.0736547 0.0716786 0.0739851 0.0703299 0.0720284 0.0719163 0.0666478 0.0812587 0.0706857 0.0740575 0.0699197 0.0811085 0.0758849 0.0757903 0.0732403 0.0736257 0.0752755 0.0365480 0.0390994 0.0056449 0.0377884 0.0409590 0.0350300 0.0379722 0.0394186 0.0364547 0.0423856 0.0350300 0.0395557 0.0367606 0.0655736 0.0624340 0.0721785 0.0000000 0.0009049 0.0716786 0.0699879 0.0774583 0.0667129 0.0740284 0.0018196 0.0686059 0.0692545 0.0651256 0.6457856 0.0452539 0.0056188 0.0454806 0.0378487 0.0422498 0.0365520 0.0395557 0.0055969 0.0385833 0.0683110 0.0686792 0.0409405 0.0438392 0.0056160 0.0681948 0.0688265 0.0675805 0.0691914 0.0585180 0.0679217 0.0635412 0.0671934 0.0675157 0.0703273 0.0691562 0.0639673 0.0452689 0.0390994 0.0407929 0.0394379 0.0046391 0.0378555 
DQ165400.1  0.0436476 0.0065770 0.0446212 0.0363822 0.0422917 0.0066053 0.0350795 0.0438612 0.0046324 0.0379384 0.0397210 0.0336097 0.0420692 0.0065770 0.0680273 0.0662994 0.0724095 0.0738331 0.0027486 0.0682400 0.0715629 0.0755136 0.0669749 0.0018250 0.0715500 0.0664408 0.0698410 0.0009030 0.0756812 0.0755451 0.0739776 0.0731451 0.0753012 0.0683858 0.0682400 0.0662994 0.0720354 0.0693919 0.0699088 0.0696874 0.0647266 0.0710773 0.0739851 0.0732160 0.0731451 0.0732160 0.0699088 0.0701806 0.0018142 0.0751695 0.0816111 0.0721477 0.0660799 0.0018228 0.0711491 0.0665846 0.0645861 0.0715218 0.0743410 0.0732993 0.0688798 0.0753781 0.0663638 0.0027500 0.0715629 0.0715629 0.0751842 0.0682400 0.0734995 0.0702489 0.0688798 0.0684249 0.0644611 0.0735709 0.0732160 0.0701806 0.0645493 0.0678827 0.0662994 0.0692263 0.0712179 0.0705685 0.0711491 0.0699088 0.0702770 0.0709891 0.0650693 0.0718690 0.0716574 0.0715629 0.0731874 0.0662994 0.0631030 0.0682400 0.0646639 0.0695436 0.0662352 0.0731874 0.0656076 0.0702489 0.0678827 0.0719105 0.0666872 0.0718690 0.0790621 0.0698410 0.0702489 0.0715500 0.0696109 0.0718690 0.0682789 0.0699489 0.0698410 0.0646639 0.0790154 0.0686235 0.0719389 0.0678827 0.0788635 0.0737278 0.0736425 0.0711491 0.0715218 0.0731451 0.0350968 0.0376201 0.0046719 0.0363282 0.0394359 0.0336097 0.0365026 0.0379200 0.0350129 0.0408369 0.0336097 0.0380508 0.0353001 0.0636479 0.0605571 0.0700881 0.0009049 0.0000000 0.0696109 0.0679485 0.0752755 0.0647266 0.0719105 0.0009038 0.0665846 0.0672049 0.0631643 0.6274174 0.0436645 0.0046505 0.0438782 0.0363822 0.0407099 0.0351030 0.0380508 0.0046324 0.0371047 0.0662994 0.0666478 0.0394181 0.0422708 0.0046481 0.0662092 0.0668476 0.0656152 0.0671934 0.0566898 0.0659452 0.0616608 0.0652412 0.0655528 0.0682929 0.0671663 0.0620676 0.0436749 0.0376201 0.0392736 0.0379384 0.0036863 0.0363859 
DQ165401.1  0.0539810 0.0616124 0.0551353 0.0465071 0.0525216 0.0612869 0.0418428 0.0542797 0.0613124 0.0482823 0.0501422 0.0434403 0.0522445 0.0609893 0.0056019 0.0056423 0.0076372 0.0075993 0.0707279 0.0027419 0.0065865 0.0107627 0.0055915 0.0693149 0.0107551 0.0046472 0.0036724 0.0679485 0.0087153 0.0085942 0.0086102 0.0075586 0.0096008 0.0056278 0.0046567 0.0036910 0.0106891 0.0089004 0.0056182 0.0088527 0.0046386 0.0117951 0.0116441 0.0075651 0.0075586 0.0075651 0.0036755 0.0075224 0.0695436 0.0085830 0.0118919 0.0046777 0.0075744 0.0699088 0.0065527 0.0056134 0.0066040 0.0065842 0.0106402 0.0096238 0.0107132 0.0085805 0.0075353 0.0683063 0.0065865 0.0065865 0.0106913 0.0027419 0.0055867 0.0055915 0.0127867 0.0065983 0.0056249 0.0075979 0.0075651 0.0055867 0.0056297 0.0046346 0.0075979 0.0068303 0.0065583 0.0117502 0.0065527 0.0036755 0.0076018 0.0099270 0.0046190 0.0046346 0.0065751 0.0065865 0.0075613 0.0055915 0.0055915 0.0065842 0.0065527 0.0055915 0.0055867 0.0075613 0.0075941 0.0055915 0.0046346 0.0085893 0.0056202 0.0085861 0.0106534 0.0056134 0.0036910 0.0087121 0.0055962 0.0046346 0.0065865 0.0056202 0.0056134 0.0046346 0.0106495 0.0120191 0.0085936 0.0046346 0.0106004 0.0095853 0.0096892 0.0085861 0.0085489 0.0096298 0.0451321 0.0478170 0.0644490 0.0464123 0.0528744 0.0434403 0.0495196 0.0453763 0.0478170 0.0451754 0.0462601 0.0450712 0.0449341 0.0289131 0.0264506 0.0075627 0.0716786 0.0696109 0.0000000 0.0046386 0.0085633 0.0046386 0.0066149 0.0712869 0.0075586 0.0096868 0.0055962 0.6440818 0.0420060 0.0609556 0.0450251 0.0404663 0.0542672 0.0418729 0.0450712 0.0644754 0.0473001 0.0055915 0.0055998 0.0460386 0.0560392 0.0647266 0.0303188 0.0286506 0.0275699 0.0287373 0.0280112 0.0316036 0.0275293 0.0274131 0.0300151 0.0317601 0.0287879 0.0276638 0.0586131 0.0478170 0.0468335 0.0449341 0.0628575 0.0465373 
DQ165402.1  0.0554506 0.0631643 0.0566269 0.0479180 0.0539810 0.0628316 0.0432092 0.0557615 0.0628575 0.0497171 0.0486697 0.0448232 0.0536971 0.0625272 0.0009019 0.0027533 0.0046579 0.0046349 0.0690516 0.0037053 0.0018179 0.0096408 0.0046346 0.0676587 0.0096346 0.0000020 0.0027396 0.0662994 0.0076349 0.0055911 0.0056015 0.0046112 0.0065587 0.0027467 0.0018173 0.0009003 0.0095757 0.0058019 0.0027419 0.0057714 0.0018103 0.0086293 0.0085220 0.0046151 0.0046112 0.0046151 0.0027419 0.0065471 0.0678827 0.0055847 0.0107399 0.0036886 0.0046206 0.0682400 0.0018087 0.0027396 0.0036836 0.0036724 0.0075521 0.0065738 0.0076020 0.0055825 0.0045974 0.0666494 0.0018179 0.0018179 0.0075876 0.0018173 0.0046307 0.0046346 0.0095971 0.0036804 0.0027453 0.0046346 0.0046151 0.0046307 0.0027476 0.0018087 0.0046346 0.0038177 0.0018103 0.0085985 0.0018087 0.0027419 0.0046370 0.0067940 0.0036755 0.0036878 0.0036669 0.0036737 0.0027405 0.0027291 0.0027291 0.0036724 0.0036553 0.0009003 0.0046307 0.0046128 0.0046323 0.0046346 0.0018087 0.0036891 0.0027428 0.0055867 0.0075613 0.0027396 0.0027533 0.0076321 0.0027314 0.0036878 0.0036737 0.0027428 0.0027396 0.0018087 0.0075586 0.0088108 0.0055915 0.0018087 0.0055873 0.0065480 0.0066183 0.0055867 0.0055631 0.0065785 0.0465373 0.0492316 0.0660160 0.0478170 0.0543426 0.0448232 0.0509517 0.0467884 0.0492316 0.0465819 0.0476643 0.0464752 0.0463338 0.0249723 0.0225973 0.0027405 0.0699879 0.0679485 0.0046386 0.0000000 0.0055713 0.0018103 0.0036891 0.0696109 0.0046112 0.0066159 0.0027314 0.6497521 0.0433770 0.0624925 0.0464275 0.0418219 0.0557437 0.0432404 0.0464752 0.0660427 0.0458498 0.0027291 0.0027327 0.0474369 0.0575328 0.0662994 0.0239044 0.0301737 0.0213425 0.0302681 0.0240638 0.0328630 0.0236585 0.0289131 0.0236665 0.0252357 0.0303188 0.0237688 0.0570496 0.0492316 0.0482572 0.0463338 0.0644130 0.0479536 
DQ165403.1  0.0621175 0.0702893 0.0634065 0.0512660 0.0605870 0.0699197 0.0464069 0.0624893 0.0699477 0.0531387 0.0550178 0.0480758 0.0602692 0.0695808 0.0065408 0.0065888 0.0027565 0.0027431 0.0764481 0.0076010 0.0075346 0.0138500 0.0085559 0.0749552 0.0138381 0.0055817 0.0065550 0.0735540 0.0117494 0.0095589 0.0095768 0.0027295 0.0046224 0.0027366 0.0055931 0.0046178 0.0137549 0.0038218 0.0027318 0.0038019 0.0055713 0.0127927 0.0065395 0.0027318 0.0027295 0.0027318 0.0065606 0.0105518 0.0752022 0.0036731 0.0150327 0.0075673 0.0085293 0.0755978 0.0074959 0.0065550 0.0075547 0.0018104 0.0055883 0.0046321 0.0116997 0.0036714 0.0084853 0.0739418 0.0075346 0.0075346 0.0116754 0.0055931 0.0085486 0.0085559 0.0137858 0.0075482 0.0065689 0.0027432 0.0027318 0.0085486 0.0065746 0.0055666 0.0085559 0.0078068 0.0075023 0.0127434 0.0074959 0.0065606 0.0085602 0.0047949 0.0075383 0.0075644 0.0075218 0.0075346 0.0085147 0.0065294 0.0065294 0.0036590 0.0074959 0.0065294 0.0085486 0.0085147 0.0085517 0.0085559 0.0055666 0.0095531 0.0065629 0.0036743 0.0055951 0.0065550 0.0065888 0.0117450 0.0065350 0.0075644 0.0075346 0.0065629 0.0065550 0.0055666 0.0116296 0.0067701 0.0036775 0.0055666 0.0055672 0.0046142 0.0106689 0.0036743 0.0036590 0.0046358 0.0498595 0.0555858 0.0732403 0.0541130 0.0578878 0.0480758 0.0574009 0.0501284 0.0555858 0.0499078 0.0509936 0.0463793 0.0496408 0.0325879 0.0300662 0.0085165 0.0774583 0.0752755 0.0085633 0.0055713 0.0000000 0.0055713 0.0075671 0.0770107 0.0085116 0.0106667 0.0065350 0.6719104 0.0465869 0.0695410 0.0497419 0.0449820 0.0624449 0.0464417 0.0497944 0.0699477 0.0520822 0.0065294 0.0065395 0.0507499 0.0643303 0.0735540 0.0314877 0.0381764 0.0287107 0.0383146 0.0316996 0.0383693 0.0311490 0.0368362 0.0311722 0.0329459 0.0383614 0.0313071 0.0670673 0.0555858 0.0516384 0.0496408 0.0715675 0.0513124 
DQ165404.1  0.0554506 0.0600126 0.0566269 0.0479180 0.0539810 0.0596948 0.0432092 0.0557615 0.0597198 0.0468126 0.0515779 0.0448232 0.0536971 0.0594043 0.0027339 0.0027533 0.0046579 0.0046349 0.0658031 0.0037053 0.0036737 0.0096408 0.0046346 0.0644490 0.0096346 0.0018143 0.0027396 0.0631030 0.0076349 0.0055911 0.0056015 0.0046112 0.0065587 0.0027467 0.0018173 0.0009003 0.0095757 0.0058019 0.0027419 0.0057714 0.0018103 0.0086293 0.0085220 0.0046151 0.0046112 0.0046151 0.0027419 0.0065471 0.0646639 0.0055847 0.0107399 0.0036886 0.0046206 0.0650060 0.0036553 0.0027396 0.0036836 0.0036724 0.0075521 0.0065738 0.0076020 0.0055825 0.0045974 0.0634378 0.0036737 0.0036737 0.0075876 0.0018173 0.0046307 0.0046346 0.0095971 0.0036804 0.0027453 0.0046346 0.0046151 0.0046307 0.0027476 0.0018087 0.0046346 0.0038177 0.0036583 0.0085985 0.0036553 0.0027419 0.0046370 0.0067940 0.0036755 0.0036878 0.0036669 0.0036737 0.0046128 0.0027291 0.0027291 0.0036724 0.0036553 0.0027291 0.0046307 0.0046128 0.0046323 0.0027533 0.0018087 0.0055887 0.0009048 0.0055867 0.0075613 0.0027396 0.0027533 0.0076321 0.0027314 0.0036878 0.0036737 0.0027428 0.0027396 0.0018087 0.0075586 0.0088108 0.0055915 0.0018087 0.0075237 0.0065480 0.0066183 0.0055867 0.0055631 0.0065785 0.0465373 0.0492316 0.0628316 0.0478170 0.0543426 0.0448232 0.0509517 0.0467884 0.0492316 0.0465819 0.0476643 0.0464752 0.0435030 0.0273879 0.0249723 0.0046131 0.0667129 0.0647266 0.0046386 0.0018103 0.0055713 0.0000000 0.0036891 0.0663638 0.0046112 0.0066159 0.0027314 0.6529584 0.0433770 0.0593717 0.0464275 0.0418219 0.0557437 0.0432404 0.0464752 0.0628575 0.0487162 0.0027291 0.0027327 0.0474369 0.0575328 0.0662994 0.0263124 0.0326988 0.0236882 0.0328062 0.0264875 0.0328630 0.0260383 0.0314173 0.0260504 0.0276795 0.0328567 0.0261630 0.0601315 0.0492316 0.0482572 0.0463338 0.0612530 0.0479536 
DQ165407.1  0.0554272 0.0670130 0.0566029 0.0513176 0.0539580 0.0666601 0.0464659 0.0557378 0.0666872 0.0531869 0.0550615 0.0481326 0.0536743 0.0663369 0.0046409 0.0046742 0.0066430 0.0066101 0.0730522 0.0056617 0.0056125 0.0117884 0.0066092 0.0716041 0.0117795 0.0036959 0.0046504 0.0702209 0.0097237 0.0067990 0.0068123 0.0065752 0.0085904 0.0046630 0.0037034 0.0027519 0.0117077 0.0078704 0.0046543 0.0078284 0.0036891 0.0086250 0.0106114 0.0065809 0.0065752 0.0065809 0.0046543 0.0085744 0.0718406 0.0075848 0.0121786 0.0048138 0.0065889 0.0722188 0.0055839 0.0046504 0.0056269 0.0056105 0.0096166 0.0086106 0.0075982 0.0075823 0.0065551 0.0705916 0.0056125 0.0056125 0.0096626 0.0037034 0.0066035 0.0066092 0.0095923 0.0056220 0.0046606 0.0066092 0.0065809 0.0066035 0.0046646 0.0036860 0.0066092 0.0058245 0.0055887 0.0085942 0.0055839 0.0046543 0.0066126 0.0088879 0.0056154 0.0056346 0.0056026 0.0056125 0.0065776 0.0046323 0.0046323 0.0056105 0.0055839 0.0046323 0.0066035 0.0065776 0.0066059 0.0066092 0.0036860 0.0075903 0.0046559 0.0075876 0.0096285 0.0046504 0.0046742 0.0097201 0.0046363 0.0056346 0.0056125 0.0046559 0.0046504 0.0036860 0.0075548 0.0109595 0.0075941 0.0036860 0.0095805 0.0085762 0.0086691 0.0075876 0.0075548 0.0086162 0.0499138 0.0526485 0.0699210 0.0512002 0.0579250 0.0481326 0.0544221 0.0501823 0.0526485 0.0499620 0.0510454 0.0498487 0.0496953 0.0301313 0.0276504 0.0065785 0.0740284 0.0719105 0.0066149 0.0036891 0.0075671 0.0036891 0.0000000 0.0736136 0.0065752 0.0066125 0.0046363 0.6498868 0.0466469 0.0662994 0.0497963 0.0450429 0.0557201 0.0465008 0.0498487 0.0699489 0.0521321 0.0046323 0.0046390 0.0508021 0.0575086 0.0702209 0.0290390 0.0356074 0.0263241 0.0357310 0.0292345 0.0357874 0.0287301 0.0342903 0.0287477 0.0304592 0.0357802 0.0288722 0.0638758 0.0526485 0.0516896 0.0496953 0.0682789 0.0513640 
DQ165408.1  0.0450557 0.0075565 0.0460517 0.0377134 0.0436887 0.0075892 0.0363995 0.0452797 0.0055885 0.0392927 0.0410817 0.0349113 0.0434592 0.0075565 0.0696918 0.0679485 0.0741266 0.0755600 0.0036844 0.0699088 0.0732583 0.0772607 0.0686393 0.0027532 0.0732447 0.0680933 0.0715218 0.0018157 0.0774184 0.0772853 0.0757078 0.0748511 0.0770305 0.0700583 0.0699088 0.0679485 0.0737465 0.0710575 0.0715912 0.0713594 0.0663638 0.0727970 0.0757162 0.0749236 0.0748511 0.0749236 0.0715912 0.0718690 0.0027372 0.0768956 0.0834219 0.0738617 0.0677242 0.0027500 0.0728352 0.0682400 0.0662205 0.0732160 0.0760567 0.0750137 0.0705685 0.0771140 0.0680144 0.0036863 0.0732583 0.0732583 0.0769110 0.0699088 0.0752133 0.0719389 0.0705685 0.0700985 0.0660923 0.0752864 0.0749236 0.0718690 0.0661833 0.0695436 0.0679485 0.0709116 0.0729057 0.0722710 0.0728352 0.0715912 0.0719674 0.0726664 0.0667143 0.0735709 0.0733603 0.0732583 0.0748946 0.0679485 0.0647266 0.0699088 0.0662994 0.0712179 0.0678827 0.0748946 0.0672410 0.0719389 0.0695436 0.0736136 0.0683453 0.0735709 0.0808241 0.0715218 0.0719389 0.0732447 0.0712869 0.0735709 0.0699489 0.0716324 0.0715218 0.0662994 0.0807761 0.0703006 0.0736425 0.0695436 0.0806264 0.0754516 0.0753595 0.0728352 0.0732160 0.0748511 0.0364198 0.0389576 0.0056364 0.0376551 0.0408047 0.0349113 0.0378364 0.0392736 0.0363282 0.0422222 0.0323502 0.0394095 0.0366308 0.0652412 0.0621267 0.0717796 0.0018196 0.0009038 0.0712869 0.0696109 0.0770107 0.0663638 0.0736136 0.0000000 0.0682400 0.0688798 0.0647895 0.6288206 0.0450727 0.0056104 0.0452968 0.0377134 0.0420879 0.0364241 0.0394095 0.0055885 0.0384440 0.0679485 0.0683110 0.0407864 0.0436669 0.0056075 0.0678376 0.0684670 0.0672303 0.0688265 0.0582388 0.0675679 0.0632267 0.0668476 0.0671663 0.0699494 0.0687929 0.0636479 0.0450864 0.0389576 0.0406398 0.0392927 0.0046324 0.0377199 
DQ165409.1  0.0571755 0.0650060 0.0583808 0.0524887 0.0556902 0.0614928 0.0476189 0.0575017 0.0615184 0.0543710 0.0562384 0.0492918 0.0553976 0.0611937 0.0055686 0.0056086 0.0075909 0.0075535 0.0676789 0.0066045 0.0065471 0.0127662 0.0075521 0.0662994 0.0127560 0.0046197 0.0055800 0.0649428 0.0106927 0.0065784 0.0065902 0.0075133 0.0095424 0.0055951 0.0046291 0.0036693 0.0106234 0.0088448 0.0055847 0.0067856 0.0046112 0.0117219 0.0095496 0.0075197 0.0075133 0.0075197 0.0036866 0.0095248 0.0665200 0.0085311 0.0139252 0.0065751 0.0075288 0.0668716 0.0065138 0.0036834 0.0065643 0.0065448 0.0105751 0.0095652 0.0106472 0.0085287 0.0074902 0.0652871 0.0065471 0.0065471 0.0106257 0.0046291 0.0075457 0.0075521 0.0106472 0.0027559 0.0055923 0.0075521 0.0055847 0.0075457 0.0055970 0.0046073 0.0037021 0.0067881 0.0065193 0.0116776 0.0065138 0.0055847 0.0056114 0.0098650 0.0065504 0.0065729 0.0065359 0.0065471 0.0075160 0.0055583 0.0055583 0.0046291 0.0009030 0.0055583 0.0075457 0.0075160 0.0075484 0.0075521 0.0046073 0.0065752 0.0055867 0.0065729 0.0105882 0.0055800 0.0056086 0.0106887 0.0055631 0.0065729 0.0065471 0.0036878 0.0055800 0.0046073 0.0105843 0.0119436 0.0085416 0.0046073 0.0105358 0.0095271 0.0096298 0.0085342 0.0065448 0.0095711 0.0510860 0.0451285 0.0646639 0.0437404 0.0591181 0.0492918 0.0468002 0.0513592 0.0451285 0.0511352 0.0492918 0.0510204 0.0479536 0.0262764 0.0215079 0.0075173 0.0686059 0.0665846 0.0075586 0.0046112 0.0085116 0.0046112 0.0065752 0.0682400 0.0000000 0.0096274 0.0055631 0.6546867 0.0478019 0.0611599 0.0509667 0.0461925 0.0574775 0.0476545 0.0510204 0.0646903 0.0533038 0.0018157 0.0055666 0.0461957 0.0592913 0.0649428 0.0228041 0.0290396 0.0225973 0.0291282 0.0278238 0.0291858 0.0225702 0.0277854 0.0225765 0.0241226 0.0291803 0.0226744 0.0588104 0.0451285 0.0528702 0.0479536 0.0662620 0.0495955 
DQ165411.1  0.0511105 0.0623856 0.0522246 0.0470596 0.0496669 0.0659317 0.0423290 0.0513868 0.0620790 0.0488619 0.0507415 0.0439499 0.0494027 0.0617488 0.0066221 0.0076658 0.0087089 0.0096810 0.0683140 0.0087061 0.0086287 0.0086350 0.0096784 0.0669149 0.0086299 0.0056498 0.0076258 0.0655439 0.0086330 0.0099372 0.0089187 0.0096274 0.0107054 0.0066543 0.0066422 0.0056400 0.0128769 0.0110750 0.0076324 0.0110148 0.0046785 0.0018200 0.0138478 0.0096358 0.0096274 0.0096358 0.0076324 0.0117194 0.0671391 0.0106905 0.0132629 0.0078777 0.0096478 0.0674968 0.0085837 0.0076258 0.0086524 0.0086255 0.0128166 0.0117712 0.0009023 0.0106882 0.0076020 0.0658941 0.0086287 0.0086287 0.0128784 0.0066422 0.0096699 0.0096784 0.0027352 0.0086449 0.0066509 0.0096784 0.0096358 0.0096699 0.0066567 0.0066102 0.0096784 0.0089380 0.0085911 0.0018143 0.0085837 0.0076324 0.0096832 0.0121291 0.0086330 0.0086635 0.0086144 0.0086287 0.0096310 0.0075954 0.0075954 0.0086255 0.0085837 0.0075954 0.0096699 0.0096310 0.0096735 0.0096784 0.0066102 0.0106985 0.0076351 0.0106945 0.0128328 0.0076258 0.0076658 0.0086299 0.0076020 0.0086635 0.0086287 0.0076351 0.0076258 0.0066102 0.0106472 0.0142814 0.0107038 0.0066102 0.0127690 0.0117233 0.0118506 0.0106945 0.0106472 0.0117776 0.0456681 0.0513102 0.0692181 0.0498656 0.0535161 0.0439499 0.0530743 0.0459166 0.0513102 0.0491274 0.0468071 0.0456060 0.0454656 0.0317601 0.0292264 0.0075690 0.0692545 0.0672049 0.0096868 0.0066159 0.0106667 0.0066159 0.0066125 0.0688798 0.0096274 0.0000000 0.0037247 0.6855834 0.0424955 0.0617143 0.0455587 0.0409345 0.0513838 0.0423602 0.0456060 0.0652871 0.0478620 0.0075954 0.0076079 0.0499816 0.0531273 0.0655439 0.0306510 0.0373691 0.0278656 0.0375039 0.0308594 0.0375597 0.0303184 0.0360227 0.0303396 0.0321115 0.0375521 0.0304737 0.0593381 0.0513102 0.0473935 0.0454656 0.0636458 0.0470919 
DQ165412.1  0.0510233 0.0584831 0.0521321 0.0436733 0.0495854 0.0581724 0.0391024 0.0512980 0.0581970 0.0453996 0.0472549 0.0406652 0.0493225 0.0578886 0.0027339 0.0036910 0.0046579 0.0055920 0.0642280 0.0046567 0.0046167 0.0086375 0.0055915 0.0628925 0.0086324 0.0018143 0.0036724 0.0615526 0.0086355 0.0065582 0.0056015 0.0055631 0.0065587 0.0027467 0.0027419 0.0018103 0.0085793 0.0068000 0.0036755 0.0067641 0.0009010 0.0056689 0.0095198 0.0055678 0.0055631 0.0055678 0.0036755 0.0075224 0.0631030 0.0065504 0.0117802 0.0046358 0.0055745 0.0634378 0.0045935 0.0036724 0.0046292 0.0046151 0.0085416 0.0075534 0.0046826 0.0065480 0.0036614 0.0618802 0.0046167 0.0046167 0.0085818 0.0027419 0.0055867 0.0055915 0.0066216 0.0046253 0.0027453 0.0055915 0.0055678 0.0055867 0.0027476 0.0027291 0.0055915 0.0047936 0.0045974 0.0056498 0.0045935 0.0036755 0.0055943 0.0078006 0.0046190 0.0046346 0.0046084 0.0046167 0.0055650 0.0036583 0.0036583 0.0046151 0.0045935 0.0036583 0.0055867 0.0055650 0.0055887 0.0055915 0.0027291 0.0065551 0.0036768 0.0065527 0.0085520 0.0036724 0.0036910 0.0086324 0.0036614 0.0046346 0.0046167 0.0036768 0.0036724 0.0027291 0.0085489 0.0098359 0.0065583 0.0027291 0.0085095 0.0075237 0.0076045 0.0065527 0.0065248 0.0075586 0.0423115 0.0478170 0.0612869 0.0464123 0.0499204 0.0406652 0.0495196 0.0425404 0.0478170 0.0423522 0.0434403 0.0422530 0.0421249 0.0261871 0.0237907 0.0055656 0.0651256 0.0631643 0.0055962 0.0027314 0.0065350 0.0027314 0.0046363 0.0647895 0.0055631 0.0037247 0.0000000 0.6545335 0.0392561 0.0578571 0.0422104 0.0377483 0.0512953 0.0391301 0.0422530 0.0613124 0.0444544 0.0036583 0.0036634 0.0432309 0.0530313 0.0615526 0.0251149 0.0314456 0.0225206 0.0315460 0.0252818 0.0316036 0.0248548 0.0301737 0.0248648 0.0264642 0.0315975 0.0249723 0.0555527 0.0478170 0.0439743 0.0421249 0.0597198 0.0436951 
DQ165413.1     0.5974887 0.6318565 0.6128563 0.5918087 0.5964265 0.6247544 0.5983500 0.6127075 0.6357435 0.6079884 0.5923493 0.5932958 0.5920723 0.6394973 0.6503436 0.6514118 0.6689455 0.6736935 0.6298643 0.6461379 0.6433928 0.6460238 0.6543745 0.6341319 0.6557570 0.6518650 0.6446510 0.6260425 0.6560840 0.6473139 0.6494061 0.6546867 0.6602730 0.6600097 0.6562308 0.6514118 0.6463487 0.6399969 0.6578028 0.6434332 0.6529584 0.7006987 0.6606564 0.6578028 0.6586130 0.6545424 0.6476542 0.6458252 0.6246961 0.6593724 0.6734361 0.6317054 0.6537309 0.6314202 0.6498942 0.6546867 0.6543448 0.6562308 0.6627000 0.6657112 0.6835947 0.6706895 0.6486859 0.6299057 0.6533513 0.6533513 0.6511490 0.6461379 0.6454446 0.6510789 0.6835947 0.6301920 0.6571508 0.6612602 0.6578028 0.6454446 0.6584483 0.6473139 0.6415091 0.6757445 0.6497521 0.6854119 0.6442268 0.6502687 0.6607919 0.6484672 0.6429182 0.6469427 0.6627332 0.6490876 0.6515468 0.6514118 0.6488305 0.6562308 0.6498942 0.6482645 0.6458252 0.6522196 0.6487343 0.6484705 0.6538542 0.6471320 0.6581312 0.6596902 0.6540865 0.6579525 0.6410823 0.6557570 0.6570360 0.6396267 0.6464802 0.6581312 0.6546867 0.6498942 0.6559443 0.6219954 0.6628580 0.6531059 0.6670660 0.6688605 0.6701941 0.6596902 0.6530283 0.6642652 0.6090365 0.6076578 0.6218662 0.6087217 0.5886321 0.5924668 0.6153936 0.6155986 0.6099119 0.6145868 0.5932958 0.6097476 0.6079884 0.6170508 0.6162406 0.6658782 0.6457856 0.6274174 0.6440818 0.6497521 0.6719104 0.6529584 0.6498868 0.6288206 0.6546867 0.6855834 0.6545335 0.0000000 0.6023330 0.6284423 0.6200231 0.5918087 0.6016795 0.5993107 0.6207332 0.6357435 0.5922584 0.6514118 0.6708463 0.5977211 0.6090430 0.6365526 0.6288308 0.6008147 0.6185271 0.6183915 0.5972793 0.6209907 0.5956014 0.6019196 0.6162383 0.6439394 0.5965826 0.6150794 0.6045615 0.6076578 0.6199137 0.6184332 0.6342734 0.6110962 
DQ165415.1 0.0183899 0.0391901 0.0196156 0.0086920 0.0172928 0.0420859 0.0056568 0.0184495 0.0421046 0.0097481 0.0116974 0.0066615 0.0196038 0.0418838 0.0434263 0.0452180 0.0440798 0.0453172 0.0473239 0.0435678 0.0464183 0.0470245 0.0473278 0.0407464 0.0435874 0.0420537 0.0449541 0.0450303 0.0469182 0.0496650 0.0482869 0.0449541 0.0466757 0.0408714 0.0403694 0.0419660 0.0432781 0.0419301 0.0421914 0.0449088 0.0406062 0.0456444 0.0449390 0.0449970 0.0449541 0.0449970 0.0449970 0.0480367 0.0464061 0.0465988 0.0549752 0.0467434 0.0446052 0.0434137 0.0461485 0.0417218 0.0432774 0.0435678 0.0497244 0.0449948 0.0439274 0.0466688 0.0365502 0.0420652 0.0464183 0.0464183 0.0461282 0.0435678 0.0472824 0.0473278 0.0467829 0.0465160 0.0436397 0.0452180 0.0449970 0.0480367 0.0436935 0.0405675 0.0480827 0.0476350 0.0461925 0.0453713 0.0433357 0.0449970 0.0419850 0.0465708 0.0408248 0.0458708 0.0435893 0.0464183 0.0478266 0.0447578 0.0419660 0.0435678 0.0461485 0.0447578 0.0480367 0.0478266 0.0447379 0.0473278 0.0433357 0.0495337 0.0450199 0.0466228 0.0468973 0.0417218 0.0452180 0.0435874 0.0448005 0.0466228 0.0431465 0.0450199 0.0449541 0.0433357 0.0492663 0.0438197 0.0438241 0.0433357 0.0467137 0.0452607 0.0412655 0.0466228 0.0463945 0.0482938 0.0076813 0.0161180 0.0486011 0.0150439 0.0129290 0.0066615 0.0172955 0.0097445 0.0161180 0.0097969 0.0086495 0.0076696 0.0097481 0.0397933 0.0371682 0.0479219 0.0452539 0.0436645 0.0420060 0.0433770 0.0465869 0.0433770 0.0466469 0.0450727 0.0478019 0.0424955 0.0392561 0.6023330 0.0000000 0.0391712 0.0018255 0.0046911 0.0161161 0.0066669 0.0076696 0.0393976 0.0096619 0.0447578 0.0449390 0.0107269 0.0172858 0.0415373 0.0386770 0.0398301 0.0331848 0.0426634 0.0393294 0.0431422 0.0382507 0.0411413 0.0357022 0.0402391 0.0427042 0.0384575 0.0286805 0.0161180 0.0087303 0.0076505 0.0407264 0.0086807 
DQ165416.1  0.0422708 0.0037037 0.0432225 0.0350791 0.0409256 0.0037194 0.0337871 0.0424744 0.0018253 0.0366132 0.0383896 0.0323352 0.0407099 0.0037037 0.0625645 0.0646903 0.0667506 0.0681340 0.0056296 0.0627617 0.0659789 0.0664615 0.0615184 0.0066087 0.0627876 0.0610259 0.0643147 0.0037005 0.0666764 0.0697925 0.0682669 0.0675171 0.0695846 0.0628951 0.0627617 0.0608968 0.0663985 0.0639161 0.0643770 0.0641894 0.0593717 0.0654199 0.0682719 0.0675823 0.0675171 0.0675823 0.0643770 0.0646276 0.0046465 0.0694644 0.0755921 0.0665009 0.0606938 0.0046686 0.0655975 0.0611599 0.0592410 0.0659418 0.0686738 0.0676441 0.0633345 0.0696405 0.0609556 0.0056324 0.0659789 0.0659789 0.0694763 0.0627617 0.0678442 0.0646903 0.0633345 0.0629301 0.0628692 0.0679099 0.0675823 0.0646276 0.0629547 0.0624322 0.0608968 0.0675819 0.0656607 0.0649683 0.0655975 0.0643770 0.0647168 0.0693525 0.0596869 0.0662620 0.0660495 0.0659789 0.0675552 0.0608968 0.0578011 0.0627617 0.0593144 0.0640398 0.0646276 0.0675552 0.0640137 0.0646903 0.0624322 0.0662994 0.0612530 0.0662620 0.0732160 0.0643147 0.0646903 0.0627876 0.0641016 0.0662620 0.0627966 0.0644130 0.0643147 0.0624322 0.0731737 0.0631161 0.0695713 0.0624322 0.0730162 0.0680392 0.0679758 0.0695040 0.0659418 0.0675171 0.0338015 0.0363109 0.0056860 0.0350291 0.0380969 0.0323352 0.0351981 0.0365957 0.0337250 0.0394822 0.0323352 0.0367215 0.0339970 0.0584407 0.0554488 0.0645264 0.0056188 0.0046505 0.0609556 0.0624925 0.0695410 0.0593717 0.0662994 0.0056104 0.0611599 0.0617143 0.0578571 0.6284423 0.0391712 0.0000000 0.0393519 0.0321806 0.0393620 0.0338097 0.0367215 0.0018253 0.0357936 0.0608968 0.0611989 0.0380795 0.0409055 0.0037005 0.0608738 0.0615370 0.0603258 0.0618375 0.0516659 0.0606300 0.0565532 0.0599823 0.0602687 0.0628551 0.0618302 0.0569120 0.0391676 0.0363109 0.0379373 0.0366132 0.0027514 0.0350802 
DQ165417.1 0.0206988 0.0393711 0.0219663 0.0087136 0.0195779 0.0422876 0.0056703 0.0207691 0.0423065 0.0097743 0.0117299 0.0066779 0.0219504 0.0420834 0.0464809 0.0483340 0.0471858 0.0484473 0.0475658 0.0466327 0.0495527 0.0502082 0.0504997 0.0409388 0.0466534 0.0450769 0.0480508 0.0452539 0.0500860 0.0529009 0.0514930 0.0480508 0.0498268 0.0438767 0.0433363 0.0449820 0.0463145 0.0449365 0.0452237 0.0479946 0.0435911 0.0488054 0.0480438 0.0480970 0.0480508 0.0480970 0.0480970 0.0512167 0.0466398 0.0497441 0.0583834 0.0499078 0.0476772 0.0436248 0.0492628 0.0447195 0.0463218 0.0466327 0.0529547 0.0481014 0.0470252 0.0498265 0.0394411 0.0422666 0.0495527 0.0495527 0.0492413 0.0466327 0.0504510 0.0504997 0.0499494 0.0496567 0.0467098 0.0483340 0.0480970 0.0512167 0.0467685 0.0435494 0.0512660 0.0508359 0.0493099 0.0485049 0.0463830 0.0480970 0.0450021 0.0497076 0.0438260 0.0490074 0.0466634 0.0495527 0.0509936 0.0449820 0.0449820 0.0466327 0.0492628 0.0478400 0.0512167 0.0509936 0.0478189 0.0504997 0.0463830 0.0527522 0.0481221 0.0497702 0.0500639 0.0447195 0.0483340 0.0466534 0.0478858 0.0497702 0.0433582 0.0481221 0.0480508 0.0463830 0.0524674 0.0469025 0.0469080 0.0463830 0.0498747 0.0483856 0.0442762 0.0497702 0.0495268 0.0514910 0.0076998 0.0161678 0.0488542 0.0150895 0.0129665 0.0066779 0.0173505 0.0097707 0.0161678 0.0098233 0.0086719 0.0076890 0.0097743 0.0426634 0.0399760 0.0511031 0.0454806 0.0438782 0.0450251 0.0464275 0.0497419 0.0464275 0.0497963 0.0452968 0.0509667 0.0455587 0.0422104 0.6200231 0.0018255 0.0393519 0.0000000 0.0047010 0.0183645 0.0066834 0.0076890 0.0395806 0.0096875 0.0478400 0.0480438 0.0107561 0.0195698 0.0417363 0.0415314 0.0427032 0.0358905 0.0456201 0.0395118 0.0461256 0.0410662 0.0440448 0.0384655 0.0431490 0.0456560 0.0412941 0.0313545 0.0161678 0.0087532 0.0076698 0.0409186 0.0087033 
DQ165418.1 0.0172205 0.0321955 0.0184239 0.0037214 0.0161369 0.0349113 0.0027762 0.0172750 0.0349273 0.0046940 0.0065749 0.0018330 0.0184139 0.0377134 0.0418692 0.0436315 0.0424971 0.0437224 0.0398077 0.0420060 0.0448232 0.0454046 0.0457133 0.0365923 0.0420250 0.0405120 0.0433770 0.0376784 0.0453059 0.0480208 0.0466566 0.0433770 0.0450715 0.0393382 0.0420060 0.0404278 0.0445012 0.0403965 0.0406449 0.0433368 0.0390832 0.0440352 0.0433582 0.0434183 0.0433770 0.0434183 0.0434183 0.0464183 0.0389843 0.0449970 0.0568660 0.0451321 0.0430400 0.0361743 0.0445628 0.0433770 0.0417255 0.0420060 0.0480827 0.0434132 0.0423483 0.0450609 0.0377483 0.0348949 0.0448232 0.0448232 0.0478512 0.0420060 0.0456695 0.0457133 0.0451705 0.0449171 0.0420748 0.0436315 0.0434183 0.0464183 0.0421261 0.0417822 0.0431875 0.0460064 0.0446052 0.0437747 0.0445628 0.0434183 0.0436512 0.0449744 0.0392936 0.0442731 0.0448254 0.0448232 0.0462161 0.0404278 0.0404278 0.0420060 0.0445628 0.0431875 0.0464183 0.0462161 0.0431681 0.0457133 0.0417822 0.0478969 0.0434403 0.0450199 0.0481538 0.0433770 0.0436315 0.0420250 0.0432285 0.0450199 0.0388746 0.0434403 0.0433770 0.0417822 0.0510407 0.0422492 0.0422530 0.0417822 0.0451041 0.0436686 0.0429276 0.0450199 0.0448005 0.0466676 0.0027733 0.0106732 0.0409826 0.0096595 0.0076636 0.0037363 0.0117580 0.0046923 0.0106732 0.0047157 0.0037038 0.0047044 0.0046940 0.0409664 0.0383288 0.0463047 0.0378487 0.0363822 0.0404663 0.0418219 0.0449820 0.0418219 0.0450429 0.0377134 0.0461925 0.0409345 0.0377483 0.5918087 0.0046911 0.0321806 0.0047010 0.0000000 0.0149814 0.0037403 0.0047044 0.0323652 0.0046545 0.0431875 0.0433582 0.0076597 0.0161305 0.0343448 0.0429484 0.0410042 0.0372546 0.0438573 0.0348656 0.0443444 0.0394092 0.0423213 0.0398492 0.0445864 0.0438952 0.0396238 0.0270381 0.0106732 0.0037358 0.0046940 0.0336252 0.0037158 
DQ165419.1 0.0018276 0.0363490 0.0027675 0.0171429 0.0009097 0.0391738 0.0117005 0.0018316 0.0391915 0.0161359 0.0181387 0.0127948 0.0027680 0.0389855 0.0528099 0.0542151 0.0597494 0.0610832 0.0442779 0.0559852 0.0560154 0.0598695 0.0601098 0.0378614 0.0560090 0.0543287 0.0574775 0.0420485 0.0596955 0.0618711 0.0604028 0.0605507 0.0625071 0.0561025 0.0559852 0.0542151 0.0555841 0.0571383 0.0575328 0.0604438 0.0527501 0.0547706 0.0575017 0.0575328 0.0605507 0.0606089 0.0575328 0.0547172 0.0433969 0.0624009 0.0644949 0.0587235 0.0570394 0.0404763 0.0556902 0.0544507 0.0556198 0.0590366 0.0658738 0.0606469 0.0528957 0.0625397 0.0512953 0.0391548 0.0560154 0.0560154 0.0624097 0.0559852 0.0569734 0.0601098 0.0528957 0.0591934 0.0495940 0.0609030 0.0606089 0.0577575 0.0496570 0.0556902 0.0609030 0.0538050 0.0557437 0.0514335 0.0556902 0.0575328 0.0578376 0.0586287 0.0530313 0.0554782 0.0591130 0.0560154 0.0575086 0.0572304 0.0542151 0.0559852 0.0556902 0.0542151 0.0541631 0.0544799 0.0507051 0.0570285 0.0556902 0.0593561 0.0539810 0.0593237 0.0659743 0.0574775 0.0578133 0.0560090 0.0572853 0.0562587 0.0554506 0.0575640 0.0574775 0.0556902 0.0590366 0.0563035 0.0593809 0.0556902 0.0626002 0.0610010 0.0570837 0.0587273 0.0590366 0.0643138 0.0139067 0.0206337 0.0455138 0.0195166 0.0195388 0.0127948 0.0218807 0.0161295 0.0206337 0.0184239 0.0127948 0.0138856 0.0183302 0.0549158 0.0520015 0.0546054 0.0422498 0.0407099 0.0542672 0.0557437 0.0624449 0.0557437 0.0557201 0.0420879 0.0574775 0.0513838 0.0512953 0.6016795 0.0161161 0.0393620 0.0183645 0.0149814 0.0000000 0.0128066 0.0138856 0.0391915 0.0159840 0.0572304 0.0575017 0.0149799 0.0027564 0.0386187 0.0537337 0.0549673 0.0503700 0.0582006 0.0540934 0.0588003 0.0502344 0.0564164 0.0503229 0.0555690 0.0582052 0.0505377 0.0339718 0.0206337 0.0172288 0.0159829 0.0378432 0.0149664 
DQ165420.1 0.0149882 0.0309565 0.0150015 0.0056658 0.0139275 0.0336474 0.0009126 0.0150333 0.0336630 0.0087454 0.0066084 0.0018428 0.0149882 0.0334862 0.0432890 0.0418330 0.0439392 0.0451738 0.0384947 0.0434305 0.0462740 0.0468763 0.0471795 0.0323861 0.0434500 0.0419200 0.0448134 0.0363901 0.0467709 0.0495110 0.0481358 0.0448134 0.0465289 0.0407403 0.0434305 0.0418330 0.0459385 0.0417976 0.0420575 0.0447686 0.0404766 0.0454991 0.0447980 0.0448562 0.0448134 0.0448562 0.0448562 0.0450333 0.0376870 0.0464530 0.0584661 0.0465964 0.0444658 0.0363901 0.0460052 0.0448134 0.0431409 0.0434305 0.0495705 0.0448537 0.0437875 0.0465223 0.0391301 0.0351030 0.0462740 0.0462740 0.0493335 0.0434305 0.0471343 0.0471795 0.0466358 0.0463706 0.0403058 0.0450764 0.0448562 0.0450333 0.0403542 0.0431993 0.0479332 0.0441515 0.0460490 0.0452277 0.0460052 0.0448562 0.0450966 0.0431597 0.0406944 0.0457262 0.0462797 0.0462740 0.0476790 0.0418330 0.0418330 0.0434305 0.0460052 0.0446179 0.0445754 0.0476790 0.0413897 0.0471795 0.0431993 0.0493807 0.0448790 0.0464769 0.0496440 0.0448134 0.0450764 0.0434500 0.0446603 0.0464769 0.0402605 0.0448790 0.0448134 0.0431993 0.0525559 0.0408919 0.0436859 0.0431993 0.0465670 0.0451177 0.0443703 0.0431993 0.0462503 0.0481432 0.0027880 0.0128065 0.0396552 0.0117687 0.0077038 0.0018428 0.0139280 0.0047165 0.0128065 0.0067043 0.0037226 0.0027838 0.0066717 0.0454873 0.0427548 0.0477737 0.0365520 0.0351030 0.0418729 0.0432404 0.0464417 0.0432404 0.0465008 0.0364241 0.0476545 0.0423602 0.0391301 0.5993107 0.0066669 0.0338097 0.0066834 0.0037403 0.0128066 0.0000000 0.0027838 0.0311202 0.0046783 0.0446179 0.0447980 0.0056649 0.0139221 0.0330756 0.0443470 0.0455295 0.0385914 0.0485094 0.0392050 0.0490363 0.0438453 0.0468921 0.0412093 0.0460090 0.0485394 0.0440950 0.0311211 0.0128065 0.0056901 0.0046755 0.0323711 0.0056577 
DQ165421.1 0.0160971 0.0337686 0.0172819 0.0066537 0.0150240 0.0365447 0.0018366 0.0161468 0.0365615 0.0097817 0.0076019 0.0027809 0.0172735 0.0363681 0.0465288 0.0450280 0.0472352 0.0484982 0.0415560 0.0466809 0.0496046 0.0502615 0.0505531 0.0352490 0.0467017 0.0451231 0.0481008 0.0393724 0.0501389 0.0529575 0.0515478 0.0481008 0.0498792 0.0439216 0.0466809 0.0450280 0.0492344 0.0449823 0.0452712 0.0480444 0.0436354 0.0488572 0.0480939 0.0481471 0.0481008 0.0481471 0.0481471 0.0483379 0.0407041 0.0497963 0.0622349 0.0499606 0.0477264 0.0378315 0.0493150 0.0481008 0.0463694 0.0466809 0.0530113 0.0481515 0.0470743 0.0498791 0.0422530 0.0365263 0.0496046 0.0496046 0.0527575 0.0466809 0.0505043 0.0505531 0.0500022 0.0497089 0.0434515 0.0483845 0.0481471 0.0483379 0.0435050 0.0464307 0.0513203 0.0474413 0.0493623 0.0485559 0.0493150 0.0481471 0.0484060 0.0463803 0.0438707 0.0490588 0.0496190 0.0496046 0.0510473 0.0450280 0.0450280 0.0466809 0.0493150 0.0478895 0.0478437 0.0510473 0.0445496 0.0505531 0.0464307 0.0528084 0.0481722 0.0498225 0.0530910 0.0481008 0.0483845 0.0467017 0.0479354 0.0498225 0.0434020 0.0481722 0.0481008 0.0464307 0.0560819 0.0440848 0.0469568 0.0464307 0.0499274 0.0484364 0.0476696 0.0464307 0.0495786 0.0515457 0.0037405 0.0138860 0.0427631 0.0128362 0.0087234 0.0027809 0.0150252 0.0056957 0.0138860 0.0077122 0.0046828 0.0037348 0.0076754 0.0487062 0.0458979 0.0511571 0.0395557 0.0380508 0.0450712 0.0464752 0.0497944 0.0464752 0.0498487 0.0394095 0.0510204 0.0456060 0.0422530 0.6207332 0.0076696 0.0367215 0.0076890 0.0047044 0.0138856 0.0027838 0.0000000 0.0339483 0.0056500 0.0478895 0.0480939 0.0066528 0.0150181 0.0359792 0.0475459 0.0487518 0.0416102 0.0518332 0.0422763 0.0523892 0.0469977 0.0501511 0.0442995 0.0492750 0.0518558 0.0472741 0.0339855 0.0138860 0.0066827 0.0056468 0.0352324 0.0066445 
DQ165422.1  0.0420879 0.0036894 0.0430341 0.0323652 0.0407481 0.0037050 0.0311003 0.0422897 0.0018182 0.0368260 0.0356055 0.0296897 0.0405339 0.0036894 0.0661191 0.0644130 0.0671431 0.0685337 0.0056075 0.0663263 0.0696109 0.0701490 0.0650693 0.0065826 0.0663532 0.0645499 0.0679099 0.0036863 0.0703454 0.0735323 0.0719800 0.0679099 0.0699902 0.0632637 0.0663263 0.0644130 0.0700644 0.0642870 0.0647531 0.0645627 0.0628575 0.0690993 0.0686730 0.0679758 0.0679099 0.0679758 0.0679758 0.0682400 0.0046285 0.0698689 0.0795018 0.0701732 0.0641993 0.0046505 0.0692087 0.0646903 0.0627204 0.0663263 0.0690731 0.0680392 0.0669421 0.0700478 0.0644754 0.0056104 0.0696109 0.0696109 0.0731874 0.0663263 0.0715218 0.0683063 0.0669421 0.0665053 0.0625992 0.0683063 0.0679758 0.0682400 0.0626841 0.0659789 0.0644130 0.0672914 0.0692755 0.0686110 0.0692087 0.0679758 0.0683338 0.0658454 0.0631904 0.0699088 0.0696968 0.0696109 0.0712179 0.0644130 0.0612530 0.0631290 0.0627966 0.0676205 0.0643507 0.0712179 0.0637406 0.0683063 0.0659789 0.0699489 0.0647895 0.0666494 0.0736425 0.0679099 0.0683063 0.0663532 0.0676859 0.0699088 0.0663638 0.0680144 0.0679099 0.0659789 0.0769701 0.0634865 0.0699768 0.0659789 0.0734421 0.0684379 0.0716607 0.0659789 0.0663263 0.0679099 0.0311092 0.0361546 0.0056635 0.0348782 0.0352985 0.0296897 0.0350457 0.0338333 0.0335802 0.0366476 0.0296897 0.0339483 0.0312881 0.0618302 0.0587759 0.0681443 0.0055969 0.0046324 0.0644754 0.0660427 0.0699477 0.0628575 0.0699489 0.0055885 0.0646903 0.0652871 0.0613124 0.6357435 0.0393976 0.0018253 0.0395806 0.0323652 0.0391915 0.0311202 0.0339483 0.0000000 0.0330596 0.0644130 0.0647448 0.0352823 0.0407281 0.0036863 0.0643464 0.0649925 0.0637690 0.0653231 0.0549396 0.0640896 0.0598796 0.0634048 0.0637084 0.0663933 0.0653032 0.0602687 0.0421110 0.0361546 0.0351458 0.0338492 0.0027409 0.0323615 
DQ165424.1 0.0182365 0.0328859 0.0194510 0.0065805 0.0171488 0.0356223 0.0037050 0.0182951 0.0356386 0.0096703 0.0018244 0.0027524 0.0194395 0.0384440 0.0459014 0.0472549 0.0495096 0.0507798 0.0405535 0.0489292 0.0489547 0.0525664 0.0507544 0.0373191 0.0489506 0.0445045 0.0503606 0.0384081 0.0524328 0.0552750 0.0538578 0.0503606 0.0521639 0.0461476 0.0489292 0.0472549 0.0518965 0.0472018 0.0475076 0.0502962 0.0458498 0.0511587 0.0503603 0.0504088 0.0503606 0.0504088 0.0504088 0.0506070 0.0397210 0.0520770 0.0646567 0.0522544 0.0499728 0.0368924 0.0486697 0.0503606 0.0486055 0.0489292 0.0553236 0.0504185 0.0493444 0.0521686 0.0444544 0.0356055 0.0489547 0.0489547 0.0550615 0.0489292 0.0507060 0.0507544 0.0522970 0.0519865 0.0456572 0.0506556 0.0504088 0.0506070 0.0457138 0.0486697 0.0501422 0.0497091 0.0487162 0.0508395 0.0486697 0.0504088 0.0506777 0.0486117 0.0460957 0.0492750 0.0518995 0.0518787 0.0503869 0.0472549 0.0472549 0.0489292 0.0515779 0.0472549 0.0500943 0.0533320 0.0467558 0.0507544 0.0486697 0.0521321 0.0504352 0.0521045 0.0554066 0.0503606 0.0506556 0.0489506 0.0501901 0.0521045 0.0456060 0.0504352 0.0503606 0.0486697 0.0584168 0.0463177 0.0492165 0.0486697 0.0492709 0.0507147 0.0479008 0.0486697 0.0518514 0.0538480 0.0037014 0.0131799 0.0417378 0.0121282 0.0086256 0.0046744 0.0143168 0.0056342 0.0131799 0.0076266 0.0046325 0.0056500 0.0075897 0.0448410 0.0421211 0.0504935 0.0385833 0.0371047 0.0473001 0.0458498 0.0520822 0.0487162 0.0521321 0.0384440 0.0533038 0.0478620 0.0444544 0.5922584 0.0096619 0.0357936 0.0096875 0.0046545 0.0159840 0.0046783 0.0056500 0.0330596 0.0000000 0.0501422 0.0503603 0.0086212 0.0171429 0.0334013 0.0469251 0.0448826 0.0410301 0.0478441 0.0385801 0.0512151 0.0432109 0.0462388 0.0437037 0.0486379 0.0478755 0.0434555 0.0289673 0.0131799 0.0066088 0.0075897 0.0343279 0.0065715 
DQ165425.1  0.0569304 0.0647266 0.0581288 0.0493399 0.0554506 0.0612275 0.0445854 0.0572536 0.0612530 0.0511622 0.0530235 0.0462161 0.0551598 0.0609304 0.0036620 0.0036878 0.0056144 0.0055872 0.0673887 0.0046527 0.0046128 0.0106528 0.0055867 0.0660160 0.0106455 0.0027339 0.0036693 0.0646639 0.0086280 0.0046342 0.0046428 0.0055583 0.0075295 0.0036792 0.0027396 0.0018087 0.0105808 0.0067940 0.0036724 0.0047877 0.0027291 0.0096321 0.0095116 0.0055631 0.0055583 0.0055631 0.0018173 0.0075160 0.0662352 0.0065448 0.0117698 0.0046318 0.0055697 0.0665846 0.0045896 0.0036693 0.0046253 0.0046112 0.0085342 0.0075470 0.0085911 0.0065425 0.0055415 0.0650060 0.0046128 0.0046128 0.0085744 0.0027396 0.0055819 0.0055867 0.0085911 0.0009057 0.0036773 0.0055867 0.0036724 0.0055819 0.0036803 0.0027268 0.0018249 0.0047894 0.0045935 0.0095971 0.0045896 0.0036724 0.0036897 0.0077937 0.0046151 0.0046307 0.0046045 0.0046128 0.0055603 0.0036553 0.0036553 0.0046112 0.0008995 0.0036553 0.0055819 0.0055603 0.0055839 0.0055867 0.0027268 0.0046323 0.0036737 0.0065471 0.0085447 0.0036693 0.0036878 0.0086249 0.0036583 0.0046307 0.0046128 0.0018179 0.0036693 0.0027268 0.0085416 0.0098273 0.0065527 0.0027268 0.0085022 0.0075173 0.0075979 0.0065471 0.0065193 0.0075521 0.0479536 0.0449316 0.0643867 0.0435489 0.0558209 0.0462161 0.0465957 0.0482107 0.0449316 0.0479997 0.0490784 0.0478895 0.0448911 0.0237688 0.0214150 0.0055608 0.0683110 0.0662994 0.0055915 0.0027291 0.0065294 0.0027291 0.0046323 0.0679485 0.0018157 0.0075954 0.0036583 0.6514118 0.0447578 0.0608968 0.0478400 0.0431875 0.0572304 0.0446179 0.0478895 0.0644130 0.0501422 0.0000000 0.0036603 0.0459949 0.0590366 0.0646639 0.0227052 0.0289131 0.0201753 0.0290018 0.0252590 0.0290583 0.0224733 0.0276638 0.0224794 0.0240179 0.0290527 0.0225765 0.0585565 0.0449316 0.0496911 0.0448911 0.0659789 0.0464927 
DQ165426.1  0.0571985 0.0618620 0.0584086 0.0495527 0.0557078 0.0615334 0.0447650 0.0575261 0.0615591 0.0513894 0.0532618 0.0464069 0.0554140 0.0612329 0.0036670 0.0036929 0.0056229 0.0055956 0.0677474 0.0046594 0.0046194 0.0106723 0.0036929 0.0663612 0.0106649 0.0027375 0.0036743 0.0649985 0.0086427 0.0065628 0.0065745 0.0055666 0.0075417 0.0036842 0.0027432 0.0018111 0.0106000 0.0068051 0.0036775 0.0067691 0.0027327 0.0096491 0.0095281 0.0055713 0.0055666 0.0055713 0.0036775 0.0075281 0.0665829 0.0065550 0.0112130 0.0046385 0.0055780 0.0669363 0.0045961 0.0036743 0.0046319 0.0046178 0.0085486 0.0075592 0.0086057 0.0065526 0.0055498 0.0686059 0.0046194 0.0046194 0.0085889 0.0027432 0.0055903 0.0055951 0.0106237 0.0046280 0.0036824 0.0055951 0.0055713 0.0055903 0.0036854 0.0027304 0.0055951 0.0047966 0.0046000 0.0096140 0.0045961 0.0036775 0.0055979 0.0078068 0.0046217 0.0046374 0.0046111 0.0046194 0.0055686 0.0036603 0.0036603 0.0046178 0.0045961 0.0036603 0.0055903 0.0055686 0.0055923 0.0055951 0.0027304 0.0065596 0.0036787 0.0065573 0.0085590 0.0036743 0.0036929 0.0086396 0.0036634 0.0046374 0.0046194 0.0036787 0.0036743 0.0027304 0.0085559 0.0098450 0.0065629 0.0027304 0.0085165 0.0075294 0.0076104 0.0065573 0.0065294 0.0075644 0.0481576 0.0508778 0.0647182 0.0494436 0.0560819 0.0464069 0.0496858 0.0484172 0.0479735 0.0482041 0.0492884 0.0480939 0.0479463 0.0286842 0.0262381 0.0055691 0.0686792 0.0666478 0.0055998 0.0027327 0.0065395 0.0027327 0.0046390 0.0683110 0.0055666 0.0076079 0.0036634 0.6708463 0.0449390 0.0611989 0.0480438 0.0433582 0.0575017 0.0447980 0.0480939 0.0647448 0.0503603 0.0036603 0.0000000 0.0490530 0.0593226 0.0649985 0.0276006 0.0340753 0.0249341 0.0341903 0.0253307 0.0342471 0.0273102 0.0327749 0.0273248 0.0289930 0.0342403 0.0274432 0.0619678 0.0508778 0.0499078 0.0479463 0.0631151 0.0495930 
DQ165427.1 0.0172190 0.0350961 0.0184224 0.0096691 0.0161354 0.0349117 0.0046736 0.0172735 0.0379141 0.0129361 0.0106310 0.0056608 0.0184124 0.0377144 0.0474907 0.0459949 0.0482051 0.0494612 0.0429546 0.0476434 0.0505551 0.0547534 0.0515049 0.0365931 0.0481538 0.0460908 0.0490571 0.0407481 0.0546083 0.0509395 0.0495562 0.0490571 0.0508329 0.0448971 0.0476434 0.0459949 0.0473201 0.0459464 0.0462397 0.0489978 0.0446079 0.0533359 0.0461837 0.0491038 0.0490571 0.0491038 0.0462397 0.0492959 0.0420879 0.0507490 0.0631481 0.0509173 0.0486806 0.0391915 0.0502634 0.0461957 0.0473299 0.0476434 0.0539524 0.0491103 0.0514832 0.0508347 0.0432309 0.0378786 0.0505551 0.0505551 0.0536971 0.0476434 0.0514557 0.0515049 0.0544732 0.0477679 0.0444217 0.0493440 0.0462397 0.0492959 0.0444761 0.0473918 0.0493440 0.0484067 0.0503111 0.0529979 0.0502634 0.0491038 0.0464865 0.0473386 0.0448460 0.0500170 0.0505720 0.0505551 0.0519911 0.0459949 0.0459949 0.0448032 0.0445656 0.0488451 0.0487988 0.0519911 0.0455113 0.0515049 0.0473918 0.0537484 0.0491292 0.0478759 0.0540328 0.0490571 0.0493440 0.0510676 0.0488915 0.0507755 0.0443718 0.0462633 0.0490571 0.0473918 0.0570087 0.0450610 0.0479217 0.0473918 0.0508835 0.0493985 0.0486349 0.0473918 0.0476434 0.0524938 0.0066629 0.0128572 0.0409844 0.0118142 0.0118312 0.0056608 0.0139827 0.0086947 0.0128572 0.0086597 0.0056608 0.0066528 0.0107368 0.0468378 0.0413776 0.0521049 0.0409405 0.0394181 0.0460386 0.0474369 0.0507499 0.0474369 0.0508021 0.0407864 0.0461957 0.0499816 0.0432309 0.5977211 0.0107269 0.0380795 0.0107561 0.0076597 0.0149799 0.0056649 0.0066528 0.0352823 0.0086212 0.0459949 0.0490530 0.0000000 0.0161290 0.0373370 0.0429506 0.0441266 0.0398876 0.0470725 0.0432375 0.0475885 0.0424674 0.0454773 0.0398507 0.0445890 0.0471055 0.0427063 0.0323822 0.0128572 0.0097131 0.0086175 0.0365756 0.0096570 
DQ165429.1 0.0027671 0.0378432 0.0056450 0.0183218 0.0037106 0.0407099 0.0127948 0.0046700 0.0407281 0.0195330 0.0193262 0.0139091 0.0037254 0.0405141 0.0575978 0.0559852 0.0616077 0.0629557 0.0458927 0.0577818 0.0609030 0.0617340 0.0619634 0.0393811 0.0578062 0.0561025 0.0592913 0.0436258 0.0615489 0.0637549 0.0622714 0.0624009 0.0643880 0.0579040 0.0577818 0.0559852 0.0573631 0.0589364 0.0593485 0.0622852 0.0545032 0.0565690 0.0593226 0.0593485 0.0624009 0.0624610 0.0593485 0.0595802 0.0449908 0.0642780 0.0697222 0.0605698 0.0588400 0.0420277 0.0574775 0.0562283 0.0574052 0.0608696 0.0677970 0.0625050 0.0546583 0.0644265 0.0530313 0.0406899 0.0609030 0.0609030 0.0642877 0.0577818 0.0587890 0.0619634 0.0546583 0.0610318 0.0542765 0.0627641 0.0624610 0.0595802 0.0543471 0.0574775 0.0627641 0.0586559 0.0606089 0.0531787 0.0605507 0.0593485 0.0596628 0.0604438 0.0547936 0.0572767 0.0609539 0.0609030 0.0624353 0.0590366 0.0559852 0.0577818 0.0574775 0.0590366 0.0589799 0.0593237 0.0553976 0.0588459 0.0574775 0.0643497 0.0557437 0.0611656 0.0679009 0.0562283 0.0596378 0.0578062 0.0590934 0.0611656 0.0572304 0.0593809 0.0592913 0.0574775 0.0608696 0.0581099 0.0612247 0.0574775 0.0644889 0.0628702 0.0589029 0.0605507 0.0608696 0.0662196 0.0150410 0.0218715 0.0471523 0.0207396 0.0207622 0.0139091 0.0231410 0.0173012 0.0218715 0.0196333 0.0139091 0.0150181 0.0195330 0.0566551 0.0537057 0.0594728 0.0438392 0.0422708 0.0560392 0.0575328 0.0643303 0.0575328 0.0575086 0.0436669 0.0592913 0.0531273 0.0530313 0.6090430 0.0172858 0.0409055 0.0195698 0.0161305 0.0027564 0.0139221 0.0150181 0.0407281 0.0171429 0.0590366 0.0593226 0.0161290 0.0000000 0.0401575 0.0554647 0.0567085 0.0520504 0.0599912 0.0558363 0.0606038 0.0519055 0.0581743 0.0520015 0.0573337 0.0599901 0.0551487 0.0381261 0.0218715 0.0184163 0.0171427 0.0393620 0.0183064 
DQ165430.1  0.0415206 0.0056075 0.0424626 0.0343448 0.0401772 0.0056316 0.0330536 0.0417194 0.0036863 0.0416526 0.0359349 0.0316048 0.0399646 0.0056075 0.0663763 0.0646639 0.0707062 0.0721198 0.0056267 0.0665846 0.0698810 0.0704244 0.0614928 0.0066053 0.0666117 0.0648017 0.0681738 0.0036987 0.0706198 0.0738186 0.0722611 0.0714525 0.0735853 0.0667269 0.0665846 0.0646639 0.0695013 0.0677394 0.0682400 0.0680287 0.0631030 0.0693719 0.0722678 0.0715218 0.0714525 0.0715218 0.0682400 0.0685058 0.0046441 0.0734569 0.0798142 0.0704474 0.0644490 0.0046663 0.0694763 0.0649428 0.0629652 0.0698410 0.0726385 0.0715985 0.0672049 0.0736559 0.0647266 0.0056296 0.0698810 0.0698810 0.0734707 0.0665846 0.0678170 0.0646639 0.0672049 0.0667648 0.0628433 0.0718690 0.0715218 0.0685058 0.0629287 0.0662352 0.0646639 0.0675545 0.0695436 0.0688798 0.0694763 0.0682400 0.0686001 0.0693250 0.0634378 0.0662352 0.0699682 0.0698810 0.0714936 0.0646639 0.0614928 0.0665846 0.0630418 0.0678827 0.0646012 0.0714936 0.0639876 0.0678827 0.0662352 0.0702209 0.0682789 0.0701806 0.0773134 0.0681738 0.0685725 0.0666117 0.0679485 0.0701806 0.0666224 0.0682789 0.0681738 0.0630418 0.0772680 0.0669599 0.0735709 0.0662352 0.0771140 0.0720176 0.0679485 0.0694763 0.0698410 0.0714525 0.0330665 0.0362943 0.0056831 0.0350129 0.0373541 0.0316048 0.0351820 0.0358556 0.0337103 0.0387357 0.0316048 0.0359792 0.0358728 0.0620676 0.0590017 0.0684103 0.0056160 0.0046481 0.0647266 0.0662994 0.0735540 0.0662994 0.0702209 0.0056075 0.0649428 0.0655439 0.0615526 0.6365526 0.0415373 0.0037005 0.0417363 0.0343448 0.0386187 0.0330756 0.0359792 0.0036863 0.0334013 0.0646639 0.0649985 0.0373370 0.0401575 0.0000000 0.0645941 0.0652412 0.0640133 0.0655736 0.0551539 0.0643357 0.0601077 0.0636479 0.0639523 0.0666498 0.0655528 0.0604996 0.0391499 0.0362943 0.0371956 0.0358728 0.0027500 0.0343445 
DQ165431.1  0.0569556 0.0609070 0.0581399 0.0489651 0.0554939 0.0575448 0.0443157 0.0572748 0.0643464 0.0507453 0.0497038 0.0459104 0.0552067 0.0609070 0.0239297 0.0277980 0.0292059 0.0303311 0.0672845 0.0291803 0.0264389 0.0347119 0.0302908 0.0659295 0.0317212 0.0227500 0.0276388 0.0645941 0.0320611 0.0290849 0.0278836 0.0301175 0.0315732 0.0264801 0.0237688 0.0250917 0.0265558 0.0302835 0.0276638 0.0276359 0.0239044 0.0308387 0.0300801 0.0301456 0.0301175 0.0276638 0.0252244 0.0327946 0.0661459 0.0315237 0.0360083 0.0283485 0.0274254 0.0664907 0.0262881 0.0225765 0.0262506 0.0288860 0.0342421 0.0301242 0.0293966 0.0315470 0.0275445 0.0649317 0.0264389 0.0264389 0.0315234 0.0264271 0.0302628 0.0302908 0.0293966 0.0233380 0.0264674 0.0302908 0.0276638 0.0302628 0.0264960 0.0238823 0.0253459 0.0297353 0.0263124 0.0306799 0.0238823 0.0276638 0.0251038 0.0315285 0.0289131 0.0290258 0.0264155 0.0288992 0.0276504 0.0275190 0.0275190 0.0264271 0.0215171 0.0250917 0.0302628 0.0301313 0.0275059 0.0302908 0.0262881 0.0265664 0.0276763 0.0290258 0.0317210 0.0249493 0.0277980 0.0291943 0.0275445 0.0290258 0.0261745 0.0252356 0.0276388 0.0262881 0.0313873 0.0341238 0.0315672 0.0262881 0.0315772 0.0328374 0.0275445 0.0315381 0.0288860 0.0329695 0.0476075 0.0419192 0.0643205 0.0405871 0.0553048 0.0459104 0.0435097 0.0478578 0.0419192 0.0476524 0.0459104 0.0475459 0.0478822 0.0085250 0.0046439 0.0276795 0.0681948 0.0662092 0.0303188 0.0239044 0.0314877 0.0263124 0.0290390 0.0678376 0.0228041 0.0306510 0.0251149 0.6288308 0.0386770 0.0608738 0.0415314 0.0429484 0.0537337 0.0443470 0.0475459 0.0643464 0.0469251 0.0227052 0.0276006 0.0429506 0.0554647 0.0645941 0.0000000 0.0086111 0.0036841 0.0086258 0.0160018 0.0127419 0.0056225 0.0076134 0.0036810 0.0009016 0.0086489 0.0055979 0.0488811 0.0419192 0.0493060 0.0446132 0.0658930 0.0461793 
DQ165432.1  0.0582052 0.0615702 0.0594050 0.0468788 0.0567384 0.0582251 0.0454968 0.0585342 0.0649925 0.0486063 0.0476046 0.0438952 0.0564461 0.0653032 0.0302065 0.0343062 0.0358178 0.0369813 0.0679189 0.0300015 0.0328567 0.0416534 0.0339612 0.0704326 0.0384431 0.0289716 0.0312373 0.0652412 0.0388547 0.0356758 0.0344242 0.0367071 0.0382653 0.0329080 0.0300015 0.0314173 0.0304601 0.0368971 0.0341410 0.0340942 0.0301737 0.0376114 0.0366766 0.0367413 0.0367071 0.0341410 0.0287749 0.0365140 0.0667842 0.0382048 0.0402673 0.0323362 0.0338462 0.0671290 0.0326685 0.0287484 0.0326231 0.0354193 0.0410761 0.0367261 0.0360568 0.0382457 0.0314456 0.0655790 0.0328567 0.0328567 0.0382059 0.0300015 0.0339299 0.0339612 0.0360568 0.0296596 0.0328927 0.0369187 0.0341410 0.0339299 0.0329299 0.0301456 0.0289131 0.0364094 0.0326988 0.0374044 0.0301456 0.0312652 0.0314312 0.0381983 0.0325421 0.0326685 0.0328384 0.0354361 0.0341252 0.0339612 0.0339612 0.0328414 0.0276638 0.0314173 0.0339299 0.0367246 0.0339456 0.0339612 0.0326685 0.0330158 0.0341570 0.0355905 0.0384442 0.0312373 0.0314173 0.0357961 0.0339925 0.0326685 0.0325269 0.0315975 0.0341092 0.0326685 0.0380397 0.0409338 0.0382589 0.0326685 0.0356406 0.0395998 0.0314456 0.0382232 0.0354193 0.0397460 0.0455435 0.0399909 0.0649666 0.0386870 0.0530714 0.0471022 0.0415399 0.0457814 0.0399909 0.0455859 0.0438952 0.0487518 0.0458043 0.0094813 0.0055789 0.0341708 0.0688265 0.0668476 0.0286506 0.0301737 0.0381764 0.0326988 0.0356074 0.0684670 0.0290396 0.0373691 0.0314456 0.6008147 0.0398301 0.0615370 0.0427032 0.0410042 0.0549673 0.0455295 0.0487518 0.0649925 0.0448826 0.0289131 0.0340753 0.0441266 0.0567085 0.0652412 0.0086111 0.0000000 0.0065772 0.0018102 0.0170141 0.0075513 0.0065669 0.0008991 0.0065716 0.0096556 0.0018155 0.0065380 0.0496111 0.0399909 0.0471978 0.0458043 0.0665312 0.0441464 
DQ165433.1  0.0535059 0.0603584 0.0546305 0.0429884 0.0520773 0.0570264 0.0385654 0.0537950 0.0637690 0.0446551 0.0437037 0.0400765 0.0518077 0.0603584 0.0213655 0.0251149 0.0264724 0.0275773 0.0666799 0.0264506 0.0238010 0.0318110 0.0275445 0.0653392 0.0289269 0.0202156 0.0249723 0.0640133 0.0292350 0.0263622 0.0251878 0.0273879 0.0287923 0.0238375 0.0212225 0.0225000 0.0263134 0.0275417 0.0249953 0.0249730 0.0213425 0.0280312 0.0298076 0.0274131 0.0273879 0.0249953 0.0226181 0.0299874 0.0655528 0.0287484 0.0330714 0.0256277 0.0247807 0.0658930 0.0236665 0.0223735 0.0236335 0.0261871 0.0313873 0.0273906 0.0266425 0.0287659 0.0225206 0.0643464 0.0238010 0.0238010 0.0287477 0.0237907 0.0275190 0.0275445 0.0266425 0.0207542 0.0238259 0.0275445 0.0249953 0.0275190 0.0238510 0.0213229 0.0227261 0.0269706 0.0236882 0.0278914 0.0213229 0.0249953 0.0225110 0.0287566 0.0262112 0.0263124 0.0237770 0.0261986 0.0249832 0.0248648 0.0248648 0.0261871 0.0213229 0.0225000 0.0275190 0.0274001 0.0248528 0.0275445 0.0236665 0.0239149 0.0250063 0.0287613 0.0289263 0.0223735 0.0251149 0.0264635 0.0248876 0.0263124 0.0235650 0.0226278 0.0249723 0.0236665 0.0286243 0.0312791 0.0287879 0.0236665 0.0263381 0.0300216 0.0225206 0.0287613 0.0286243 0.0301456 0.0416674 0.0388721 0.0637433 0.0375717 0.0490360 0.0400765 0.0404124 0.0418870 0.0388721 0.0417064 0.0427648 0.0416102 0.0419076 0.0065125 0.0046065 0.0250061 0.0675805 0.0656152 0.0275699 0.0213425 0.0287107 0.0236882 0.0263241 0.0672303 0.0225973 0.0278656 0.0225206 0.6185271 0.0331848 0.0603258 0.0358905 0.0372546 0.0503700 0.0385914 0.0416102 0.0637690 0.0410301 0.0201753 0.0249341 0.0398876 0.0520504 0.0640133 0.0036841 0.0065772 0.0000000 0.0085540 0.0137485 0.0126340 0.0055767 0.0075505 0.0018069 0.0046459 0.0085768 0.0055526 0.0484316 0.0388721 0.0432745 0.0388121 0.0653032 0.0402989 
DQ165434.1  0.0615232 0.0618712 0.0627811 0.0498872 0.0600235 0.0584994 0.0484743 0.0618829 0.0653231 0.0516771 0.0506258 0.0468247 0.0597141 0.0656364 0.0303014 0.0344227 0.0359434 0.0371129 0.0682747 0.0300944 0.0329652 0.0418142 0.0340753 0.0708099 0.0385831 0.0290606 0.0313364 0.0655736 0.0389983 0.0358002 0.0345419 0.0368362 0.0384039 0.0330170 0.0300944 0.0315168 0.0305570 0.0370276 0.0342562 0.0342088 0.0302681 0.0377486 0.0368057 0.0368707 0.0368362 0.0342562 0.0288617 0.0366424 0.0671292 0.0383428 0.0404199 0.0324432 0.0339589 0.0674779 0.0327749 0.0288357 0.0327299 0.0355414 0.0412315 0.0368556 0.0361842 0.0383844 0.0341071 0.0659152 0.0329652 0.0329652 0.0383440 0.0300944 0.0340436 0.0340753 0.0361842 0.0297527 0.0330015 0.0370496 0.0342562 0.0340436 0.0330390 0.0302401 0.0290018 0.0365387 0.0328062 0.0375396 0.0302401 0.0313657 0.0315315 0.0383361 0.0326486 0.0327749 0.0329470 0.0355583 0.0342403 0.0340753 0.0340753 0.0329498 0.0277470 0.0315168 0.0340436 0.0368539 0.0340596 0.0340753 0.0327749 0.0331256 0.0342724 0.0357140 0.0385843 0.0313364 0.0315168 0.0359212 0.0341071 0.0327749 0.0326334 0.0316996 0.0342242 0.0327749 0.0381764 0.0410880 0.0383975 0.0327749 0.0384205 0.0397464 0.0341071 0.0383614 0.0355414 0.0398936 0.0485308 0.0428299 0.0652969 0.0414977 0.0562445 0.0501254 0.0444252 0.0487846 0.0428299 0.0485763 0.0468247 0.0518332 0.0488095 0.0094977 0.0055873 0.0342865 0.0691914 0.0671934 0.0287373 0.0302681 0.0383146 0.0328062 0.0357310 0.0688265 0.0291282 0.0375039 0.0315460 0.6183915 0.0426634 0.0618375 0.0456201 0.0438573 0.0582006 0.0485094 0.0518332 0.0653231 0.0478441 0.0290018 0.0341903 0.0470725 0.0599912 0.0655736 0.0086258 0.0018102 0.0085540 0.0000000 0.0170519 0.0075635 0.0065771 0.0009002 0.0085467 0.0096727 0.0018178 0.0065481 0.0498243 0.0428299 0.0502352 0.0488095 0.0668734 0.0471003 
DQ165435.1  0.0573366 0.0546504 0.0585321 0.0405189 0.0558659 0.0514212 0.0391780 0.0576603 0.0549396 0.0421502 0.0412276 0.0376480 0.0555757 0.0582388 0.0240897 0.0279850 0.0294034 0.0305364 0.0576816 0.0293774 0.0266160 0.0376138 0.0279850 0.0600910 0.0345212 0.0229021 0.0278238 0.0551539 0.0348924 0.0318206 0.0305938 0.0303188 0.0317856 0.0266579 0.0266040 0.0252590 0.0267338 0.0304871 0.0278497 0.0278206 0.0240638 0.0336559 0.0328215 0.0303468 0.0303188 0.0303468 0.0278497 0.0330158 0.0566354 0.0317359 0.0362038 0.0260414 0.0276079 0.0569349 0.0264626 0.0278238 0.0264257 0.0290797 0.0344727 0.0303258 0.0321621 0.0317601 0.0277282 0.0584899 0.0266160 0.0266160 0.0346572 0.0266040 0.0304664 0.0304949 0.0321621 0.0259427 0.0266450 0.0304949 0.0303468 0.0304664 0.0266740 0.0240415 0.0252590 0.0299376 0.0264875 0.0334769 0.0240415 0.0278497 0.0279985 0.0317405 0.0266288 0.0292210 0.0265926 0.0290928 0.0278364 0.0252590 0.0277023 0.0290797 0.0264626 0.0252590 0.0304664 0.0303326 0.0276889 0.0304949 0.0264626 0.0267451 0.0278622 0.0317507 0.0319352 0.0278238 0.0279850 0.0319353 0.0277282 0.0292210 0.0239370 0.0278622 0.0278238 0.0264626 0.0345051 0.0317797 0.0317804 0.0264626 0.0317899 0.0305023 0.0305235 0.0317507 0.0315975 0.0331918 0.0392056 0.0390952 0.0549163 0.0377868 0.0464838 0.0407147 0.0379702 0.0394137 0.0364556 0.0392424 0.0403060 0.0422763 0.0394329 0.0126321 0.0105856 0.0278656 0.0585180 0.0566898 0.0280112 0.0240638 0.0316996 0.0264875 0.0292345 0.0582388 0.0278238 0.0308594 0.0252818 0.5972793 0.0393294 0.0516659 0.0395118 0.0348656 0.0540934 0.0392050 0.0422763 0.0549396 0.0385801 0.0252590 0.0253307 0.0432375 0.0558363 0.0551539 0.0160018 0.0170141 0.0137485 0.0170519 0.0000000 0.0192888 0.0137301 0.0159297 0.0158505 0.0171627 0.0147952 0.0115991 0.0487148 0.0390952 0.0407850 0.0394329 0.0564160 0.0378538 
DQ165436.1  0.0621450 0.0606628 0.0634146 0.0504240 0.0606366 0.0573139 0.0490008 0.0625115 0.0640896 0.0522299 0.0540585 0.0473374 0.0603233 0.0643972 0.0328992 0.0344796 0.0360003 0.0371686 0.0670165 0.0330068 0.0356145 0.0418663 0.0341318 0.0695358 0.0386377 0.0316384 0.0313932 0.0643357 0.0390522 0.0358567 0.0345985 0.0368917 0.0384582 0.0330741 0.0301513 0.0315741 0.0306144 0.0370830 0.0343129 0.0342654 0.0303251 0.0370672 0.0368613 0.0369262 0.0368917 0.0343129 0.0289185 0.0366977 0.0658823 0.0383974 0.0404736 0.0325003 0.0340155 0.0662248 0.0354101 0.0288917 0.0327868 0.0355976 0.0366977 0.0369112 0.0362404 0.0384390 0.0341637 0.0646711 0.0356145 0.0356145 0.0383986 0.0301513 0.0341001 0.0341318 0.0362404 0.0298096 0.0330587 0.0371052 0.0343129 0.0341001 0.0330962 0.0302969 0.0290583 0.0365954 0.0354431 0.0375955 0.0328324 0.0314224 0.0315889 0.0383905 0.0327051 0.0328324 0.0330041 0.0356145 0.0369093 0.0315741 0.0315741 0.0330068 0.0278030 0.0341318 0.0341001 0.0369093 0.0341161 0.0341318 0.0328324 0.0357874 0.0343291 0.0357703 0.0386389 0.0313932 0.0315741 0.0359777 0.0341637 0.0328324 0.0301650 0.0317568 0.0342808 0.0328324 0.0382310 0.0411399 0.0384521 0.0328324 0.0411731 0.0397999 0.0341637 0.0384160 0.0355976 0.0354101 0.0490594 0.0433104 0.0640638 0.0419671 0.0568287 0.0506656 0.0449201 0.0493169 0.0433104 0.0491056 0.0473374 0.0523892 0.0493422 0.0135935 0.0095238 0.0369635 0.0679217 0.0659452 0.0316036 0.0328630 0.0383693 0.0328630 0.0357874 0.0675679 0.0291858 0.0375597 0.0316036 0.6209907 0.0431422 0.0606300 0.0461256 0.0443444 0.0588003 0.0490363 0.0523892 0.0640896 0.0512151 0.0290583 0.0342471 0.0475885 0.0606038 0.0643357 0.0127419 0.0075513 0.0126340 0.0075635 0.0192888 0.0000000 0.0105718 0.0065719 0.0126230 0.0138504 0.0075840 0.0105226 0.0533198 0.0433104 0.0507782 0.0493422 0.0656309 0.0476179 
DQ165437.1  0.0533531 0.0565830 0.0544702 0.0451730 0.0519322 0.0533618 0.0438149 0.0536397 0.0598796 0.0468577 0.0458882 0.0422467 0.0516645 0.0601645 0.0236840 0.0275040 0.0288932 0.0300064 0.0626814 0.0288679 0.0261622 0.0343277 0.0299670 0.0651136 0.0313781 0.0225180 0.0273481 0.0601077 0.0317111 0.0287749 0.0275872 0.0297972 0.0312330 0.0262022 0.0235256 0.0248321 0.0238719 0.0299603 0.0273732 0.0273456 0.0236585 0.0305023 0.0297603 0.0298246 0.0297972 0.0273732 0.0249621 0.0324409 0.0616027 0.0311852 0.0330120 0.0263124 0.0271389 0.0619206 0.0260145 0.0223472 0.0259783 0.0285807 0.0338683 0.0298033 0.0290795 0.0312078 0.0272556 0.0604188 0.0261622 0.0261622 0.0311849 0.0261506 0.0274786 0.0299670 0.0290795 0.0238176 0.0261897 0.0299670 0.0273732 0.0299394 0.0262177 0.0236369 0.0224733 0.0294143 0.0260383 0.0303463 0.0236369 0.0273732 0.0248440 0.0311905 0.0286069 0.0262755 0.0261389 0.0285935 0.0273602 0.0272307 0.0272307 0.0261506 0.0212989 0.0248321 0.0299394 0.0273602 0.0272178 0.0275040 0.0260145 0.0262871 0.0273854 0.0287172 0.0313779 0.0246926 0.0275040 0.0288817 0.0272556 0.0287172 0.0259032 0.0249730 0.0273481 0.0260145 0.0310512 0.0337519 0.0312282 0.0260145 0.0312366 0.0324814 0.0272556 0.0311994 0.0285807 0.0326113 0.0438553 0.0384073 0.0598553 0.0371245 0.0512471 0.0453870 0.0399248 0.0440833 0.0384073 0.0438952 0.0422467 0.0469977 0.0441049 0.0045990 0.0027322 0.0273881 0.0635412 0.0616608 0.0275293 0.0236585 0.0311490 0.0260383 0.0287301 0.0632267 0.0225702 0.0303184 0.0248548 0.5956014 0.0382507 0.0565532 0.0410662 0.0394092 0.0502344 0.0438453 0.0469977 0.0598796 0.0432109 0.0224733 0.0273102 0.0424674 0.0519055 0.0601077 0.0056225 0.0065669 0.0055767 0.0065771 0.0137301 0.0105718 0.0000000 0.0055985 0.0055720 0.0066188 0.0065951 0.0036596 0.0457404 0.0384073 0.0454744 0.0441049 0.0613696 0.0424831 
DQ165438.1  0.0596820 0.0600145 0.0609037 0.0482505 0.0582052 0.0567013 0.0468577 0.0600235 0.0634048 0.0500012 0.0489801 0.0452396 0.0579062 0.0637084 0.0289447 0.0330003 0.0344916 0.0356483 0.0662990 0.0287484 0.0315672 0.0402647 0.0326685 0.0687929 0.0370968 0.0277201 0.0299738 0.0636479 0.0374944 0.0343539 0.0331116 0.0353863 0.0369249 0.0316175 0.0287484 0.0301456 0.0291858 0.0355721 0.0328414 0.0327976 0.0289131 0.0362539 0.0353540 0.0354193 0.0353863 0.0328414 0.0275321 0.0352005 0.0651793 0.0368666 0.0388882 0.0310373 0.0325572 0.0655165 0.0313873 0.0275067 0.0313434 0.0341092 0.0397088 0.0354026 0.0347212 0.0369037 0.0326988 0.0639781 0.0315672 0.0315672 0.0368674 0.0287484 0.0326383 0.0326685 0.0347212 0.0283893 0.0316026 0.0355905 0.0328414 0.0326383 0.0316381 0.0288860 0.0276638 0.0350720 0.0314173 0.0360568 0.0288860 0.0300015 0.0301599 0.0368628 0.0312652 0.0313873 0.0315477 0.0341252 0.0328261 0.0326685 0.0326685 0.0315527 0.0264271 0.0301456 0.0326383 0.0354031 0.0326534 0.0326685 0.0313873 0.0317210 0.0328567 0.0342741 0.0370977 0.0299738 0.0301456 0.0344724 0.0326988 0.0313873 0.0312516 0.0303188 0.0328108 0.0313873 0.0367071 0.0395712 0.0369187 0.0313873 0.0369383 0.0382457 0.0326988 0.0368842 0.0341092 0.0383896 0.0469093 0.0413037 0.0633794 0.0399909 0.0544993 0.0484800 0.0428701 0.0471537 0.0413037 0.0469530 0.0452396 0.0501511 0.0471775 0.0084883 0.0046244 0.0328680 0.0671934 0.0652412 0.0274131 0.0289131 0.0368362 0.0314173 0.0342903 0.0668476 0.0277854 0.0360227 0.0301737 0.6019196 0.0411413 0.0599823 0.0440448 0.0423213 0.0564164 0.0468921 0.0501511 0.0634048 0.0462388 0.0276638 0.0327749 0.0454773 0.0581743 0.0636479 0.0076134 0.0008991 0.0075505 0.0009002 0.0159297 0.0065719 0.0055985 0.0000000 0.0075441 0.0086432 0.0009028 0.0055742 0.0481511 0.0413037 0.0485817 0.0471775 0.0649310 0.0455005 
DQ165439.1  0.0534556 0.0603012 0.0545788 0.0456917 0.0520284 0.0569725 0.0411812 0.0537442 0.0637084 0.0474037 0.0464159 0.0427251 0.0517592 0.0603012 0.0236920 0.0275190 0.0289113 0.0300269 0.0666162 0.0288860 0.0261745 0.0343596 0.0299874 0.0652771 0.0314020 0.0225243 0.0273627 0.0639523 0.0317359 0.0287927 0.0276025 0.0298171 0.0312564 0.0262147 0.0235334 0.0248420 0.0262891 0.0299806 0.0273879 0.0273602 0.0236665 0.0305243 0.0297801 0.0298445 0.0298171 0.0273879 0.0249723 0.0324673 0.0654904 0.0312084 0.0356428 0.0280616 0.0271531 0.0658301 0.0260265 0.0223531 0.0259903 0.0285979 0.0338985 0.0298232 0.0290979 0.0312312 0.0248648 0.0642850 0.0261745 0.0261745 0.0312082 0.0261630 0.0299597 0.0299874 0.0290979 0.0231025 0.0262021 0.0299874 0.0273879 0.0299597 0.0262302 0.0236448 0.0250917 0.0294336 0.0260504 0.0303688 0.0236448 0.0273879 0.0248539 0.0312137 0.0286243 0.0287348 0.0261512 0.0286108 0.0273749 0.0272451 0.0272451 0.0261630 0.0213034 0.0248420 0.0299597 0.0298306 0.0272322 0.0299874 0.0260265 0.0262998 0.0274001 0.0287348 0.0314018 0.0247022 0.0275190 0.0288999 0.0272701 0.0287348 0.0259150 0.0249832 0.0273627 0.0260265 0.0310740 0.0337820 0.0312516 0.0260265 0.0287659 0.0325072 0.0248648 0.0312227 0.0285979 0.0326383 0.0443582 0.0388360 0.0636827 0.0375367 0.0518514 0.0427251 0.0403747 0.0445910 0.0388360 0.0443997 0.0427251 0.0442995 0.0446132 0.0084477 0.0046026 0.0274028 0.0675157 0.0655528 0.0300151 0.0236665 0.0311722 0.0260504 0.0287477 0.0671663 0.0225765 0.0303396 0.0248648 0.6162383 0.0357022 0.0602687 0.0384655 0.0398492 0.0503229 0.0412093 0.0442995 0.0637084 0.0437037 0.0224794 0.0273248 0.0398507 0.0520015 0.0639523 0.0036810 0.0065716 0.0018069 0.0085467 0.0158505 0.0126230 0.0055720 0.0075441 0.0000000 0.0046419 0.0085694 0.0055479 0.0483855 0.0388360 0.0460012 0.0414498 0.0652412 0.0429676 
DQ165440.1  0.0588495 0.0628898 0.0600711 0.0507122 0.0573644 0.0594661 0.0459761 0.0591880 0.0663933 0.0525346 0.0514601 0.0476018 0.0570665 0.0628898 0.0252629 0.0291990 0.0306362 0.0317756 0.0693930 0.0306080 0.0278138 0.0362424 0.0317304 0.0680034 0.0331882 0.0240661 0.0290308 0.0666498 0.0335457 0.0305101 0.0292918 0.0315470 0.0330329 0.0278576 0.0250916 0.0264404 0.0279396 0.0317202 0.0290578 0.0290256 0.0252357 0.0323117 0.0315111 0.0315772 0.0315470 0.0290578 0.0265809 0.0342723 0.0682271 0.0329811 0.0375613 0.0297699 0.0288056 0.0685842 0.0276535 0.0238810 0.0276150 0.0302977 0.0357466 0.0287217 0.0308382 0.0301171 0.0289312 0.0669996 0.0278138 0.0278138 0.0329811 0.0278012 0.0317007 0.0317304 0.0308382 0.0246789 0.0278442 0.0317304 0.0290578 0.0317007 0.0278748 0.0252123 0.0267093 0.0311824 0.0276795 0.0321419 0.0252123 0.0290578 0.0264522 0.0329839 0.0303258 0.0304451 0.0277911 0.0303115 0.0290440 0.0289041 0.0289041 0.0278012 0.0228117 0.0264404 0.0317007 0.0315615 0.0288903 0.0317304 0.0276535 0.0279488 0.0290710 0.0304451 0.0331883 0.0262894 0.0291990 0.0306225 0.0289312 0.0304451 0.0275342 0.0265929 0.0290308 0.0276535 0.0328374 0.0356224 0.0330275 0.0276535 0.0301452 0.0313866 0.0289312 0.0329966 0.0302977 0.0344549 0.0493383 0.0431386 0.0663666 0.0421930 0.0571680 0.0476018 0.0451677 0.0495987 0.0435457 0.0493850 0.0476018 0.0492750 0.0496243 0.0095582 0.0056225 0.0290760 0.0703273 0.0682929 0.0317601 0.0252357 0.0329459 0.0276795 0.0304592 0.0699494 0.0241226 0.0321115 0.0264642 0.6439394 0.0402391 0.0628551 0.0431490 0.0445864 0.0555690 0.0460090 0.0492750 0.0663933 0.0486379 0.0240179 0.0289930 0.0445890 0.0573337 0.0666498 0.0009016 0.0096556 0.0046459 0.0096727 0.0171627 0.0138504 0.0066188 0.0086432 0.0046419 0.0000000 0.0096983 0.0065894 0.0506673 0.0435457 0.0510713 0.0462901 0.0679651 0.0478860 
DQ165441.1  0.0615169 0.0618638 0.0627704 0.0499142 0.0600223 0.0585031 0.0485044 0.0618754 0.0653032 0.0516999 0.0506510 0.0468577 0.0597139 0.0656152 0.0303526 0.0344727 0.0359927 0.0371611 0.0682433 0.0301456 0.0330158 0.0418572 0.0341252 0.0707682 0.0386298 0.0291118 0.0313873 0.0655528 0.0390448 0.0358495 0.0345921 0.0368842 0.0384507 0.0330676 0.0301456 0.0315672 0.0306085 0.0370755 0.0343062 0.0342587 0.0303188 0.0377968 0.0368539 0.0369187 0.0368842 0.0343062 0.0289131 0.0366904 0.0671024 0.0383896 0.0404649 0.0324946 0.0340083 0.0674497 0.0328261 0.0288860 0.0327803 0.0355905 0.0412748 0.0369037 0.0362336 0.0384311 0.0341570 0.0658930 0.0330158 0.0330158 0.0383907 0.0301456 0.0340934 0.0341252 0.0362336 0.0298044 0.0330521 0.0370977 0.0343062 0.0340934 0.0330897 0.0302908 0.0290527 0.0365877 0.0328567 0.0375877 0.0302908 0.0314173 0.0315829 0.0383827 0.0326988 0.0328261 0.0329976 0.0356074 0.0342903 0.0341252 0.0341252 0.0330003 0.0277980 0.0315672 0.0340934 0.0369019 0.0341094 0.0341252 0.0328261 0.0331763 0.0343223 0.0357631 0.0386310 0.0313873 0.0315672 0.0359704 0.0341570 0.0328261 0.0326837 0.0317507 0.0342741 0.0328261 0.0382232 0.0411314 0.0384442 0.0328261 0.0384673 0.0397917 0.0341570 0.0384081 0.0355905 0.0399387 0.0485609 0.0428701 0.0652771 0.0415399 0.0562550 0.0501519 0.0444631 0.0488142 0.0428701 0.0486063 0.0468577 0.0518558 0.0488391 0.0095225 0.0056027 0.0343365 0.0691562 0.0671663 0.0287879 0.0303188 0.0383614 0.0328567 0.0357802 0.0687929 0.0291803 0.0375521 0.0315975 0.5965826 0.0427042 0.0618302 0.0456560 0.0438952 0.0582052 0.0485394 0.0518558 0.0653032 0.0478755 0.0290527 0.0342403 0.0471055 0.0599901 0.0655528 0.0086489 0.0018155 0.0085768 0.0018178 0.0147952 0.0075840 0.0065951 0.0009028 0.0085694 0.0096983 0.0000000 0.0065660 0.0498521 0.0428701 0.0502616 0.0488391 0.0668476 0.0471334 
DQ165442.1  0.0536831 0.0569423 0.0548124 0.0454325 0.0522505 0.0536926 0.0440641 0.0539743 0.0602687 0.0443582 0.0461531 0.0424831 0.0519796 0.0605571 0.0214382 0.0276388 0.0290378 0.0301577 0.0630983 0.0290126 0.0238823 0.0371431 0.0301175 0.0655528 0.0340932 0.0226217 0.0274813 0.0604996 0.0344564 0.0289181 0.0277232 0.0299461 0.0313923 0.0263288 0.0236346 0.0249493 0.0239844 0.0301104 0.0275067 0.0274786 0.0237688 0.0332328 0.0299091 0.0299738 0.0299461 0.0299738 0.0250807 0.0300893 0.0620078 0.0313436 0.0306160 0.0257164 0.0272701 0.0623310 0.0237470 0.0224492 0.0261015 0.0287218 0.0340457 0.0299525 0.0317601 0.0313668 0.0273879 0.0608158 0.0238823 0.0238823 0.0313434 0.0262764 0.0300893 0.0301175 0.0317601 0.0232038 0.0239075 0.0301175 0.0275067 0.0300893 0.0239328 0.0237470 0.0225765 0.0270641 0.0237688 0.0330585 0.0213953 0.0275067 0.0249613 0.0313487 0.0287484 0.0288590 0.0262648 0.0262881 0.0250686 0.0273627 0.0273627 0.0262764 0.0213953 0.0225765 0.0276132 0.0274936 0.0249373 0.0301175 0.0261389 0.0239969 0.0275190 0.0288590 0.0315381 0.0248084 0.0276388 0.0315383 0.0273879 0.0264026 0.0260265 0.0250917 0.0274813 0.0261389 0.0312084 0.0339286 0.0313873 0.0261389 0.0313961 0.0326492 0.0273879 0.0313581 0.0287218 0.0327795 0.0441055 0.0386155 0.0602441 0.0373235 0.0515571 0.0456492 0.0401448 0.0443362 0.0386155 0.0441464 0.0424831 0.0472741 0.0443582 0.0045795 0.0008976 0.0250916 0.0639673 0.0620676 0.0276638 0.0237688 0.0313071 0.0261630 0.0288722 0.0636479 0.0226744 0.0304737 0.0249723 0.6150794 0.0384575 0.0569120 0.0412941 0.0396238 0.0505377 0.0440950 0.0472741 0.0602687 0.0434555 0.0225765 0.0274432 0.0427063 0.0551487 0.0604996 0.0055979 0.0065380 0.0055526 0.0065481 0.0115991 0.0105226 0.0036596 0.0055742 0.0055479 0.0065894 0.0065660 0.0000000 0.0452680 0.0386155 0.0457386 0.0443582 0.0617717 0.0400314 
DQ165444.1     0.0367871 0.0450864 0.0376572 0.0303602 0.0354746 0.0453060 0.0311005 0.0369541 0.0421110 0.0312916 0.0314421 0.0296701 0.0352850 0.0423153 0.0540756 0.0622877 0.0643072 0.0656746 0.0430908 0.0603914 0.0573291 0.0612518 0.0616600 0.0439295 0.0573222 0.0556166 0.0619256 0.0450440 0.0610688 0.0673110 0.0658026 0.0650870 0.0643370 0.0605196 0.0603914 0.0585565 0.0573216 0.0615476 0.0619855 0.0618117 0.0570496 0.0597952 0.0658068 0.0651498 0.0650870 0.0619855 0.0619855 0.0622274 0.0464224 0.0670025 0.0700887 0.0602712 0.0614552 0.0466681 0.0569945 0.0588104 0.0599997 0.0635312 0.0673276 0.0652030 0.0578090 0.0671653 0.0555527 0.0452831 0.0573291 0.0573291 0.0670133 0.0603914 0.0616006 0.0616600 0.0578090 0.0568680 0.0573952 0.0654661 0.0651498 0.0654028 0.0574716 0.0569945 0.0549366 0.0619239 0.0570496 0.0593960 0.0539613 0.0619855 0.0623135 0.0641381 0.0573534 0.0600735 0.0604740 0.0604247 0.0588427 0.0616600 0.0585565 0.0603914 0.0569945 0.0554990 0.0622274 0.0619599 0.0585319 0.0616600 0.0600735 0.0576108 0.0620198 0.0638402 0.0674311 0.0619256 0.0622877 0.0573222 0.0617195 0.0606866 0.0635666 0.0620198 0.0619256 0.0600735 0.0706546 0.0638888 0.0639020 0.0600735 0.0672306 0.0655842 0.0617195 0.0642629 0.0635312 0.0689845 0.0311095 0.0264931 0.0486221 0.0252907 0.0358525 0.0325405 0.0278637 0.0338688 0.0264931 0.0340674 0.0296701 0.0339855 0.0312916 0.0524683 0.0467035 0.0589900 0.0452689 0.0436749 0.0586131 0.0570496 0.0670673 0.0601315 0.0638758 0.0450864 0.0588104 0.0593381 0.0555527 0.6045615 0.0286805 0.0391676 0.0313545 0.0270381 0.0339718 0.0311211 0.0339855 0.0421110 0.0289673 0.0585565 0.0619678 0.0323822 0.0381261 0.0391499 0.0488811 0.0496111 0.0484316 0.0498243 0.0487148 0.0533198 0.0457404 0.0481511 0.0483855 0.0506673 0.0498521 0.0452680 0.0000000 0.0264931 0.0325832 0.0312916 0.0434646 0.0273047 
DQ165445.1 0.0230222 0.0359661 0.0243285 0.0127377 0.0218807 0.0361382 0.0116999 0.0231037 0.0361546 0.0161378 0.0153059 0.0106209 0.0243079 0.0363282 0.0492879 0.0477715 0.0529876 0.0542711 0.0410679 0.0494466 0.0523937 0.0560969 0.0541298 0.0378364 0.0523886 0.0478717 0.0508765 0.0389216 0.0529508 0.0527956 0.0513981 0.0538171 0.0556612 0.0495498 0.0494466 0.0477715 0.0526942 0.0505910 0.0509251 0.0508104 0.0463681 0.0546817 0.0508778 0.0538684 0.0538171 0.0538684 0.0480266 0.0540781 0.0402325 0.0555687 0.0651734 0.0527728 0.0504859 0.0374059 0.0520912 0.0479807 0.0491215 0.0523661 0.0588726 0.0538867 0.0528156 0.0556748 0.0478170 0.0361212 0.0523937 0.0523937 0.0555750 0.0494466 0.0540781 0.0541298 0.0528156 0.0466930 0.0461752 0.0541298 0.0509251 0.0540781 0.0462323 0.0491848 0.0449316 0.0502287 0.0521408 0.0543340 0.0520912 0.0509251 0.0482829 0.0520198 0.0466163 0.0526207 0.0524159 0.0523937 0.0538455 0.0477715 0.0477715 0.0494466 0.0435074 0.0506560 0.0506079 0.0538455 0.0472698 0.0541298 0.0491848 0.0526485 0.0509517 0.0526207 0.0589609 0.0508765 0.0511733 0.0494681 0.0507051 0.0526207 0.0461229 0.0480514 0.0508765 0.0491848 0.0589290 0.0526632 0.0526711 0.0491848 0.0557282 0.0542008 0.0512223 0.0520912 0.0523661 0.0573772 0.0116922 0.0018216 0.0422532 0.0009067 0.0171514 0.0127947 0.0027587 0.0138446 0.0018216 0.0139194 0.0106209 0.0138860 0.0117547 0.0426273 0.0373235 0.0539669 0.0390994 0.0376201 0.0478170 0.0492316 0.0555858 0.0492316 0.0526485 0.0389576 0.0451285 0.0513102 0.0478170 0.6076578 0.0161180 0.0363109 0.0161678 0.0106732 0.0206337 0.0128065 0.0138860 0.0361546 0.0131799 0.0449316 0.0508778 0.0128572 0.0218715 0.0362943 0.0419192 0.0399909 0.0388721 0.0428299 0.0390952 0.0433104 0.0384073 0.0413037 0.0388360 0.0435457 0.0428701 0.0386155 0.0264931 0.0000000 0.0127981 0.0117547 0.0374406 0.0106603 
DQ165446.1 0.0195330 0.0349597 0.0185195 0.0056614 0.0184239 0.0377549 0.0046940 0.0195978 0.0377719 0.0066745 0.0085738 0.0037189 0.0207659 0.0406398 0.0483121 0.0467884 0.0473447 0.0503274 0.0428042 0.0484700 0.0514360 0.0521230 0.0524069 0.0395015 0.0484914 0.0468868 0.0499094 0.0406016 0.0519905 0.0518334 0.0504249 0.0499094 0.0517208 0.0456737 0.0484700 0.0467884 0.0510479 0.0467365 0.0470407 0.0498462 0.0453763 0.0507052 0.0499078 0.0499577 0.0499094 0.0499577 0.0499577 0.0531300 0.0419396 0.0516346 0.0642935 0.0518107 0.0495217 0.0390471 0.0511352 0.0499094 0.0481466 0.0484700 0.0549003 0.0499663 0.0488837 0.0517251 0.0439743 0.0377369 0.0514360 0.0514360 0.0546377 0.0484700 0.0523561 0.0524069 0.0518535 0.0515443 0.0451842 0.0502044 0.0499577 0.0531300 0.0452405 0.0482107 0.0496911 0.0492516 0.0511844 0.0503872 0.0511352 0.0499577 0.0502265 0.0481538 0.0456217 0.0508912 0.0514557 0.0514360 0.0528983 0.0467884 0.0467884 0.0484700 0.0511352 0.0496911 0.0496432 0.0528983 0.0462895 0.0524069 0.0482107 0.0546906 0.0499840 0.0516621 0.0549833 0.0499094 0.0502044 0.0484914 0.0497389 0.0516621 0.0451321 0.0499840 0.0499094 0.0482107 0.0549536 0.0487507 0.0487571 0.0482107 0.0517754 0.0502625 0.0494845 0.0482107 0.0514088 0.0534150 0.0027639 0.0127981 0.0440233 0.0117605 0.0076965 0.0056859 0.0139194 0.0046760 0.0127981 0.0009129 0.0056342 0.0066827 0.0046776 0.0471537 0.0443776 0.0530169 0.0407929 0.0392736 0.0468335 0.0482572 0.0516384 0.0482572 0.0516896 0.0406398 0.0528702 0.0473935 0.0439743 0.6199137 0.0087303 0.0379373 0.0087532 0.0037358 0.0172288 0.0056901 0.0066827 0.0351458 0.0066088 0.0496911 0.0499078 0.0097131 0.0184163 0.0371956 0.0493060 0.0471978 0.0432745 0.0502352 0.0407850 0.0507782 0.0454744 0.0485817 0.0460012 0.0510713 0.0502616 0.0457386 0.0325832 0.0127981 0.0000000 0.0046776 0.0364364 0.0037031 
DQ165447.1 0.0182374 0.0362617 0.0194531 0.0066374 0.0171486 0.0364372 0.0037026 0.0182960 0.0364537 0.0076652 0.0095726 0.0046716 0.0194416 0.0362617 0.0463869 0.0448911 0.0470894 0.0483485 0.0414318 0.0465373 0.0494525 0.0501056 0.0503972 0.0351463 0.0465579 0.0449856 0.0479536 0.0392559 0.0499840 0.0527934 0.0513881 0.0479536 0.0497258 0.0437875 0.0465373 0.0448911 0.0490847 0.0448460 0.0451321 0.0450429 0.0435030 0.0487052 0.0479463 0.0479997 0.0479536 0.0479997 0.0479997 0.0511130 0.0405834 0.0496432 0.0620366 0.0498062 0.0475813 0.0377199 0.0491636 0.0479536 0.0462283 0.0465373 0.0528473 0.0480038 0.0469292 0.0497252 0.0421249 0.0364198 0.0494525 0.0494525 0.0525949 0.0465373 0.0503486 0.0503972 0.0469292 0.0466599 0.0433199 0.0482358 0.0479997 0.0511130 0.0433730 0.0462895 0.0482358 0.0472953 0.0492106 0.0484059 0.0491636 0.0479997 0.0482572 0.0462397 0.0437371 0.0489077 0.0494664 0.0494525 0.0508906 0.0448911 0.0448911 0.0465373 0.0462895 0.0477436 0.0476980 0.0508906 0.0444152 0.0503972 0.0462895 0.0496953 0.0480246 0.0496693 0.0529266 0.0479536 0.0482358 0.0465579 0.0477892 0.0496693 0.0432708 0.0480246 0.0479536 0.0462895 0.0559079 0.0468071 0.0468126 0.0462895 0.0497732 0.0482871 0.0446453 0.0462895 0.0494266 0.0513864 0.0037044 0.0117547 0.0426344 0.0107265 0.0107421 0.0046716 0.0128607 0.0056385 0.0117547 0.0056677 0.0066054 0.0056468 0.0037223 0.0457615 0.0430078 0.0509995 0.0394379 0.0379384 0.0449341 0.0463338 0.0496408 0.0463338 0.0496953 0.0392927 0.0479536 0.0454656 0.0421249 0.6184332 0.0076505 0.0366132 0.0076698 0.0046940 0.0159829 0.0046755 0.0056468 0.0338492 0.0075897 0.0448911 0.0479463 0.0086175 0.0171427 0.0358728 0.0446132 0.0458043 0.0388121 0.0488095 0.0394329 0.0493422 0.0441049 0.0471775 0.0414498 0.0462901 0.0488391 0.0443582 0.0312916 0.0117547 0.0046776 0.0000000 0.0377549 0.0027625 
DQ165448.1  0.0407099 0.0027523 0.0416338 0.0336252 0.0393811 0.0046521 0.0323502 0.0409019 0.0027409 0.0381402 0.0368924 0.0309229 0.0391738 0.0046324 0.0644874 0.0627966 0.0687473 0.0701463 0.0046481 0.0646903 0.0679485 0.0684617 0.0634378 0.0056123 0.0647168 0.0629301 0.0662620 0.0027500 0.0686670 0.0718257 0.0702835 0.0695040 0.0716050 0.0648282 0.0646903 0.0627966 0.0683869 0.0658454 0.0663263 0.0693525 0.0612530 0.0674141 0.0702893 0.0695713 0.0695040 0.0695713 0.0663263 0.0665846 0.0036831 0.0714807 0.0777258 0.0684929 0.0625876 0.0037005 0.0675552 0.0630678 0.0611187 0.0679099 0.0706759 0.0696405 0.0652871 0.0716683 0.0628575 0.0046505 0.0679485 0.0679485 0.0714936 0.0646903 0.0698410 0.0666494 0.0685440 0.0680933 0.0610005 0.0699088 0.0695713 0.0665846 0.0610827 0.0643507 0.0659789 0.0656393 0.0676205 0.0669421 0.0675552 0.0663263 0.0666764 0.0674140 0.0615782 0.0682400 0.0680273 0.0679485 0.0695436 0.0627966 0.0596619 0.0646903 0.0643507 0.0659789 0.0627359 0.0695436 0.0621396 0.0666494 0.0643507 0.0715629 0.0631643 0.0682400 0.0752864 0.0662620 0.0666494 0.0647168 0.0660427 0.0682400 0.0647266 0.0663638 0.0662620 0.0611937 0.0752425 0.0650554 0.0715912 0.0643507 0.0750866 0.0700478 0.0699768 0.0675552 0.0679099 0.0695040 0.0323615 0.0374406 0.0046943 0.0361546 0.0365923 0.0309229 0.0363282 0.0351130 0.0348459 0.0379556 0.0309229 0.0352324 0.0351296 0.0633448 0.0602687 0.0664862 0.0046391 0.0036863 0.0628575 0.0644130 0.0715675 0.0612530 0.0682789 0.0046324 0.0662620 0.0636458 0.0597198 0.6342734 0.0407264 0.0027514 0.0409186 0.0336252 0.0378432 0.0323711 0.0352324 0.0027409 0.0343279 0.0659789 0.0631151 0.0365756 0.0393620 0.0027500 0.0658930 0.0665312 0.0653032 0.0668734 0.0564160 0.0656309 0.0613696 0.0649310 0.0652412 0.0679651 0.0668476 0.0617717 0.0434646 0.0374406 0.0364364 0.0377549 0.0000000 0.0362103 
DQ165449.1 0.0172050 0.0347449 0.0184083 0.0056294 0.0161215 0.0349121 0.0046676 0.0172594 0.0349281 0.0046936 0.0085251 0.0036982 0.0183984 0.0377199 0.0451408 0.0464927 0.0487374 0.0500085 0.0398190 0.0481643 0.0481894 0.0517923 0.0520767 0.0365964 0.0481856 0.0465910 0.0495955 0.0376848 0.0516621 0.0545050 0.0530854 0.0495955 0.0513952 0.0453841 0.0481643 0.0464927 0.0507295 0.0464421 0.0467434 0.0466469 0.0450888 0.0503817 0.0495930 0.0496432 0.0495955 0.0496432 0.0496432 0.0498394 0.0389936 0.0513097 0.0606822 0.0514831 0.0492106 0.0361775 0.0479067 0.0495955 0.0478442 0.0481643 0.0545555 0.0496511 0.0485731 0.0513985 0.0436951 0.0348956 0.0481894 0.0481894 0.0542954 0.0481643 0.0520264 0.0520767 0.0485731 0.0482907 0.0420922 0.0498875 0.0496432 0.0527964 0.0421437 0.0479067 0.0464927 0.0460354 0.0479536 0.0500677 0.0479067 0.0496432 0.0499094 0.0478512 0.0453325 0.0505699 0.0511317 0.0481894 0.0496215 0.0464927 0.0464927 0.0481643 0.0479067 0.0464927 0.0464482 0.0496215 0.0431884 0.0520767 0.0479067 0.0484271 0.0496693 0.0513368 0.0546377 0.0495955 0.0498875 0.0481856 0.0494266 0.0484018 0.0448483 0.0496693 0.0495955 0.0479067 0.0576516 0.0484423 0.0484485 0.0479067 0.0514483 0.0499443 0.0491710 0.0479067 0.0510860 0.0530786 0.0027495 0.0106603 0.0409969 0.0096474 0.0096618 0.0056536 0.0117444 0.0046498 0.0106603 0.0046736 0.0056026 0.0066445 0.0027625 0.0441055 0.0413909 0.0497252 0.0378555 0.0363859 0.0465373 0.0479536 0.0513124 0.0479536 0.0513640 0.0377199 0.0495955 0.0470919 0.0436951 0.6110962 0.0086807 0.0350802 0.0087033 0.0037158 0.0149664 0.0056577 0.0066445 0.0323615 0.0065715 0.0464927 0.0495930 0.0096570 0.0183064 0.0343445 0.0461793 0.0441464 0.0402989 0.0471003 0.0378538 0.0476179 0.0424831 0.0455005 0.0429676 0.0478860 0.0471334 0.0400314 0.0273047 0.0106603 0.0037031 0.0027625 0.0362103 0.0000000 
