# Supplementary material for: Phylogenetic‐Pheromone Associations Obscured by Stabilising Selection and Natal Tree Effect in a Tree‐Killing Bark Beetle
Source: Mol Ecol. 2026 Jan 12;35(1):e70226. doi: 10.1111/mec.70226 (PMC12794122; doi:10.1111/mec.70226)
Supplement: Supplementary file 1 — Data S1: mec70226‐sup‐0001‐Supinfo.zip. [file MEC-35-e70226-s001.zip › SBCOI-aligned-unique.fa.treefile]

(((((((((((((((FP-03-01:0.0000024038,FP-07-01:0.0009381525)91:0.0009390105,FP-05-02:0.0019010544)64:0.0000026267,FP-05-08:0.0000010012)59:0.0000026583,FP-05-16:0.0009403911)86:0.0009409053,DQ165419.1:0.0000028235)82:0.0003635872,DQ165429.1:0.0025083406)100:0.0110728614,(((((((((FP-05-01:0.0009251001,FP-05-10:0.0009364212)65:0.0009426556,FP-10-02:0.0018780723)47:0.0009101837,((((((PR-01-06:0.0018452975,PR-05-06:0.0009196448)28:0.0000027923,PR-02-10:0.0000010012)3:0.0000025563,(PR-02-04:0.0018652068,((DQ165399.1:0.0009213027,DQ165408.1:0.0009239322)62:0.0000025861,DQ165400.1:0.0000010012)72:0.0000027916)100:0.0009218104)13:0.0000027080,(PR-05-15:0.0000010012,WC-04-06:0.0009219968)100:0.0009188066)99:0.0009162231,DQ165385.1:0.0028357193)99:0.0009350663,(DQ165430.1:0.0018567524,DQ165448.1:0.0009270386)87:0.0000026319)99:0.0009236717)7:0.0000027494,FP-05-19:0.0009252571)6:0.0000025826,DQ165422.1:0.0009252892)41:0.0009211029,DQ165416.1:0.0000027815)100:0.0220534729,DQ165444.1:0.0185166041)32:0.0018184477,(((((((((((((((PR-01-01:0.0000010012,WC-06-09:0.0000010012)39:0.0000010013,(((PR-01-09:0.0009404662,(WC-05-12:0.0009343040,DQ165398.1:0.0018974193)32:0.0000025499)11:0.0000010013,((WC-04-08:0.0000026970,WC-07-05:0.0018848895)96:0.0009404977,WC-05-34:0.0018949070)4:0.0000025974)3:0.0000025994,(WC-04-09:0.0009404492,(WC-05-10:0.0000029480,WC-07-01:0.0028390794)65:0.0009410573)5:0.0000021518)4:0.0000010013)19:0.0000025854,PR-05-16:0.0009370104)85:0.0009453672,(PR-02-08:0.0000022753,DQ165402.1:0.0000010012)88:0.0000023710)68:0.0009460175,((PR-03-05:0.0077852206,((((PR-03-20:0.0009562023,WC-04-01:0.0000024040)62:0.0000025534,(WC-04-30:0.0009525564,WC-05-11:0.0000028515)99:0.0009574651)97:0.0009548757,DQ165411.1:0.0000022590)91:0.0039006359,DQ165412.1:0.0000023283)38:0.0009469635)28:0.0000024891,PR-03-18:0.0000010012)35:0.0009423312)1:0.0000028277,((WC-04-04:0.0028574522,(WC-04-52:0.0000010012,WC-05-25:0.0018723211)71:0.0000027624)96:0.0009354838,WC-10-12:0.0018925851)7:0.0000010013)0:0.0000025089,((((((PR-01-02:0.0009743278,(((WC-04-35:0.0000010012,WC-04-50:0.0000010012)52:0.0000010013,(WC-05-09:0.0009543061,WC-07-02:0.0018816300)11:0.0000010013)43:0.0000020626,WC-06-13:0.0018692653)84:0.0009265493)63:0.0009586958,((((PR-01-03:0.0009408416,(((((PR-01-05:0.0009397307,((PR-02-15:0.0000021523,(PR-05-08:0.0009374287,(PR-05-25:0.0009367727,(WC-04-02:0.0000010012,(WC-10-29:0.0019074667,WC-10-30:0.0009426598)60:0.0000027510)35:0.0000025816)99:0.0009376776)16:0.0000028998)41:0.0000025892,(PR-05-24:0.0009339520,WC-10-43:0.0000028100)100:0.0018899183)99:0.0009387611)40:0.0000027979,(((PR-03-07:0.0009427696,WC-05-19:0.0018897981)7:0.0000026912,(PR-03-09:0.0009348344,WC-10-18:0.0038536378)41:0.0000020178)59:0.0009625400,PR-05-03:0.0009414865)5:0.0000026716)2:0.0000010013,((((((PR-03-01:0.0018816167,(WC-04-39:0.0000010012,WC-10-21:0.0009421446)49:0.0000021808)41:0.0009342766,WC-07-13:0.0000025652)73:0.0009304325,WC-10-39:0.0009310245)17:0.0000028284,PR-04-01:0.0038040146)30:0.0009336845,WC-04-43:0.0009454892)5:0.0000027026,PR-05-01:0.0009411739)1:0.0000010013)4:0.0000010013,PR-05-22:0.0000010012)7:0.0000010013,((PR-05-02:0.0009364928,WC-07-21:0.0038295671)18:0.0000022359,DQ165403.1:0.0018868942)8:0.0000027477)2:0.0000021816)6:0.0000026309,WC-10-34:0.0018868665)91:0.0009412405,(PR-03-02:0.0000010012,PR-03-08:0.0000010012)61:0.0000028026)65:0.0000026956,WC-06-05:0.0009356131)99:0.0018977183)5:0.0000026269,((PR-02-01:0.0028757898,((PR-02-05:0.0018950721,WC-10-02:0.0000026853)95:0.0009386186,PR-02-11:0.0009412078)79:0.0000024305)99:0.0058649249,DQ165426.1:0.0018810081)17:0.0000020999)0:0.0000020994,(((((PR-03-03:0.0000010012,((WC-04-12:0.0058234920,WC-07-24:0.0009340974)11:0.0000027987,WC-10-31:0.0048654244)4:0.0000027517)4:0.0000023053,(PR-05-17:0.0009313664,WC-10-17:0.0058515659)8:0.0000024345)13:0.0000025497,WC-05-16:0.0028829666)56:0.0009391094,DQ165407.1:0.0028710018)6:0.0000027792,WC-10-23:0.0009400767)0:0.0000025898)0:0.0000010013,((((((PR-01-07:0.0009475658,DQ165401.1:0.0019092101)97:0.0009369131,(PR-02-09:0.0009362501,PR-05-04:0.0009425200)4:0.0000020030)1:0.0000025233,((((((((PR-02-12:0.0000010012,PR-02-13:0.0000010012)100:0.0028951731,(PR-05-11:0.0070029197,PR-05-13:0.0019897403)81:0.0008845950)61:0.0009598736,WC-05-26:0.0018893685)28:0.0000028658,((PR-05-14:0.0000029197,PR-05-19:0.0000010012)100:0.0019085559,WC-10-05:0.0000028710)100:0.0009451541)51:0.0009417901,WC-05-13:0.0000023418)33:0.0009383271,((PR-05-05:0.0028128069,WC-04-44:0.0009585700)94:0.0018764992,WC-10-06:0.0018768392)24:0.0000025791)1:0.0000026346,(WC-05-20:0.0019008472,WC-10-01:0.0009376930)10:0.0000010013)2:0.0000010013,WC-04-15:0.0000010012)4:0.0000021279)1:0.0000025829,((PR-02-03:0.0009226964,WC-04-29:0.0009676716)98:0.0009966874,((WC-04-23:0.0009299845,WC-05-21:0.0000010012)56:0.0000024786,WC-07-03:0.0009333435)98:0.0009246680)98:0.0009563026)31:0.0009391610,WC-06-03:0.0018890999)5:0.0000025686,((WC-07-06:0.0009468114,DQ165404.1:0.0000024907)99:0.0009435130,WC-10-13:0.0009400425)8:0.0000024539)2:0.0000025484)1:0.0000010013,PR-03-04:0.0000010012)3:0.0000026638)1:0.0000026039,WC-07-04:0.0009402153)8:0.0000028487,(WC-06-02:0.0000028881,WC-10-09:0.0009483296)100:0.0019015153)56:0.0009476571,WC-10-11:0.0009984227)59:0.0009472655,WC-04-31:0.0009475556)43:0.0000020575,DQ165425.1:0.0000010012)46:0.0000028216,(WC-06-06:0.0000028152,DQ165409.1:0.0009299703)98:0.0009353761)41:0.0008774188,WC-05-02:0.0010133157)100:0.0130290983,((DQ165396.1:0.0035979467,((DQ165397.1:0.0000024411,(((DQ165431.1:0.0000010012,DQ165440.1:0.0009229043)99:0.0019008811,(DQ165433.1:0.0009399686,DQ165439.1:0.0009505263)99:0.0009137863)98:0.0018821209,(((DQ165432.1:0.0009233498,((DQ165434.1:0.0009184491,DQ165441.1:0.0009205893)28:0.0000027435,DQ165438.1:0.0000010012)46:0.0000020227)97:0.0009116547,DQ165436.1:0.0057648438)99:0.0028465621,DQ165437.1:0.0018497799)59:0.0000027314)89:0.0009219338)34:0.0000021969,DQ165442.1:0.0009138346)62:0.0001527542)94:0.0039215990,DQ165435.1:0.0068972738)98:0.0045461152)100:0.0226260534)38:0.0063459123,(((DQ165384.1:0.0009658342,DQ165445.1:0.0009664228)65:0.0000026035,DQ165386.1:0.0000010012)77:0.0000026301,(DQ165389.1:0.0009566102,DQ165391.1:0.0000010012)100:0.0009610910)98:0.0056061629)55:0.0026082920)53:0.0011718371,DQ165393.1:0.0009927618)34:0.0009526137,(FP-06-02:0.0019603517,DQ165424.1:0.0000023832)95:0.0029674620)23:0.0000025355,(((FP-05-12:0.0000010012,(DQ165388.1:0.0009772050,DQ165420.1:0.0009776595)11:0.0000020273)8:0.0000026795,(DQ165421.1:0.0019697364,DQ165427.1:0.0050570136)2:0.0000027157)1:0.0000026561,DQ165394.1:0.0019677640)42:0.0009757158)6:0.0000022010,FP-06-03:0.0000010012)7:0.0000024473,((((((FP-06-01:0.0050021485,DQ165449.1:0.0000023231)64:0.0009651677,DQ165395.1:0.0019734605)66:0.0000020433,DQ165447.1:0.0019726303)81:0.0009829946,(DQ165392.1:0.0009890466,DQ165446.1:0.0000010012)100:0.0020847945)81:0.0009808333,DQ165390.1:0.0019614643)67:0.0000028737,DQ165383.1:0.0000028384)77:0.0009735681)37:0.0009372885,((DQ165415.1:0.0009072177,DQ165417.1:0.0010386742)100:0.0040556431,DQ165418.1:0.0000026675)88:0.0010433364)45:0.0030850723,FP-05-03:0.0000025992)44:0.0006631242,DQ165387.1:0.0033140637,DQ165413.1:0.5292475589);
